# Supplementary material for: Assessment of a six gene panel for the molecular detection of circulating tumor cells in the blood of female cancer patients
Source: BMC Cancer. 2010 Dec 3;10:666. doi: 10.1186/1471-2407-10-666 (PMC3013085; doi:10.1186/1471-2407-10-666)
Supplement: Additional file 1 — Base line characteristics of patients included into the RT-qPCR analysis of tumor tissue. [file 1471-2407-10-666-S1.XLS]

## Sheet: Tabelle1
Breast cancer (N=50)
Age (yrs)
median	56
range	31-80
Histology
IDC	0.82
ILC	0.18
TNM Stage
I	0.14
II	0.74
III	0.12
Endometrial cancer (N=25)
Age (yrs)
median	57
range	48-79
Histology
Endometrioid	0.96
Serous	0.04
FIGO Stage
I	0.72
II	0.04
III	0.24
Ovarian cancer (N=51)
Age (yrs)
median	60
range	33-86
Histology
Serous	0.725
Mucinous	0.098
Others/unknown	0.177
FIGO Stage
I	0.235
II	0.059
III	0.588
IV	0.118
