# Supplementary material for: Assessment of a six gene panel for the molecular detection of circulating tumor cells in the blood of female cancer patients
Source: BMC Cancer. 2010 Dec 3;10:666. doi: 10.1186/1471-2407-10-666 (PMC3013085; doi:10.1186/1471-2407-10-666)
Supplement: Additional file 2 — Microarray data of 356 differentially expressed genes. [file 1471-2407-10-666-S2.XLS]

## Sheet: control
Symbol	Name	GENE_ID	PROBE_ID	PROBE_TYPE	REGION	ROW	COLUMN	SAMPLE_NAME	SIGNAL	SN	ASSAY_NORMALIZED_SIGNAL	SDEV	CV	FLAGS	SAMPLE_NAME_A	SIGNAL_A	SN_A	ASSAY_NORMALIZED_SIGNAL_A	SDEV_A	CV_A	FLAGS_A	SAMPLE_NAME_B	SIGNAL_B	SN_B	ASSAY_NORMALIZED_SIGNAL_B	SDEV_B	CV_B	FLAGS_B	SAMPLE_NAME_C	SIGNAL_C	SN_C	ASSAY_NORMALIZED_SIGNAL_C	SDEV_C	CV_C	FLAGS_C	SAMPLE_NAME_D	SIGNAL_D	SN_D	ASSAY_NORMALIZED_SIGNAL_D	SDEV_D	CV_D	FLAGS_D	SAMPLE_NAME_E	SIGNAL_E	SN_E	ASSAY_NORMALIZED_SIGNAL_E	SDEV_E	CV_E	FLAGS_E
		hCG1779114.1	155266	probe	A	86	36	control1	218.19	7.97	0.71	27.39	0.14	0	control2	43.14	0.32	0.26	43.14	3.13	1	control3	71.28	0.48	0.57	71.28	2.07	1	control4	32.46	-0.18	0.24	32.46	5.58	1	control5	58.68	0.09	0.45	58.68	11.71	1	control6	91.77	0.25	0.96	91.77	3.99	1
		hCG1815491.1	194602	probe	A	14	133	control1	115.01	-1.13	0.37	115.01	0.89	1	control2	65.47	1.79	0.39	36.62	0.56	0	control3	83.1	-0.82	0.67	83.1	1.22	1	control4	60.41	0	0.45	60.41	245.83	1	control5	38.46	0.31	0.3	38.46	3.25	1	control6	53.78	-0.28	0.56	53.78	3.59	1
		hCG2003713	220184	probe	A	32	125	control1	76.18	0.14	0.25	76.18	7.1	1	control2	89.43	1.47	0.53	60.79	0.68	0	control3	79.72	-0.01	0.64	79.72	84.91	1	control4	63.92	1.85	0.47	34.51	0.54	0	control5	24.99	-0.65	0.19	24.99	1.54	1	control6	34.72	1.47	0.36	23.57	0.68	0
		hCG1994665	220880	probe	A	48	148	control1	104.07	0.16	0.34	104.07	6.11	1	control2	28.13	0.55	0.17	28.13	1.82	1	control3	177.69	2.56	1.43	69.31	0.39	0	control4	101.39	1.22	0.75	82.89	0.82	0	control5	64.12	0.38	0.49	64.12	2.6	1	control6	144.48	0.39	1.51	144.48	2.57	1
		hCG1994665	223997	probe	A	206	116	control1	86.12	-1.71	0.34	86.12	0.58	1	control2	67.5	-1.13	0.49	67.5	0.89	1	control3	198.22	-0.15	1.34	198.22	6.45	1	control4	29.11	-0.5	0.21	29.11	2	1	control5	101.46	-1.58	0.83	101.46	0.63	1	control6	34.61	-4.76	0.43	34.61	0.22	131073
		hCG2003713	234483	probe	A	93	27	control1	216.54	5.05	0.7	42.84	0.21	0	control2	41.94	1.22	0.25	34.33	0.82	0	control3	31.4	-0.05	0.25	31.4	18.56	1	control4	25.43	0.13	0.19	25.43	7.94	1	control5	50.69	2.18	0.39	23.29	0.46	0	control6	26.57	0.12	0.28	26.57	8.06	1
ALDH1B1	aldehyde dehydrogenase 1 family, member B1	hCG1640825.3	108454	probe	A	118	74	control1	145.93	3.36	0.47	43.45	0.3	0	control2	78.18	0.89	0.46	78.18	1.13	1	control3	43.18	0.65	0.35	43.18	1.54	1	control4	242.04	8.29	1.78	29.2	0.13	0	control5	120.76	1.91	0.93	63.27	0.53	0	control6	69.75	2.22	0.73	31.49	0.45	0
ALDH7A1	aldehyde dehydrogenase 7 family, member A1	hCG2027957.1	163418	probe	A	119	14	control1	180.58	1.42	0.59	127.38	0.71	0	control2	52.12	0.65	0.31	52.12	1.54	1	control3	99.93	-1.12	0.81	99.93	0.89	1	control4	89.63	4.03	0.66	22.24	0.25	0	control5	44.54	0.85	0.34	44.54	1.18	1	control6	127.07	0.21	1.33	127.07	4.67	1
ALDH7A1	aldehyde dehydrogenase 7 family, member A1	hCG2027957.1	219563	probe	A	228	85	control1	191.35	-0.25	0.76	191.35	4.06	1	control2	113.2	1.21	0.82	93.21	0.82	0	control3	125.42	0.43	0.85	125.42	2.35	1	control4	106.72	0.96	0.77	106.72	1.04	1	control5	59.78	0.89	0.49	59.78	1.12	1	control6	147.63	-0.49	1.82	147.63	2.03	1
ALS2CR4	amyotrophic lateral sclerosis 2 (juvenile) chromosome region, candidate 4	hCG16989.2	214297	probe	A	183	16	control1	75.71	3.16	0.3	23.94	0.32	0	control2	19.8	0.16	0.14	19.8	6.29	1	control3	89.04	1.95	0.6	45.68	0.52	0	control4	73.83	1.11	0.54	66.36	0.9	0	control5	122.79	1.75	1	70.25	0.57	0	control6	19.74	0.61	0.24	19.74	1.64	1
AMOTL2	angiomotin like 2	hCG14791.3	103752	probe	A	11	75	control1	92.98	0.16	0.3	92.98	6.31	1	control2	46.72	0.44	0.28	46.72	2.28	1	control3	142.79	-0.28	1.15	142.79	3.58	1	control4	46.84	0.66	0.35	46.84	1.51	1	control5	33.16	1.06	0.25	31.34	0.95	0	control6	33.92	1.48	0.35	22.9	0.68	0
AMOTL2	angiomotin like 2	hCG14791.3	218954	probe	A	166	114	control1	919.46	17.57	3.64	52.34	0.07	0	control2	435.82	6.73	3.16	64.76	0.16	0	control3	514.02	8.14	3.47	63.13	0.14	0	control4	322.79	4.3	2.34	75.03	0.24	0	control5	448.59	7.38	3.67	60.8	0.14	0	control6	80.98	0.45	1	80.98	2.23	1
ANKRD25	ankyrin repeat domain 25	hCG2002511	193735	probe	A	14	2	control1	216.36	2.06	0.7	104.79	0.49	0	control2	80.94	2.21	0.48	36.67	0.46	0	control3	67.54	0.24	0.54	67.54	4.08	1	control4	121.13	4.4	0.89	27.51	0.23	0	control5	210.22	9.03	1.61	23.29	0.12	0	control6	60.12	-0.01	0.63	60.12	94.99	1
ANKRD9	ankyrin repeat domain 9	hCG1646237.3	140009	probe	A	170	128	control1	32.53	-3.68	0.13	32.53	0.27	131073	control2	79.89	0.41	0.58	79.89	2.45	1	control3	60.97	-0.53	0.41	60.97	1.89	1	control4	65.18	0.37	0.47	65.18	2.67	1	control5	96.07	0.32	0.79	96.07	3.14	1	control6	47.52	0.67	0.59	47.52	1.5	1
ANKRD9	ankyrin repeat domain 9	hCG1646237.3	225564	probe	A	33	63	control1	246.52	4.21	0.8	58.57	0.24	0	control2	283.1	6.25	1.68	45.29	0.17	0	control3	162.01	1.94	1.31	83.71	0.52	0	control4	151.06	5.13	1.11	29.47	0.2	0	control5	183.14	6.84	1.41	26.76	0.16	0	control6	129.19	1.88	1.35	68.87	0.53	0
ANLN	anillin, actin binding protein (scraps homolog, Drosophila)	hCG17719.3	169499	probe	A	155	37	control1	89.91	0.27	0.36	89.91	3.73	1	control2	77.53	-0.19	0.56	77.53	5.21	1	control3	109.94	-0.34	0.74	109.94	2.97	1	control4	81.83	1.19	0.59	69.05	0.85	0	control5	86.6	-0.42	0.71	86.6	2.38	1	control6	35.88	0.23	0.44	35.88	4.31	1
ANTXR1	anthrax toxin receptor 1	hCG1810762.2	112158	probe	A	43	71	control1	125.98	2.05	0.41	61.32	0.49	0	control2	25.02	0.94	0.15	25.02	1.07	1	control3	25.02	-4.27	0.2	25.02	0.24	131073	control4	33.44	-0.11	0.25	33.44	9.21	1	control5	44.83	-1.55	0.34	44.83	0.65	1	control6	63.19	0.55	0.66	63.19	1.8	1
ANTXR1	anthrax toxin receptor 1	hCG1810762.2	120763	probe	A	99	158	control1	97.05	0.42	0.32	97.05	2.38	1	control2	38.89	-0.11	0.23	38.89	8.76	1	control3	151.59	-0.41	1.22	151.59	2.44	1	control4	61.84	-0.91	0.46	61.84	1.1	1	control5	63.3	-1.44	0.49	63.3	0.7	1	control6	114.43	3.35	1.19	34.12	0.3	0
ANTXR1	anthrax toxin receptor 1	hCG1810762.2	136646	probe	A	167	97	control1	67.69	-1.59	0.27	67.69	0.63	1	control2	41.07	-0.22	0.3	41.07	4.61	1	control3	52.53	-0.21	0.35	52.53	4.87	1	control4	52.09	-0.86	0.38	52.09	1.16	1	control5	71.97	0.43	0.59	71.97	2.31	1	control6	57.01	1.48	0.7	38.41	0.68	0
ANXA8	annexin A8	NM_001630.1	167799	probe	A	224	15	control1	419.6	10.72	1.66	39.14	0.1	0	control2	71.72	2.7	0.52	26.55	0.37	0	control3	117.31	8.48	0.79	13.83	0.13	0	control4	86.71	2.12	0.63	40.85	0.48	0	control5	15.53	0.74	0.13	15.53	1.35	1	control6	28.26	0.59	0.35	28.26	1.68	1
ANXA8	annexin A8	NM_001630.1	175878	probe	A	51	88	control1	29.94	0.31	0.1	29.94	3.25	1	control2	29.38	0.14	0.17	29.38	7.37	1	control3	78.4	0.74	0.63	78.4	1.35	1	control4	69.37	2.53	0.51	27.38	0.4	0	control5	25.4	-1.03	0.2	25.4	0.97	1	control6	86.12	-0.34	0.9	86.12	2.95	1
ARHGEF10	Rho guanine nucleotide exchange factor (GEF) 10	hCG2005257.1	104251	probe	A	104	43	control1	27.17	1.15	0.09	23.57	0.87	0	control2	26.05	-3.3	0.15	26.05	0.31	131073	control3	63.42	-0.1	0.51	63.42	9.54	1	control4	44.32	0.99	0.33	44.32	1.02	1	control5	29.79	1.01	0.23	29.58	0.99	0	control6	81.35	1.61	0.85	50.6	0.62	0
ARHGEF10	Rho guanine nucleotide exchange factor (GEF) 10	hCG2005257.1	148619	probe	A	226	106	control1	65.94	1.64	0.26	40.25	0.61	0	control2	24.15	-2.76	0.17	24.15	0.36	1	control3	59.39	1.26	0.4	47.2	0.8	0	control4	109.86	1.43	0.8	76.6	0.7	0	control5	74.55	0.84	0.61	74.55	1.19	1	control6	67.42	1.85	0.83	36.44	0.54	0
ARK5	AMP-activated protein kinase family member 5	hCG16103.2	185312	probe	A	7	157	control1	91.16	-0.28	0.3	91.16	3.61	1	control2	112.16	0.22	0.67	112.16	4.6	1	control3	133.77	1.54	1.08	86.86	0.65	0	control4	175.16	2.63	1.29	66.62	0.38	0	control5	83.04	0.25	0.64	83.04	4.05	1	control6	105.35	-0.22	1.1	105.35	4.59	1
ASPH	aspartate beta-hydroxylase	hCG1787219.2	114180	probe	A	159	126	control1	231.91	2.26	0.92	102.46	0.44	0	control2	147.3	5.74	1.07	25.64	0.18	0	control3	385.34	4.94	2.6	78.07	0.21	0	control4	80.27	3.03	0.58	26.49	0.34	0	control5	177.48	2.67	1.45	66.51	0.38	0	control6	62.07	-0.23	0.77	62.07	4.38	1
ASPH	aspartate beta-hydroxylase	hCG1787219.2	221656	probe	A	178	39	control1	221.94	-0.69	0.88	221.94	1.44	1	control2	138.65	0.89	1	138.65	1.13	1	control3	116.99	0.69	0.79	116.99	1.46	1	control4	223.18	0.34	1.62	223.18	2.93	1	control5	131.53	0.08	1.08	131.53	12.7	1	control6	310.73	-0.83	3.84	310.73	1.21	1
ASPH	aspartate beta-hydroxylase	hCG1787219.2	224773	probe	A	59	86	control1	172.84	0.24	0.56	172.84	4.22	1	control2	87.34	-0.85	0.52	87.34	1.18	1	control3	83.69	-0.53	0.67	83.69	1.9	1	control4	32.4	0.48	0.24	32.4	2.07	1	control5	63.31	0.91	0.49	63.31	1.1	1	control6	157.56	-0.56	1.65	157.56	1.78	1
ASPM	asp (abnormal spindle)-like, microcephaly associated (Drosophila)	hCG2039667	156879	probe	A	227	9	control1	60.94	0.61	0.24	60.94	1.65	1	control2	21.88	-0.39	0.16	21.88	2.54	1	control3	35.52	-2.15	0.24	35.52	0.47	1	control4	43.52	-0.46	0.32	43.52	2.17	1	control5	55.74	-1.82	0.46	55.74	0.55	1	control6	15.97	0.47	0.2	15.97	2.12	1
ASPM	asp (abnormal spindle)-like, microcephaly associated (Drosophila)	hCG2039667	181685	probe	A	118	44	control1	67.98	0.2	0.22	67.98	4.93	1	control2	210.35	7.55	1.25	27.86	0.14	0	control3	82.9	1.96	0.67	42.31	0.51	0	control4	78.28	2.61	0.58	29.99	0.39	0	control5	29.71	-0.68	0.23	29.71	1.47	1	control6	84.22	-0.67	0.88	84.22	1.49	1
ASPM	asp (abnormal spindle)-like, microcephaly associated (Drosophila)	hCG2039667	205649	probe	A	88	50	control1	120.25	3.64	0.39	33.07	0.28	0	control2	32.3	1.27	0.19	25.42	0.79	0	control3	19.5	1.21	0.16	16.16	0.83	0	control4	36.18	2.51	0.27	14.4	0.4	0	control5	15.59	1.04	0.12	14.96	0.96	0	control6	68.46	0.84	0.71	68.46	1.2	1
ATAD2	ATPase family, AAA domain containing 2	hCG2009021	114584	probe	A	34	59	control1	867.34	10.22	2.82	84.85	0.11	0	control2	547.32	14.1	3.25	38.82	0.08	0	control3	418.15	11.14	3.37	37.54	0.1	0	control4	675.72	17.05	4.98	39.64	0.08	0	control5	465.16	11.94	3.57	38.95	0.1	0	control6	132.27	1.79	1.38	73.91	0.56	0
ATAD2	ATPase family, AAA domain containing 2	hCG2009021	135171	probe	A	197	3	control1	211.85	2.6	0.84	81.49	0.39	0	control2	87.5	3.15	0.63	27.81	0.32	0	control3	71.75	0.9	0.48	71.75	1.11	1	control4	158.16	2.56	1.15	61.87	0.4	0	control5	91.74	2.02	0.75	45.47	0.5	0	control6	34.3	-0.31	0.42	34.3	3.25	1
AURKB	aurora kinase B	hCG31281.4	203163	probe	A	116	131	control1	180.47	1.67	0.59	108.15	0.6	0	control2	58.87	1.58	0.35	37.23	0.63	0	control3	171.94	5.18	1.39	33.17	0.2	0	control4	48.48	-0.44	0.36	48.48	2.3	1	control5	53.03	0.61	0.41	53.03	1.64	1	control6	105.03	1.06	1.1	98.62	0.94	0
AVPI1	arginine vasopressin-induced 1	hCG1642760.4	206606	probe	A	210	156	control1	210.88	0.42	0.84	210.88	2.36	1	control2	327.31	7.7	2.37	42.5	0.14	0	control3	234.35	1.48	1.58	158.59	0.68	0	control4	144.07	0.87	1.05	144.07	1.15	1	control5	173.01	1.02	1.42	169.85	0.98	0	control6	61.04	0.11	0.75	61.04	9.23	1
B2M	beta-2-microglobulin	hCG1786707.4	160111	probe	A	17	75	control1	731296	69.82	2376.92	10474.1	0.06	0	control2	521830	89.54	3100.66	5827.7	0.05	0	control3	481026	72.99	3875.09	6590.31	0.05	0	control4	416873	98.43	3073.47	4235.27	0.05	0	control5	637079	77.09	4891.85	8263.79	0.06	0	control6	236513	104.02	2469.46	2273.79	0.03	0
B4GALT2	UDP-Gal:betaGlcNAc beta 1,4- galactosyltransferase, polypeptide 2	hCG25202.4	194045	probe	A	16	23	control1	73.15	-0.74	0.24	73.15	1.36	1	control2	131.71	2.08	0.78	63.4	0.48	0	control3	79.67	0.23	0.64	79.67	4.3	1	control4	84.9	2.48	0.63	34.18	0.41	0	control5	39.24	1.41	0.3	27.82	0.71	0	control6	38.93	0.34	0.41	38.93	2.92	1
BAG2	BCL2-associated athanogene 2	hCG16800.2	113353	probe	A	108	98	control1	367.79	2.04	1.2	180.59	0.49	0	control2	224.82	2.6	1.34	86.61	0.39	0	control3	140.31	1.12	1.13	124.72	0.89	0	control4	242.74	2.37	1.79	102.46	0.42	0	control5	107.87	2.4	0.83	44.95	0.42	0	control6	106.64	3.84	1.11	27.79	0.26	0
BAMBI	BMP and activin membrane-bound inhibitor homolog (Xenopus laevis)	hCG40055.1	155488	probe	A	96	3	control1	255.6	-0.03	0.83	255.6	33.85	1	control2	76.74	0.91	0.46	76.74	1.1	1	control3	210.6	1.43	1.7	147.02	0.7	0	control4	48.82	0.75	0.36	48.82	1.33	1	control5	86.91	1.64	0.67	52.92	0.61	0	control6	90.75	0.87	0.95	90.75	1.15	1
BCAR3	breast cancer anti-estrogen resistance 3	hCG2028796.1	179404	probe	A	75	58	control1	68.63	1.56	0.22	43.93	0.64	0	control2	59.27	2.19	0.35	27.02	0.46	0	control3	145.4	2.18	1.17	66.57	0.46	0	control4	118.25	4.54	0.87	26.05	0.23	0	control5	47.69	2.06	0.37	23.11	0.49	0	control6	110.54	0.43	1.15	110.54	2.34	1
BCLP	beta-casein-like protein	hCG2032093	143290	probe	A	157	18	control1	205.26	1.92	0.81	106.74	0.52	0	control2	96.6	1.86	0.7	51.87	0.54	0	control3	82.75	0.34	0.56	82.75	2.92	1	control4	96.05	3.29	0.7	29.21	0.31	0	control5	82.52	3.66	0.68	22.52	0.28	0	control6	91.31	3.43	1.13	26.61	0.3	0
BM039	uncharacterized bone marrow protein BM039	hCG1811005.2	100455	probe	A	181	145	control1	80.5	1.37	0.32	58.71	0.73	0	control2	117.67	1.62	0.85	72.85	0.62	0	control3	241.87	0.05	1.63	241.87	18.97	1	control4	509.68	-0.7	3.7	509.68	1.43	1	control5	286.27	0.23	2.34	286.27	4.36	1	control6	218.51	-0.73	2.7	218.51	1.38	1
BTBD3	BTB (POZ) domain containing 3	hCG38132.3	119684	probe	A	61	4	control1	302.11	11.85	0.98	25.5	0.1	0	control2	41.19	1.72	0.24	23.88	0.58	0	control3	150.31	1.53	1.21	98.14	0.65	0	control4	42.3	1.25	0.31	33.72	0.8	0	control5	111.56	2.25	0.86	49.49	0.45	0	control6	24.76	0.36	0.26	24.76	2.75	1
BUB1	BUB1 budding uninhibited by benzimidazoles 1 homolog (yeast)	hCG16817.3	157194	probe	A	229	62	control1	51.11	1.64	0.2	31.22	0.61	0	control2	38.63	-1.37	0.28	38.63	0.73	1	control3	85.5	1.77	0.58	48.24	0.57	0	control4	67.4	0.14	0.49	67.4	7.26	1	control5	41.5	1.92	0.34	21.67	0.52	0	control6	46.95	-0.81	0.58	46.95	1.23	1
C10orf3	chromosome 10 open reading frame 3	hCG39533.3	198728	probe	A	154	96	control1	172.8	3.81	0.68	45.4	0.27	0	control2	42.1	0.23	0.3	42.1	4.32	1	control3	69.01	-1.1	0.47	69.01	0.91	1	control4	271.27	-0.15	1.97	271.27	6.59	1	control5	100.13	0.06	0.82	100.13	17.08	1	control6	171.19	-0.09	2.11	171.19	10.73	1
C10orf35	chromosome 10 open reading frame 35	hCG25266.3	138808	probe	A	71	61	control1	177.41	4.08	0.58	43.52	0.25	0	control2	408.13	8.11	2.43	50.31	0.13	0	control3	226.43	2.55	1.82	88.75	0.39	0	control4	317.87	6.71	2.34	47.4	0.16	0	control5	128.66	3.77	0.99	34.16	0.27	0	control6	172.93	4.72	1.81	36.67	0.21	0
C14orf143	chromosome 14 open reading frame 143	hCG1643674.3	136109	probe	A	75	10	control1	64.8	1.64	0.21	39.5	0.61	0	control2	107.47	3.22	0.64	33.41	0.31	0	control3	55.55	1.73	0.45	32.13	0.58	0	control4	89.36	1.81	0.66	49.39	0.55	0	control5	56.31	1.19	0.43	47.25	0.84	0	control6	17.96	0.9	0.19	17.96	1.12	1
C14orf31	chromosome 14 open reading frame 31	hCG22006.4	186998	probe	A	145	88	control1	60.03	1.87	0.24	32.18	0.54	0	control2	58.16	-1.02	0.42	58.16	0.98	65	control3	105.85	-0.13	0.71	105.85	7.62	1	control4	25.76	-0.48	0.19	25.76	2.07	1	control5	61.79	-0.37	0.51	61.79	2.74	1	control6	55.64	-1.37	0.69	55.64	0.74	1
C18orf24	chromosome 18 open reading frame 24	hCG23691.4	107304	probe	A	26	150	control1	49.48	0.34	0.16	49.48	2.95	1	control2	41.66	-0.34	0.25	41.66	2.9	1	control3	89.64	0.14	0.72	89.64	7.23	1	control4	58.18	2.44	0.43	23.88	0.41	0	control5	31.88	-1.43	0.24	31.88	0.7	1	control6	24.58	-0.1	0.26	24.58	10.34	1
C18orf24	chromosome 18 open reading frame 24	hCG23691.4	205780	probe	A	204	57	control1	68.76	1.3	0.27	52.94	0.77	0	control2	59.17	1.63	0.43	36.34	0.62	0	control3	105.99	5.75	0.72	18.42	0.18	0	control4	85.74	2.88	0.62	29.72	0.35	0	control5	65.35	2.11	0.53	30.97	0.48	0	control6	87.65	0.38	1.08	87.65	2.66	1
C18orf45	chromosome 18 open reading frame 45	hCG2021815	100719	probe	A	15	152	control1	200.87	1.72	0.65	116.74	0.58	0	control2	138.04	1.33	0.82	104.05	0.76	0	control3	319.97	1.07	2.58	300.17	0.94	0	control4	94.27	0.3	0.7	94.27	3.37	1	control5	91.68	0.1	0.7	91.68	9.88	1	control6	110.24	0.37	1.15	110.24	2.7	1
C18orf45	chromosome 18 open reading frame 45	hCG2021815	128242	probe	A	96	95	control1	1036.94	4.96	3.37	209.14	0.21	0	control2	497.98	4.31	2.96	115.65	0.24	0	control3	632.19	8.61	5.09	73.41	0.12	0	control4	183.62	5.84	1.35	31.45	0.18	0	control5	254.25	2.98	1.95	85.27	0.34	0	control6	33.94	0.63	0.35	33.94	1.58	1
C18orf45	chromosome 18 open reading frame 45	hCG2021815	151768	probe	A	198	48	control1	397.86	8.02	1.58	49.63	0.13	0	control2	93.79	1.47	0.68	63.91	0.68	0	control3	102.54	4.21	0.69	24.38	0.25	0	control4	101.95	3.39	0.74	30.03	0.3	0	control5	125.71	4.67	1.03	26.94	0.22	0	control6	31.15	-2.06	0.38	31.15	0.49	1
C19orf21	chromosome 19 open reading frame 21	hCG20570.3	132542	probe	A	233	98	control1	74	0.98	0.29	74	1.02	1	control2	49.57	1.97	0.36	25.14	0.51	0	control3	17.78	0.77	0.12	17.78	1.3	1	control4	41.67	0.82	0.3	41.67	1.22	1	control5	25.86	1.08	0.21	23.84	0.92	0	control6	20.72	-3.82	0.26	20.72	0.27	131073
C1orf34	chromosome 1 open reading frame 34	hCG40295.4	132797	probe	A	26	89	control1	80.5	0.53	0.26	80.5	1.88	1	control2	77.2	5.45	0.46	14.17	0.19	0	control3	29.69	-2.05	0.24	29.69	0.49	1	control4	74.55	0.18	0.55	74.55	5.65	1	control5	85.08	3.24	0.65	26.23	0.31	0	control6	49.96	1.51	0.52	33.04	0.66	0
C20orf129	chromosome 20 open reading frame 129	hCG38062.2	199617	probe	A	58	14	control1	415.74	0.64	1.35	415.74	1.56	1	control2	169.35	0.41	1.01	169.35	2.44	1	control3	98.71	-0.24	0.8	98.71	4.14	1	control4	113.33	-1.19	0.84	113.33	0.84	1	control5	205.38	-1.45	1.58	205.38	0.69	1	control6	200.48	-0.81	2.09	200.48	1.24	1
C22orf18	chromosome 22 open reading frame 18	hCG41550.3	160712	probe	A	155	81	control1	582.19	5.8	2.31	100.42	0.18	0	control2	144.26	2.58	1.04	55.92	0.39	0	control3	250.52	2.15	1.69	116.26	0.47	0	control4	118.72	2.9	0.86	40.96	0.35	0	control5	125.42	4.89	1.03	25.66	0.21	0	control6	71.19	0.9	0.88	71.19	1.12	1
C2orf27	chromosome 2 open reading frame 27	hCG2007909	181277	probe	A	195	153	control1	237.27	-0.52	0.94	237.27	1.93	1	control2	176.69	1.6	1.28	110.71	0.63	0	control3	335.48	0.4	2.26	335.48	2.52	1	control4	258.73	0.8	1.88	258.73	1.25	1	control5	199.15	0.64	1.63	199.15	1.56	1	control6	164.35	0.7	2.03	164.35	1.43	1
C2orf27	chromosome 2 open reading frame 27	hCG2007909	220639	probe	A	238	137	control1	196.03	0.49	0.78	196.03	2.05	1	control2	106.88	-0.29	0.77	106.88	3.45	1	control3	199.58	0.59	1.35	199.58	1.69	1	control4	60.31	1.75	0.44	34.53	0.58	0	control5	122.11	0.47	1	122.11	2.12	1	control6	80.07	2.47	0.99	32.47	0.41	0
CADPS2	Ca2+-dependent activator protein for secretion 2	hCG2013930.1	171775	probe	A	11	107	control1	162.54	1.54	0.53	105.61	0.65	0	control2	43.12	1.69	0.26	25.52	0.59	0	control3	65.83	-0.94	0.53	65.83	1.06	1	control4	187.74	3.01	1.38	62.44	0.34	0	control5	88.09	3.09	0.68	28.48	0.33	0	control6	69.63	0.67	0.73	69.63	1.49	1
CADPS2	Ca2+-dependent activator protein for secretion 2	hCG2013930.1	209116	probe	A	24	67	control1	67.62	-0.37	0.22	67.62	2.71	1	control2	35.35	2.28	0.21	15.48	0.44	0	control3	27.36	1.19	0.22	23.08	0.84	0	control4	19.72	-0.84	0.15	19.72	1.19	1	control5	32.76	1.94	0.25	16.85	0.52	0	control6	65.25	3.15	0.68	20.74	0.32	0
CALD1	caldesmon 1	hCG17453.3	185731	probe	A	105	44	control1	126.16	1.79	0.41	70.47	0.56	0	control2	182.68	6.89	1.09	26.51	0.15	0	control3	69.96	2.44	0.56	28.64	0.41	0	control4	30.84	1.57	0.23	19.69	0.64	0	control5	45.03	2.41	0.35	18.7	0.42	0	control6	43.62	0.3	0.46	43.62	3.32	1
CALD1	caldesmon 1	hCG17453.3	185731	probe	A	105	44	control1	126.16	1.79	0.41	70.47	0.56	0	control2	182.68	6.89	1.09	26.51	0.15	0	control3	69.96	2.44	0.56	28.64	0.41	0	control4	30.84	1.57	0.23	19.69	0.64	0	control5	45.03	2.41	0.35	18.7	0.42	0	control6	43.62	0.3	0.46	43.62	3.32	1
CAP2	CAP, adenylate cyclase-associated protein, 2 (yeast)	hCG37307.3	126994	probe	A	196	9	control1	61.94	-0.94	0.25	61.94	1.07	1	control2	15.42	-1.16	0.11	15.42	0.86	1	control3	95.39	-1.1	0.64	95.39	0.91	1	control4	62.36	1.86	0.45	33.57	0.54	0	control5	31.33	-0.54	0.26	31.33	1.84	1	control6	93.9	4.01	1.16	23.41	0.26	0
CAV1	caveolin 1, caveolae protein, 22kDa	hCG39088.3	199757	probe	A	34	27	control1	74.44	-0.44	0.24	74.44	2.29	1	control2	106.03	4.76	0.63	22.27	0.22	0	control3	59.77	2.15	0.48	27.81	0.47	0	control4	47.55	2.53	0.35	18.77	0.4	0	control5	105.13	2.67	0.81	39.37	0.38	0	control6	21.2	0.17	0.22	21.2	5.96	1
CBS	cystathionine-beta-synthase	hCG401286.3	128086	probe	A	25	122	control1	44.05	-1.76	0.14	44.05	0.57	1	control2	35.49	-0.72	0.21	35.49	1.39	1	control3	92.55	0.78	0.75	92.55	1.29	1	control4	30.81	-0.24	0.23	30.81	4.1	1	control5	44.3	0.35	0.34	44.3	2.85	1	control6	32.67	0.5	0.34	32.67	2.01	1
CBS	cystathionine-beta-synthase	hCG401286.3	179795	probe	A	70	44	control1	154.73	0.2	0.5	154.73	5.08	1	control2	89.62	-0.95	0.53	89.62	1.06	1	control3	117.5	-0.37	0.95	117.5	2.69	1	control4	47.39	0.79	0.35	47.39	1.26	1	control5	86.96	0.88	0.67	86.96	1.14	1	control6	111.43	-1.16	1.16	111.43	0.86	1
CCNA2	cyclin A2	hCG38826.2	110863	probe	A	58	4	control1	383.2	7.36	1.25	52.05	0.15	0	control2	56.85	1.21	0.34	46.97	0.83	0	control3	22.84	0.6	0.18	22.84	1.67	1	control4	118.06	3.34	0.87	35.34	0.3	0	control5	85.66	3.7	0.66	23.16	0.28	0	control6	109.01	1.25	1.14	87.53	0.8	0
CCNB1	cyclin B1	hCG27173.3	216120	probe	A	170	81	control1	282.14	3.22	1.12	87.73	0.31	0	control2	89.98	0.27	0.65	89.98	3.73	1	control3	159.56	2.3	1.08	69.47	0.44	0	control4	131.94	1.98	0.96	66.5	0.51	0	control5	191.47	7.2	1.57	26.61	0.15	0	control6	63.97	1.21	0.79	52.68	0.83	0
CCNB2	cyclin B2	hCG37790.3	169571	probe	A	45	97	control1	97.3	1.42	0.32	68.35	0.7	0	control2	85.84	3.66	0.51	23.44	0.28	0	control3	52.21	1.39	0.42	37.49	0.72	0	control4	95.72	1.8	0.71	53.07	0.56	0	control5	69.83	0.4	0.54	69.83	2.52	1	control6	67.12	0.71	0.7	67.12	1.41	1
CCND1	cyclin D1 (PRAD1: parathyroid adenomatosis 1)	hCG2016647	141689	probe	A	122	17	control1	171.64	2.56	0.68	67.17	0.39	0	control2	33.69	0.36	0.24	33.69	2.75	1	control3	81.91	0.1	0.55	81.91	10.06	1	control4	36.87	1.51	0.27	24.37	0.66	0	control5	59.08	0.95	0.48	59.08	1.06	1	control6	46.96	1.3	0.58	36.18	0.77	0
CCND1	cyclin D1 (PRAD1: parathyroid adenomatosis 1)	hCG2016647	224395	probe	A	69	30	control1	46.04	-1.14	0.15	46.04	0.88	1	control2	34.13	0.9	0.2	34.13	1.11	1	control3	119.73	5.85	0.96	20.47	0.18	0	control4	62.68	0.43	0.46	62.68	2.32	1	control5	70.17	3.26	0.54	21.55	0.31	0	control6	104.79	0.94	1.09	104.79	1.07	1
CCNE1	cyclin E1	hCG20435.4	200770	probe	A	199	148	control1	283.86	1.34	1.13	211.85	0.75	0	control2	49.77	0.89	0.36	49.77	1.13	1	control3	132.94	0.69	0.9	132.94	1.46	1	control4	112.22	0.2	0.81	112.22	4.94	1	control5	88.74	0.11	0.73	88.74	9.17	1	control6	56.08	0.98	0.69	56.08	1.02	1
CCNE2	cyclin E2	hCG15054.3	188877	probe	A	145	86	control1	106.98	1.11	0.42	96.56	0.9	0	control2	84	3.35	0.61	25.09	0.3	0	control3	76.7	0.23	0.52	76.7	4.34	1	control4	39.76	0.27	0.29	39.76	3.68	1	control5	72.61	1.33	0.59	54.68	0.75	0	control6	53.01	-1.11	0.65	53.01	0.9	1
CD109	CD109 antigen (Gov platelet alloantigens)	hCG2033276	157795	probe	A	4	112	control1	65.1	-1.56	0.21	65.1	0.64	1	control2	52.34	0.84	0.31	52.34	1.2	1	control3	28.89	0.38	0.23	28.89	2.65	1	control4	61.83	-0.11	0.46	61.83	8.92	1	control5	63.31	0.92	0.49	63.31	1.09	1	control6	59.63	-0.11	0.62	59.63	9.47	1
CDC2	cell division cycle 2, G1 to S and G2 to M	hCG40242.3	123400	probe	A	238	103	control1	144.69	0.76	0.57	144.69	1.31	1	control2	52.08	0.78	0.38	52.08	1.28	1	control3	77.22	0.29	0.52	77.22	3.49	1	control4	129.96	1.66	0.94	78.35	0.61	0	control5	175.19	2.02	1.43	86.93	0.5	0	control6	35.83	-0.99	0.44	35.83	1.01	1
CDC20	CDC20 cell division cycle 20 homolog (S. cerevisiae)	hCG23164.3	161150	probe	A	145	85	control1	134.77	1.68	0.53	80.2	0.6	0	control2	50.54	0.56	0.37	50.54	1.78	1	control3	89.48	-0.05	0.6	89.48	20.46	1	control4	214.72	2.87	1.56	74.88	0.36	0	control5	22.77	-0.84	0.19	22.77	1.19	1	control6	51.21	0.94	0.63	51.21	1.06	1
CDC45L	CDC45 cell division cycle 45-like (S. cerevisiae)	hCG17896.3	208272	probe	A	238	56	control1	236.7	2.37	0.94	99.93	0.42	0	control2	52.59	-0.32	0.38	52.59	3.1	1	control3	83.05	0.8	0.56	83.05	1.25	1	control4	32.54	-0.14	0.24	32.54	7.17	1	control5	65.51	-0.16	0.54	65.51	6.25	1	control6	40.98	-0.8	0.51	40.98	1.25	1
CDC6	CDC6 cell division cycle 6 homolog (S. cerevisiae)	hCG1643836.2	130465	probe	A	203	129	control1	109.67	1.62	0.43	67.75	0.62	0	control2	92.01	1.71	0.67	53.78	0.59	0	control3	34.85	-0.07	0.24	34.85	13.72	1	control4	68.61	-1.61	0.5	68.61	0.63	1	control5	63.09	1.54	0.52	41.07	0.65	0	control6	116.48	2.57	1.44	45.41	0.4	0
CDCA1	cell division cycle associated 1	hCG15195.3	147806	probe	A	167	4	control1	211.24	2.53	0.84	83.55	0.4	0	control2	58.71	1.2	0.42	48.87	0.83	0	control3	144.43	1.4	0.97	103.16	0.72	0	control4	141.11	2.08	1.02	67.78	0.49	0	control5	91.17	1.78	0.75	51.24	0.56	0	control6	90.21	3.29	1.11	27.38	0.31	0
CDCA2	cell division cycle associated 2	hCG16607.2	148166	probe	A	22	145	control1	65.57	0.41	0.21	65.57	2.44	1	control2	48.65	-0.6	0.29	48.65	1.67	1	control3	75.55	-0.88	0.61	75.55	1.13	1	control4	48.24	-2.73	0.36	48.24	0.37	1	control5	33.7	-2.22	0.26	33.7	0.45	1	control6	24.42	0.88	0.26	24.42	1.13	1
CDCA5	cell division cycle associated 5	hCG23394.3	135130	probe	A	6	154	control1	87.19	1.24	0.28	70.33	0.81	0	control2	164.52	2.83	0.98	58.08	0.36	0	control3	163.5	-0.92	1.32	163.5	1.09	1	control4	56.53	1.45	0.42	39.06	0.69	0	control5	36.66	-0.03	0.28	36.66	37.25	1	control6	31.32	-0.64	0.33	31.32	1.57	1
CDCA7	cell division cycle associated 7	hCG16803.2	207416	probe	A	161	28	control1	235.55	4.57	0.93	51.56	0.22	0	control2	103.48	2.27	0.75	45.57	0.44	0	control3	117.8	2.32	0.8	50.71	0.43	0	control4	89.95	4	0.65	22.46	0.26	0	control5	69.6	1.55	0.57	45.02	0.65	0	control6	44.42	0.88	0.55	44.42	1.13	1
CDCA8	cell division cycle associated 8	hCG25683.2	130297	probe	A	56	122	control1	298.84	1.91	0.97	156.75	0.53	0	control2	30.46	-0.85	0.18	30.46	1.18	1	control3	338.18	7.01	2.72	48.23	0.15	0	control4	163.35	2.31	1.2	70.76	0.44	0	control5	40.24	1.16	0.31	34.59	0.86	0	control6	113.26	0.65	1.18	113.26	1.53	1
CDKN2A	cyclin-dependent kinase inhibitor 2A (melanoma, p16, inhibits CDK4)	hCG28309.3	127523	probe	A	42	42	control1	142.64	0.26	0.46	142.64	3.9	1	control2	45.92	-0.29	0.27	45.92	3.45	1	control3	189.38	0.48	1.53	189.38	2.1	1	control4	23.77	-0.22	0.18	23.77	4.47	1	control5	55.47	0.51	0.43	55.47	1.96	1	control6	190.57	-0.38	1.99	190.57	2.65	1
CDKN3	cyclin-dependent kinase inhibitor 3 (CDK2-associated dual specificity phosphatase)	hCG1785851.2	191305	probe	A	66	121	control1	122.29	0.98	0.4	122.29	1.02	1	control2	167.17	2.99	0.99	55.86	0.34	0	control3	67.51	-0.65	0.54	67.51	1.54	1	control4	64.13	-0.64	0.47	64.13	1.56	1	control5	153	2.1	1.17	73.03	0.48	0	control6	60.88	0.12	0.64	60.88	8.65	1
CENPA	centromere protein A, 17kDa	hCG1990052.1	106198	probe	A	197	10	control1	52.62	0.45	0.21	52.62	2.24	1	control2	43.49	-0.98	0.31	43.49	1.02	1	control3	45.63	2.49	0.31	18.36	0.41	0	control4	45.02	0.4	0.33	45.02	2.5	1	control5	23.79	-0.3	0.19	23.79	3.35	1	control6	45.82	-1.66	0.57	45.82	0.61	1
CENPA	centromere protein A, 17kDa	hCG1990052.1	128411	probe	A	171	78	control1	280.73	-0.22	1.11	280.73	4.61	1	control2	58.88	1.96	0.43	30.1	0.51	0	control3	130.02	0.88	0.88	130.02	1.13	1	control4	73.32	-1.99	0.53	73.32	0.51	1	control5	117.38	-0.45	0.96	117.38	2.22	1	control6	74.99	-0.52	0.93	74.99	1.93	1
CENPF	centromere protein F, 350/400ka (mitosin)	hCG39157.3	183726	probe	A	55	78	control1	159.41	1.67	0.52	95.61	0.6	0	control2	106.82	2.21	0.63	48.34	0.45	0	control3	166.59	2.53	1.34	65.91	0.4	0	control4	39.37	0.43	0.29	39.37	2.34	1	control5	100.15	2.04	0.77	49.21	0.49	0	control6	73.51	1.53	0.77	48.07	0.65	0
CENPH	centromere protein H	hCG27171.3	124500	probe	A	62	95	control1	243.58	10.27	0.79	23.73	0.11	0	control2	50.05	1.46	0.3	34.34	0.69	0	control3	168.19	9.13	1.35	18.41	0.12	0	control4	53.98	1.3	0.4	41.53	0.77	0	control5	163.49	6.33	1.26	25.83	0.17	0	control6	110.33	4.36	1.15	25.3	0.23	0
CEP1	centrosomal protein 1	hCG2021101.1	174889	probe	A	209	150	control1	4028.68	62.61	15.97	64.35	0.04	0	control2	2437.54	46.48	17.65	52.44	0.05	0	control3	2479.16	38.26	16.73	64.79	0.07	0	control4	2751.49	43.12	19.97	63.82	0.07	0	control5	1751.51	22.35	14.34	78.38	0.07	0	control6	845.61	15.64	10.44	54.06	0.09	0
CEP1	centrosomal protein 1	hCG2021101.1	203266	probe	A	11	38	control1	1500.04	31.36	4.88	47.83	0.06	0	control2	906.94	21.48	5.39	42.23	0.07	0	control3	801.34	18.86	6.46	42.48	0.07	0	control4	1142.36	32.47	8.42	35.18	0.06	0	control5	626.26	20.88	4.81	29.99	0.07	0	control6	226.53	2.64	2.37	85.85	0.38	0
CEP1	centrosomal protein 1	hCG2021101.1	218661	probe	A	224	51	control1	3017.04	68.34	11.96	44.15	0.04	0	control2	1792.58	53.78	12.98	33.33	0.05	0	control3	2117.84	41.16	14.3	51.46	0.07	0	control4	1996.36	42.19	14.49	47.31	0.07	0	control5	1197.61	15.84	9.8	75.62	0.08	0	control6	665.75	23.41	8.22	28.43	0.08	0
CEP1	centrosomal protein 1	hCG2021101.1	235880	probe	A	88	14	control1	91.11	1.62	0.3	56.24	0.62	0	control2	28.96	1.13	0.17	25.61	0.89	0	control3	107.14	0.07	0.86	107.14	14.76	1	control4	81.51	3.25	0.6	25.1	0.31	0	control5	102.64	1.72	0.79	59.65	0.58	0	control6	92.27	0.15	0.96	92.27	6.54	1
CHAF1B	chromatin assembly factor 1, subunit B (p60)	hCG401087.3	174351	probe	A	130	4	control1	184.1	1.58	0.73	116.73	0.64	0	control2	109.22	4.15	0.79	26.34	0.25	0	control3	137.44	0.91	0.93	137.44	1.1	1	control4	83.38	2.19	0.61	38.05	0.46	0	control5	72.9	2.24	0.6	32.49	0.45	0	control6	106.97	1.53	1.32	69.78	0.66	0
CHPF	chondroitin polymerizing factor	hCG2013407	171118	probe	A	54	88	control1	204.26	0.5	0.66	204.26	2.01	1	control2	54.35	-0.53	0.32	54.35	1.88	1	control3	155.97	0.37	1.26	155.97	2.68	1	control4	356.35	3.71	2.63	95.98	0.27	0	control5	193.32	1.83	1.48	105.58	0.55	0	control6	124.13	0.91	1.3	124.13	1.09	1
CHPF	chondroitin polymerizing factor	hCG2013407	188512	probe	A	168	14	control1	314.73	8.69	1.25	36.21	0.12	0	control2	57.2	-1.51	0.41	57.2	0.66	1	control3	36.93	0	0.25	36.93	232.86	1	control4	184.41	3.64	1.34	50.73	0.28	0	control5	65	-0.56	0.53	65	1.79	1	control6	52.62	0.7	0.65	52.62	1.43	1
CKB	creatine kinase, brain	hCG25499.3	119646	probe	A	187	156	control1	147.97	2.61	0.59	56.62	0.38	0	control2	51.49	1.7	0.37	30.25	0.59	0	control3	91.65	0.49	0.62	91.65	2.04	1	control4	60.15	1.08	0.44	55.83	0.93	0	control5	188.19	2.73	1.54	68.99	0.37	0	control6	97.12	3.38	1.2	28.74	0.3	0
CKLFSF4	chemokine-like factor super family 4	hCG28840.2	113083	probe	A	107	17	control1	316.74	4.23	1.03	74.83	0.24	0	control2	79.49	1.89	0.47	42.12	0.53	0	control3	83.42	0.54	0.67	83.42	1.84	1	control4	169.45	3.89	1.25	43.53	0.26	0	control5	185.49	4.72	1.42	39.26	0.22	0	control6	80.61	1.48	0.84	54.43	0.68	0
CLDN4	claudin 4	hCG1737330.1	156519	probe	A	207	44	control1	98.91	-0.83	0.39	98.91	1.2	1	control2	84.23	-0.22	0.61	84.23	4.51	1	control3	160.66	0.25	1.08	160.66	3.97	1	control4	207.2	-0.75	1.5	207.2	1.34	1	control5	144.15	1.16	1.18	124.28	0.86	0	control6	156.15	0	1.93	156.15	363.94	1
CNN3	calponin 3, acidic	hCG31913.3	138481	probe	A	164	53	control1	212.88	2.86	0.84	74.4	0.35	0	control2	119.5	2.37	0.87	50.38	0.42	0	control3	186.96	3.41	1.26	54.84	0.3	0	control4	145.17	1.85	1.05	78.43	0.54	0	control5	75.92	2.08	0.62	36.5	0.48	0	control6	75.74	-0.02	0.94	75.74	43.75	1
CNN3	calponin 3, acidic	hCG31913.3	142320	probe	A	190	33	control1	206.61	2.92	0.82	70.69	0.34	0	control2	90.35	1.14	0.65	79.06	0.88	0	control3	69.11	2.78	0.47	24.88	0.37	0	control4	50.7	0.76	0.37	50.7	1.32	1	control5	29.16	1.63	0.24	17.87	0.61	0	control6	99.08	1.8	1.22	55.14	0.56	0
COL4A5	collagen, type IV, alpha 5 (Alport syndrome)	hCG21685.4	200155	probe	A	194	130	control1	131.97	3.52	0.52	37.45	0.29	0	control2	33.87	-2.15	0.25	33.87	0.47	1	control3	124	-0.37	0.84	124	2.69	1	control4	80.71	1.89	0.59	42.59	0.53	0	control5	54.3	-0.68	0.44	54.3	1.47	1	control6	48.37	-0.1	0.6	48.37	9.84	1
COL6A1	collagen, type VI, alpha 1	hCG401279.2	215580	probe	A	26	19	control1	231.91	2.27	0.75	102.37	0.44	0	control2	126.14	4.43	0.75	28.48	0.23	0	control3	68.14	0.69	0.55	68.14	1.45	1	control4	117.85	7.39	0.87	15.94	0.14	0	control5	24.01	1.59	0.18	15.07	0.63	0	control6	13.9	0.51	0.15	13.9	1.96	1
COQ4	coenzyme Q4 homolog (yeast)	hCG2021742.1	178807	probe	A	198	12	control1	220.55	1.41	0.87	156.01	0.71	0	control2	153.2	1.78	1.11	86.08	0.56	0	control3	149.09	1.4	1.01	106.5	0.72	0	control4	104.88	5.44	0.76	19.29	0.2	0	control5	92.4	1.44	0.76	63.96	0.69	0	control6	74.25	1.76	0.92	42.11	0.57	0
COQ4	coenzyme Q4 homolog (yeast)	hCG2021742.1	179919	probe	A	86	16	control1	2781.12	12.69	9.04	219.21	0.1	0	control2	1416.01	12.31	8.41	115.01	0.09	0	control3	1368.41	8.89	11.02	153.84	0.12	0	control4	1647.88	15.56	12.15	105.89	0.08	0	control5	1287.98	13.67	9.89	94.2	0.09	0	control6	587.23	4.11	6.13	142.76	0.24	0
CRYZL1	crystallin, zeta (quinone reductase)-like 1	hCG401183.3	215788	probe	A	189	15	control1	1068	4.93	4.23	216.74	0.21	0	control2	683.36	5.43	4.95	125.73	0.19	0	control3	810.39	4.56	5.47	177.54	0.23	0	control4	701.26	4.4	5.09	159.41	0.24	0	control5	732.13	5.08	5.99	144.13	0.2	0	control6	122.71	0.23	1.52	122.71	4.27	1
CSRP2	cysteine and glycine-rich protein 2	hCG27233.4	137165	probe	A	142	115	control1	276.29	13.6	1.1	20.32	0.08	0	control2	211.13	4.74	1.53	44.56	0.22	0	control3	243.25	4.78	1.64	50.88	0.22	0	control4	202.58	3.97	1.47	51.04	0.26	0	control5	267.13	11.46	2.19	23.32	0.1	0	control6	99.82	4.19	1.23	23.85	0.25	0
CT120	membrane protein expressed in epithelial-like lung adenocarcinoma	hCG32502.3	144730	probe	A	134	94	control1	158.36	0.66	0.63	158.36	1.52	1	control2	22.65	-0.04	0.16	22.65	25.21	1	control3	38.92	-1.24	0.26	38.92	0.81	1	control4	69.02	1.82	0.5	38.02	0.56	0	control5	25.87	0.59	0.21	25.87	1.68	1	control6	44.53	1.67	0.55	26.73	0.6	0
CTNNAL1	catenin (cadherin-associated protein), alpha-like 1	hCG28899.2	129321	probe	A	167	108	control1	164.77	1.66	0.65	99.24	0.6	0	control2	371.51	5.9	2.69	62.99	0.18	0	control3	62.69	1.14	0.42	55.13	0.88	0	control4	82.29	1.57	0.6	52.26	0.64	0	control5	128.26	3.07	1.05	41.73	0.33	0	control6	40.34	-2.2	0.5	40.34	0.46	1
CTNNAL1	catenin (cadherin-associated protein), alpha-like 1	hCG28899.2	227017	probe	A	189	7	control1	490.9	-1.17	1.95	490.9	0.86	1	control2	236.8	-1.23	1.71	236.8	0.82	1	control3	246.09	-0.17	1.66	246.09	6.04	1	control4	340.7	-2.05	2.47	340.7	0.49	1	control5	248.42	-0.57	2.03	248.42	1.76	1	control6	163.57	-1.62	2.02	163.57	0.62	1
CTSL2	cathepsin L2	hCG1746233.2	123679	probe	A	52	62	control1	116.55	0.81	0.38	116.55	1.23	1	control2	58.53	0.25	0.35	58.53	4	1	control3	105.34	-0.37	0.85	105.34	2.69	1	control4	44.27	-0.38	0.33	44.27	2.63	1	control5	80.14	1.96	0.62	40.85	0.51	0	control6	54.09	1.76	0.56	30.72	0.57	0
CYR61	cysteine-rich, angiogenic inducer, 61	hCG23652.3	166020	probe	A	124	103	control1	71.61	1.11	0.28	64.72	0.9	0	control2	16.11	-2.07	0.12	16.11	0.48	1	control3	40.5	0.38	0.27	40.5	2.65	1	control4	34.54	0.92	0.25	34.54	1.09	1	control5	22.78	0.66	0.19	22.78	1.53	1	control6	22.87	0.47	0.28	22.87	2.14	1
DBN1	drebrin 1	hCG2039393	131144	probe	A	53	53	control1	101	0.84	0.33	101	1.2	1	control2	235.49	3.14	1.4	74.88	0.32	0	control3	77.19	2.95	0.62	26.14	0.34	0	control4	162.79	4.81	1.2	33.87	0.21	0	control5	49	1.94	0.38	25.31	0.52	0	control6	55.68	2.45	0.58	22.77	0.41	0
DBN1	drebrin 1	hCG2039393	151531	probe	A	131	144	control1	380.64	5	1.51	76.12	0.2	0	control2	583	13.96	4.22	41.77	0.09	0	control3	82.01	1.76	0.55	46.55	0.57	0	control4	166.88	2.69	1.21	62.04	0.38	0	control5	204.06	4.18	1.67	48.78	0.24	0	control6	53.52	-0.29	0.66	53.52	3.4	1
DCBLD2	discoidin, CUB and LCCL domain containing 2	hCG20139.2	114133	probe	A	225	143	control1	67.16	0.76	0.27	67.16	1.31	1	control2	25.37	-0.18	0.18	25.37	5.64	1	control3	47.31	-0.69	0.32	47.31	1.44	1	control4	37.62	0.33	0.27	37.62	3.01	1	control5	81.79	3.04	0.67	26.92	0.33	0	control6	20.13	-0.77	0.25	20.13	1.3	1
DDEF2	development and differentiation enhancing factor 2	hCG1818590.1	210149	probe	A	89	53	control1	553.18	4.88	1.8	113.47	0.21	0	control2	409.52	9.29	2.43	44.1	0.12	0	control3	143.73	1.88	1.16	76.32	0.53	0	control4	202.72	3.18	1.49	63.71	0.32	0	control5	252.83	3.2	1.94	79.07	0.32	0	control6	89.28	0.88	0.93	89.28	1.13	1
DEPDC1B	DEP domain containing 1B	hCG40384.2	206865	probe	A	112	135	control1	135.9	1.33	0.44	102.31	0.75	0	control2	151.12	4.46	0.9	33.87	0.23	0	control3	29.41	0.08	0.24	29.41	13.21	1	control4	73.37	1.21	0.54	60.74	0.83	0	control5	28.73	-0.4	0.22	28.73	2.53	1	control6	29.7	-1	0.31	29.7	1	1
DFNA5	deafness, autosomal dominant 5	hCG38835.3	174313	probe	A	148	99	control1	214.14	5.79	0.85	37.01	0.18	0	control2	180.35	4.83	1.31	37.32	0.21	0	control3	190.67	1.74	1.29	109.33	0.58	0	control4	173.48	3.99	1.26	43.48	0.26	0	control5	123.51	2.01	1.01	61.52	0.5	0	control6	50.61	2.08	0.63	24.3	0.48	0
DHCR24	24-dehydrocholesterol reductase	hCG33029.3	115926	probe	A	72	104	control1	502.19	12.39	1.63	40.54	0.1	0	control2	128.4	3.55	0.76	36.14	0.29	0	control3	198.05	8.28	1.6	23.91	0.13	0	control4	197.99	2.83	1.46	69.88	0.36	0	control5	126.37	4.05	0.97	31.17	0.25	0	control6	87.22	3.02	0.91	28.87	0.33	0
DHCR7	7-dehydrocholesterol reductase	hCG2017142	118873	probe	A	155	50	control1	81.11	2.1	0.32	38.64	0.48	0	control2	162.08	5.88	1.17	27.58	0.18	0	control3	79.27	3.72	0.54	21.29	0.28	0	control4	161.15	4.12	1.17	39.09	0.25	0	control5	74.26	3.37	0.61	22.03	0.3	0	control6	110.22	4.22	1.36	26.11	0.25	0
dJ383J4.3	hypothetical gene supported by BC007071	hCG23697.3	149292	probe	A	43	36	control1	466.59	8.03	1.52	58.14	0.14	0	control2	156.35	8.87	0.93	17.63	0.12	0	control3	124.22	0.62	1	124.22	1.62	1	control4	184.16	9.82	1.36	18.76	0.11	0	control5	148.56	7.56	1.14	19.65	0.14	0	control6	60.72	2.85	0.63	21.32	0.35	0
dJ383J4.3	hypothetical gene supported by BC007071	hCG23697.3	219417	probe	A	31	68	control1	368.43	2.54	1.2	144.78	0.4	0	control2	188.23	1.89	1.12	99.69	0.53	0	control3	316.23	0.12	2.55	316.23	8.62	1	control4	84.78	0.55	0.63	84.78	1.8	1	control5	96.94	0.97	0.74	96.94	1.04	1	control6	104.29	1.11	1.09	94.34	0.91	0
DKFZP434C245	DKFZP434C245 protein	hCG42591.3	150079	probe	A	5	131	control1	180.26	4.04	0.59	44.61	0.25	0	control2	108.1	2.6	0.64	41.51	0.39	0	control3	166.69	1.4	1.34	119.34	0.72	0	control4	40.07	-2.27	0.3	40.07	0.44	1	control5	70.86	1.61	0.54	44.05	0.62	0	control6	61.06	0.22	0.64	61.06	4.49	1
DKFZP564C186	DKFZP564C186 protein	hCG1995465	207156	probe	A	88	59	control1	129.65	0.36	0.42	129.65	2.78	1	control2	181.56	1.41	1.08	128.68	0.71	0	control3	447.3	-0.05	3.6	447.3	18.87	1	control4	163.71	3.44	1.21	47.56	0.29	0	control5	192.3	2.55	1.48	75.51	0.4	0	control6	102.41	0.49	1.07	102.41	2.04	1
DKFZp762E1312	hypothetical protein DKFZp762E1312	hCG2012788	128495	probe	A	52	118	control1	108.18	-0.03	0.35	108.18	30.77	1	control2	102.14	3.58	0.61	28.53	0.28	0	control3	156.8	-0.2	1.26	156.8	5.05	1	control4	67.72	-0.28	0.5	67.72	3.57	1	control5	76.53	0.9	0.59	76.53	1.11	1	control6	95.19	-1.81	0.99	95.19	0.55	1
DLG7	discs, large homolog 7 (Drosophila)	hCG22118.3	194498	probe	A	65	152	control1	144.96	0.78	0.47	144.96	1.28	1	control2	56.27	0.01	0.33	56.27	76.71	1	control3	63.97	0.1	0.52	63.97	10.46	1	control4	36.69	-1.76	0.27	36.69	0.57	1	control5	89.44	0.21	0.69	89.44	4.85	1	control6	169.63	1.5	1.77	112.76	0.67	0
DLL1	delta-like 1 (Drosophila)	hCG14606.3	150130	probe	A	179	129	control1	310.41	1.49	1.23	209.01	0.67	0	control2	364.26	6.81	2.64	53.5	0.15	0	control3	78.52	-0.94	0.53	78.52	1.07	1	control4	180.4	1.85	1.31	97.73	0.55	0	control5	189.08	0.58	1.55	189.08	1.74	1	control6	31.06	-2.11	0.38	31.06	0.48	1
DONSON	downstream neighbor of SON	hCG401183.3	140962	probe	A	124	52	control1	1168.89	13.51	4.63	86.5	0.08	0	control2	800.29	17.99	5.79	44.49	0.07	0	control3	893.36	8.88	6.03	100.55	0.13	0	control4	1041.17	18.09	7.56	57.55	0.09	0	control5	1047.12	33.59	8.57	31.18	0.06	0	control6	378.68	7.08	4.68	53.49	0.16	0
DONSON	downstream neighbor of SON	hCG401183.3	192715	probe	A	144	145	control1	331.47	6.31	1.31	52.54	0.16	0	control2	213.38	5.13	1.54	41.6	0.2	0	control3	261.02	2.96	1.76	88.27	0.34	0	control4	292.14	9.17	2.12	31.84	0.13	0	control5	265.26	8.29	2.17	31.99	0.13	0	control6	47.18	0.47	0.58	47.18	2.14	1
DONSON	downstream neighbor of SON	hCG401183.3	223173	probe	A	238	109	control1	326.27	2.64	1.29	123.41	0.38	0	control2	184.67	3.94	1.34	46.9	0.26	0	control3	257.34	8.35	1.74	30.83	0.13	0	control4	204.86	3.12	1.49	65.63	0.33	0	control5	175.37	6.69	1.44	26.2	0.16	0	control6	62.49	0.34	0.77	62.49	2.91	1
DPCD	deleted in a mouse model of primary ciliary dyskinesia	hCG25643.3	153977	probe	A	204	42	control1	254.19	2.89	1.01	87.84	0.35	0	control2	139.87	3.8	1.01	36.8	0.27	0	control3	193.94	2.78	1.31	69.65	0.36	0	control4	74.35	1.41	0.54	52.79	0.71	0	control5	156.89	1.9	1.28	82.54	0.53	0	control6	76.87	0.2	0.95	76.87	4.91	1
DSG2	desmoglein 2	hCG25472.3	212532	probe	A	232	70	control1	69.4	2.46	0.28	28.19	0.41	0	control2	32.97	0.56	0.24	32.97	1.79	1	control3	52.16	2.69	0.35	19.4	0.38	0	control4	40.33	1.16	0.29	34.66	0.86	0	control5	19.84	0.57	0.16	19.84	1.75	1	control6	62.01	-0.29	0.77	62.01	3.39	1
EFEMP1	EGF-containing fibulin-like extracellular matrix protein 1	hCG16977.3	101210	probe	A	21	155	control1	40.96	0.35	0.13	40.96	2.88	1	control2	114.22	3.59	0.68	31.8	0.28	0	control3	57.05	1.63	0.46	35.03	0.62	0	control4	39.63	0.41	0.29	39.63	2.43	1	control5	20.27	-0.89	0.16	20.27	1.12	1	control6	18.1	-3.95	0.19	18.1	0.26	131073
ELA3A	elastase 3A, pancreatic (protease E)	hCG1812047.1	145388	probe	A	126	34	control1	273.38	3.48	1.08	78.49	0.29	0	control2	35.73	-0.69	0.26	35.73	1.44	1	control3	45.99	0.97	0.31	45.99	1.04	1	control4	101.13	1.26	0.73	79.95	0.79	0	control5	97.24	0.34	0.8	97.24	2.97	1	control6	36.32	0.98	0.45	36.32	1.02	1
ELA3A	elastase 3A, pancreatic (protease E)	hCG1812047.1	214951	probe	A	212	27	control1	189.5	-0.42	0.75	189.5	2.36	1	control2	42.33	-3.42	0.31	42.33	0.3	131073	control3	168.6	-0.8	1.14	168.6	1.25	1	control4	199.52	0.18	1.45	199.52	5.45	1	control5	368.33	0.25	3.01	368.33	4.06	1	control6	209.99	1.47	2.59	142.94	0.68	0
ELOVL6	ELOVL family member 6, elongation of long chain fatty acids (FEN1/Elo2, SUR4/Elo3-like, yeast)	hCG21424.3	216339	probe	A	174	159	control1	103.63	1.65	0.41	62.72	0.61	0	control2	55.71	1.05	0.4	53.02	0.95	0	control3	119.06	3.27	0.8	36.39	0.31	0	control4	185.47	5.83	1.35	31.79	0.19	0	control5	118.58	2.44	0.97	48.52	0.41	0	control6	76.01	1.74	0.94	43.77	0.58	0
EMP1	epithelial membrane protein 1	hCG26571.3	198606	probe	A	42	66	control1	72.15	-1.52	0.23	72.15	0.66	1	control2	98.21	1.64	0.58	59.81	0.61	0	control3	118.76	0.63	0.96	118.76	1.58	1	control4	101.65	4.33	0.75	23.46	0.24	0	control5	72.64	1.89	0.56	38.51	0.53	0	control6	79.15	0.09	0.83	79.15	11.17	1
EMP2	epithelial membrane protein 2	hCG14644.2	173909	probe	A	174	125	control1	104.31	-0.71	0.41	104.31	1.41	1	control2	34.73	-3.79	0.25	34.73	0.27	131073	control3	34.96	-1	0.24	34.96	1	1	control4	66.68	0.74	0.48	66.68	1.35	1	control5	62.76	1.31	0.51	47.75	0.76	0	control6	28.27	0.79	0.35	28.27	1.26	1
ENAH	enabled homolog (Drosophila)	hCG1640408.3	198106	probe	A	38	110	control1	52.33	1.21	0.17	43.33	0.83	0	control2	63.55	0.24	0.38	63.55	4.09	1	control3	86.98	-0.36	0.7	86.98	2.81	1	control4	76	0.32	0.56	76	3.15	1	control5	83.85	2.93	0.64	28.59	0.35	0	control6	71.67	-0.26	0.75	71.67	3.86	1
ENAH	enabled homolog (Drosophila)	hCG1640408.3	219949	probe	A	116	24	control1	83.54	-0.88	0.27	83.54	1.13	1	control2	114.96	-1.45	0.68	114.96	0.69	1	control3	102.31	3.3	0.82	31.01	0.31	0	control4	22.57	-0.55	0.17	22.57	1.81	1	control5	29.65	0.07	0.23	29.65	15.06	1	control6	88.52	0.02	0.92	88.52	49.86	1
EPB41L1	erythrocyte membrane protein band 4.1-like 1	hCG1785709.2	122347	probe	A	183	126	control1	102.9	-0.17	0.41	102.9	6.05	1	control2	67.34	0.07	0.49	67.34	14.76	1	control3	28.73	-0.84	0.19	28.73	1.19	1	control4	29.68	0.44	0.22	29.68	2.28	1	control5	73.73	0.73	0.6	73.73	1.37	1	control6	101.07	4.07	1.25	24.82	0.25	0
EPHB2	EPH receptor B2	hCG1812037.1	190778	probe	A	214	44	control1	135.85	3.69	0.54	36.8	0.27	0	control2	30.1	-0.23	0.22	30.1	4.27	1	control3	52.76	0.59	0.36	52.76	1.7	1	control4	69.24	2.48	0.5	27.87	0.41	0	control5	25.72	0.63	0.21	25.72	1.59	1	control6	71.87	0.75	0.89	71.87	1.34	1
EPHB2	EPH receptor B2	hCG1812037.1	217187	probe	A	17	51	control1	421.85	6.42	1.37	65.68	0.17	0	control2	288.12	6.48	1.71	44.49	0.16	0	control3	123.71	0.92	1	123.71	1.09	1	control4	196.2	7.22	1.45	27.17	0.15	0	control5	428.42	16.54	3.29	25.9	0.08	0	control6	78.77	0.7	0.82	78.77	1.43	1
EPPB9	B9 protein	hCG1983413	128671	probe	A	70	73	control1	174.98	3.13	0.57	55.87	0.32	0	control2	182.66	6.18	1.09	29.57	0.17	0	control3	27.49	1.08	0.22	25.46	0.93	0	control4	32.62	-0.56	0.24	32.62	1.78	1	control5	89.49	1.29	0.69	69.54	0.78	0	control6	132.42	0.7	1.38	132.42	1.43	1
EPPB9	B9 protein	hCG1983413	201193	probe	A	239	130	control1	161.04	0.56	0.64	161.04	1.79	1	control2	120.84	2.21	0.87	54.68	0.45	0	control3	29.92	-0.57	0.2	29.92	1.75	1	control4	125.27	2.41	0.91	51.94	0.42	0	control5	30.6	1.05	0.25	29.04	0.95	0	control6	67.68	0.7	0.84	67.68	1.44	1
EPPB9	B9 protein	hCG1983413	218215	probe	A	56	67	control1	119.93	-1.06	0.39	119.93	0.95	1	control2	96	0.54	0.57	96	1.85	1	control3	85.17	1.52	0.69	56.18	0.66	0	control4	95.59	-1.66	0.7	95.59	0.6	1	control5	106.73	-0.06	0.82	106.73	17.3	1	control6	74.68	2.13	0.78	35.01	0.47	0
EPS8	epidermal growth factor receptor pathway substrate 8	hCG1811074.1	206347	probe	A	73	70	control1	376.58	3.38	1.22	111.4	0.3	0	control2	245	7.71	1.46	31.78	0.14	0	control3	135.19	1.41	1.09	95.78	0.71	0	control4	269.22	9.31	1.98	28.92	0.12	0	control5	112.16	3.51	0.86	31.95	0.29	0	control6	143.39	1.91	1.5	74.9	0.52	0
EPS8L1	EPS8-like 1	hCG20264.3	160911	probe	A	132	93	control1	644.81	14.87	2.56	43.35	0.08	0	control2	167.97	3.6	1.22	46.72	0.28	0	control3	136.59	3	0.92	45.48	0.34	0	control4	119.92	3.55	0.87	33.8	0.29	0	control5	216.61	6.78	1.77	31.97	0.15	0	control6	59.34	1.98	0.73	29.93	0.51	0
ESPL1	extra spindle poles like 1 (S. cerevisiae)	hCG1778932.3	209010	probe	A	156	130	control1	72	0.56	0.29	72	1.79	1	control2	76.89	1.43	0.56	53.89	0.7	0	control3	162.21	4.78	1.09	33.92	0.22	0	control4	32.38	-0.95	0.24	32.38	1.06	1	control5	94.78	0.23	0.78	94.78	4.39	1	control6	34.9	0.39	0.43	34.9	2.56	1
ETV5	ets variant gene 5 (ets-related molecule)	hCG2021087	125032	probe	A	44	98	control1	93.92	-0.2	0.31	93.92	4.98	1	control2	63.7	-0.97	0.38	63.7	1.03	1	control3	55.5	0.53	0.45	55.5	1.88	1	control4	25.31	-0.06	0.19	25.31	17.13	1	control5	79.81	0.06	0.61	79.81	16.3	1	control6	81.15	-0.05	0.85	81.15	19.43	1
ETV5	ets variant gene 5 (ets-related molecule)	hCG2021087	211883	probe	A	145	156	control1	409.85	2.66	1.62	153.88	0.38	0	control2	328.88	6.83	2.38	48.13	0.15	0	control3	420.7	1.23	2.84	341.24	0.81	0	control4	237.52	1.67	1.72	142.42	0.6	0	control5	541.35	3.72	4.43	145.63	0.27	0	control6	72.49	1.2	0.9	60.5	0.84	0
ETV5	ets variant gene 5 (ets-related molecule)	hCG2021087	219717	probe	A	44	104	control1	61.16	-0.18	0.2	61.16	5.56	1	control2	112.51	2.92	0.67	38.49	0.35	0	control3	68.93	-0.16	0.56	68.93	6.07	1	control4	41.44	0.56	0.31	41.44	1.78	1	control5	48.78	1.05	0.37	46.55	0.96	0	control6	49.62	-0.21	0.52	49.62	4.82	1
EXO1	exonuclease 1	hCG39163.4	143989	probe	A	52	38	control1	189.48	-0.31	0.62	189.48	3.18	1	control2	92.54	0.3	0.55	92.54	3.34	1	control3	134.76	6.1	1.09	22.08	0.17	0	control4	50.81	-0.4	0.37	50.81	2.49	1	control5	61.42	0.03	0.47	61.42	29.93	1	control6	52.72	2.32	0.55	22.68	0.43	0
EXOSC4	exosome component 4	hCG1747868.2	208572	probe	A	93	61	control1	351.93	3.75	1.14	93.85	0.27	0	control2	114.61	4.17	0.68	27.47	0.24	0	control3	57.78	2.8	0.47	20.66	0.36	0	control4	27.93	1.4	0.21	19.9	0.71	0	control5	139.02	6	1.07	23.15	0.18	0	control6	72.7	3.06	0.76	23.77	0.33	0
EXTL2	exostoses (multiple)-like 2	hCG32848.4	194945	probe	A	43	76	control1	311.6	11.37	1.01	27.42	0.1	0	control2	286.11	10.48	1.7	27.3	0.11	0	control3	145.16	0.87	1.17	145.16	1.14	1	control4	182.99	6.05	1.35	30.24	0.17	0	control5	86.19	3.41	0.66	25.31	0.3	0	control6	126.69	1.08	1.32	117.71	0.93	0
FANCG	Fanconi anemia, complementation group G	hCG20469.3	198928	probe	A	43	109	control1	535.34	12.48	1.74	42.91	0.1	0	control2	220.67	3.47	1.31	63.59	0.29	0	control3	168.35	2.88	1.36	58.47	0.35	0	control4	317.98	12.55	2.34	25.33	0.09	0	control5	158.26	3.81	1.22	41.55	0.27	0	control6	115.98	3.15	1.21	36.86	0.32	0
FARP1	FERM, RhoGEF (ARHGEF) and pleckstrin domain protein 1 (chondrocyte-derived)	hCG1811328.3	192723	probe	A	203	45	control1	252.97	3.18	1	79.61	0.32	0	control2	73.28	1.24	0.53	59.11	0.81	0	control3	166.12	1.88	1.12	88.59	0.54	0	control4	151.08	0.28	1.1	151.08	3.53	1	control5	92.64	-0.04	0.76	92.64	22.72	1	control6	229.63	-0.86	2.84	229.63	1.17	1
FASN	fatty acid synthase	hCG40389.2	154286	probe	A	167	119	control1	193.42	4.64	0.77	41.7	0.22	0	control2	60.32	2.1	0.44	28.71	0.48	0	control3	120.92	4.42	0.82	27.37	0.23	0	control4	58.13	1.8	0.42	32.34	0.56	0	control5	187.22	6.83	1.53	27.41	0.15	0	control6	35.46	0.86	0.44	35.46	1.16	1
FAT	FAT tumor suppressor homolog 1 (Drosophila)	hCG16250.2	131558	probe	A	161	150	control1	27.54	-0.29	0.11	27.54	3.47	1	control2	125.42	1.71	0.91	73.33	0.59	0	control3	116.53	-0.44	0.79	116.53	2.26	1	control4	60.18	2.04	0.44	29.49	0.5	0	control5	27.98	-0.21	0.23	27.98	4.79	1	control6	93.26	0.13	1.15	93.26	7.54	1
FAT4	FAT tumor suppressor homolog 4 (Drosophila)	hCG2042809	117335	probe	A	216	136	control1	145.72	0.55	0.58	145.72	1.83	1	control2	41.76	0.05	0.3	41.76	18.24	1	control3	214.42	-0.1	1.45	214.42	10.2	1	control4	168.28	-0.74	1.22	168.28	1.35	1	control5	204.41	0.21	1.67	204.41	4.85	1	control6	51.98	0.68	0.64	51.98	1.47	1
FAT4	FAT tumor suppressor homolog 4 (Drosophila)	hCG2042809	131034	probe	A	169	39	control1	78.54	0.45	0.31	78.54	2.22	1	control2	55.2	0.39	0.4	55.2	2.57	1	control3	21.32	0.57	0.14	21.32	1.76	1	control4	483.46	-0.86	3.51	483.46	1.16	1	control5	126.68	-0.51	1.04	126.68	1.98	1	control6	190.16	-0.44	2.35	190.16	2.27	1
FAT4	FAT tumor suppressor homolog 4 (Drosophila)	hCG2042809	169911	probe	A	215	154	control1	80.32	1.04	0.32	77.35	0.96	0	control2	59.7	-1.96	0.43	59.7	0.51	1	control3	91.88	0.1	0.62	91.88	10.39	1	control4	61.73	1.65	0.45	37.32	0.61	0	control5	120.85	1.33	0.99	90.85	0.75	0	control6	42.09	-1.11	0.52	42.09	0.9	1
FAT4	FAT tumor suppressor homolog 4 (Drosophila)	hCG2042809	188754	probe	A	108	92	control1	144.21	2.26	0.47	63.78	0.45	0	control2	39.76	1.41	0.24	28.21	0.71	0	control3	30.64	-0.15	0.25	30.64	6.48	1	control4	80.51	3.29	0.59	24.44	0.31	0	control5	34.88	0.09	0.27	34.88	10.56	1	control6	20.31	-0.09	0.21	20.31	11.47	1
FBLN1	fibulin 1	hCG15599.3	149049	probe	A	133	111	control1	80.13	0.59	0.32	80.13	1.71	1	control2	24.93	0.35	0.18	24.93	2.88	1	control3	110.35	4.2	0.74	26.25	0.25	0	control4	70.88	-0.78	0.51	70.88	1.28	1	control5	52.71	1.93	0.43	27.36	0.52	0	control6	66.35	-0.76	0.82	66.35	1.32	1
FBXO5	F-box protein 5	hCG22048.3	202798	probe	A	166	99	control1	237.14	2.87	0.94	82.71	0.35	0	control2	150.66	2.03	1.09	74.32	0.5	0	control3	133.39	1.82	0.9	73.27	0.55	0	control4	241.04	8.39	1.75	28.72	0.14	0	control5	141.75	2.49	1.16	56.82	0.4	0	control6	59.19	0.83	0.73	59.19	1.21	1
FHL2	four and a half LIM domains 2	hCG28013.3	202137	probe	A	25	76	control1	219.91	3.1	0.71	70.91	0.33	0	control2	87.18	2.35	0.52	37.02	0.43	0	control3	36.38	1.36	0.29	26.75	0.74	0	control4	62.66	1.78	0.46	35.18	0.56	0	control5	44.72	2.51	0.34	17.8	0.4	0	control6	84.7	3.5	0.88	24.16	0.29	0
FKBP10	FK506 binding protein 10, 65 kDa	hCG1771525.1	116397	probe	A	42	112	control1	74.81	1.01	0.24	73.72	0.99	0	control2	80.65	1.76	0.48	45.89	0.57	0	control3	69.65	0.01	0.56	69.65	66.78	1	control4	47.28	1.07	0.35	43.98	0.93	0	control5	24.11	-2.91	0.19	24.11	0.35	1	control6	22.2	-0.09	0.23	22.2	10.76	1
FKBP14	FK506 binding protein 14, 22 kDa	hCG38314.2	121150	probe	A	72	48	control1	405.41	1.91	1.32	212.15	0.53	0	control2	140.98	3.26	0.84	43.28	0.31	0	control3	201.16	1.73	1.62	116.44	0.58	0	control4	132.78	2.22	0.98	59.76	0.45	0	control5	211.83	2.26	1.63	93.74	0.45	0	control6	26.9	-1.34	0.28	26.9	0.75	1
FKBP14	FK506 binding protein 14, 22 kDa	hCG38314.2	160361	probe	A	158	7	control1	107.29	0.77	0.43	107.29	1.31	1	control2	51.38	0.92	0.37	51.38	1.09	1	control3	87.04	1.13	0.59	77.15	0.89	0	control4	130.21	2.32	0.95	56.13	0.44	0	control5	118.97	0.87	0.97	118.97	1.15	1	control6	169.36	4.08	2.09	41.53	0.25	0
FLJ10706	hypothetical protein FLJ10706	hCG38012.3	148971	probe	A	32	148	control1	378.88	12.22	1.23	31	0.1	0	control2	190.45	9.13	1.13	20.85	0.12	0	control3	212.97	2.36	1.72	90.14	0.43	0	control4	179.37	3.5	1.32	51.18	0.29	0	control5	266.04	9.03	2.04	29.47	0.12	0	control6	20.23	-0.26	0.21	20.23	3.9	1
FLJ10719	hypothetical protein FLJ10719	hCG28645.3	190099	probe	A	149	98	control1	450.77	4.04	1.79	111.48	0.25	0	control2	219.73	8.67	1.59	25.35	0.12	0	control3	201.64	1.67	1.36	120.65	0.6	0	control4	269	3.33	1.95	80.67	0.31	0	control5	97.21	2.26	0.8	42.93	0.44	0	control6	27.76	1.09	0.34	25.54	0.92	0
FLJ10901	hypothetical protein FLJ10901	hCG2025279	141686	probe	A	148	32	control1	33.08	-1.08	0.13	33.08	0.92	1	control2	20.77	1.05	0.15	19.76	0.95	0	control3	54.64	3.08	0.37	17.74	0.33	0	control4	128.87	6.42	0.94	20.06	0.17	0	control5	82.2	-0.45	0.67	82.2	2.23	1	control6	151.47	3.53	1.87	42.96	0.29	0
FLJ10901	hypothetical protein FLJ10901	hCG2025279	179943	probe	A	201	23	control1	398.97	7.68	1.58	51.93	0.14	0	control2	43.83	-0.93	0.32	43.83	1.08	1	control3	22.95	-0.52	0.15	22.95	1.94	1	control4	112.74	3.58	0.82	31.52	0.29	0	control5	75.35	0.26	0.62	75.35	3.79	1	control6	69.53	0.24	0.86	69.53	4.2	1
FLJ11196	acheron	hCG40645.2	150810	probe	A	195	13	control1	122.33	-1.3	0.48	122.33	0.77	1	control2	70.87	0.5	0.51	70.87	2	1	control3	72.02	0.61	0.49	72.02	1.64	1	control4	80.82	3.03	0.59	26.68	0.34	0	control5	65.01	0.87	0.53	65.01	1.15	1	control6	57.15	1.88	0.71	30.37	0.54	0
FLJ12442	hypothetical protein FLJ12442	hCG17564.3	166145	probe	A	173	37	control1	324.26	2.48	1.29	130.85	0.41	0	control2	140.25	2.94	1.02	47.74	0.34	0	control3	262.98	2.99	1.78	87.96	0.34	0	control4	84.26	1.69	0.61	49.87	0.6	0	control5	68.13	0.56	0.56	68.13	1.79	1	control6	97.13	1.7	1.2	57.15	0.59	0
FLJ12572	hypothetical protein FLJ12572	hCG28263.3	207679	probe	A	44	7	control1	45.49	0.69	0.15	45.49	1.46	1	control2	21.07	1.15	0.13	18.36	0.87	0	control3	63.44	0.58	0.51	63.44	1.72	1	control4	33.3	1.66	0.25	20.12	0.61	0	control5	28.81	-1.42	0.22	28.81	0.71	1	control6	83.51	0.59	0.87	83.51	1.69	1
FLJ12973	hypothetical protein FLJ12973	hCG38000.3	178974	probe	A	229	132	control1	260.51	6.82	1.03	38.18	0.15	0	control2	126.81	4.46	0.92	28.41	0.23	0	control3	173.66	3.33	1.17	52.11	0.31	0	control4	175.05	6.4	1.27	27.36	0.17	0	control5	229.68	8.58	1.88	26.77	0.13	0	control6	47.58	-0.04	0.59	47.58	24.37	1
FLJ20105	FLJ20105 protein	hCG1642107.3	178783	probe	A	176	143	control1	93.78	-2.38	0.37	93.78	0.42	1	control2	34.25	0.42	0.25	34.25	2.37	1	control3	135.59	0.74	0.92	135.59	1.35	1	control4	73.81	0.84	0.54	73.81	1.2	1	control5	38.88	0.7	0.32	38.88	1.44	1	control6	77.29	-2.2	0.95	77.29	0.46	1
FLJ23322	hypothetical protein FLJ23322	hCG2011131.1	172800	probe	A	16	88	control1	149.02	-0.84	0.48	149.02	1.19	1	control2	98.08	1.73	0.58	56.84	0.58	0	control3	75.63	2.41	0.61	31.4	0.42	0	control4	46.47	0.43	0.34	46.47	2.3	1	control5	77.71	3.32	0.6	23.4	0.31	0	control6	46.1	1.77	0.48	25.97	0.56	0
FLJ25169	hypothetical protein FLJ25169	hCG28664.3	160011	probe	A	217	138	control1	659.69	5.36	2.61	123.04	0.19	0	control2	271.37	5.56	1.96	48.82	0.19	0	control3	95.03	2.86	0.64	33.24	0.36	0	control4	92.33	0.94	0.67	92.33	1.07	1	control5	159.73	3.86	1.31	41.38	0.26	0	control6	92.02	1.8	1.14	51.02	0.56	0
FLJ25169	hypothetical protein FLJ25169	hCG28664.3	222899	probe	A	177	130	control1	52.11	-1.4	0.21	52.11	0.71	1	control2	38.96	0.84	0.28	38.96	1.19	1	control3	80.32	-0.65	0.54	80.32	1.54	1	control4	34.94	-1.29	0.25	34.94	0.78	1	control5	58.69	-0.31	0.48	58.69	3.21	1	control6	68.58	0.67	0.85	68.58	1.5	1
FLJ31434	hypothetical protein FLJ31434	hCG25681.3	146756	probe	A	173	73	control1	226.12	1.49	0.9	151.85	0.67	0	control2	202.4	7.63	1.47	26.51	0.14	0	control3	230.5	8.76	1.56	26.33	0.13	0	control4	249.46	4.53	1.81	55.01	0.23	0	control5	162.95	6.6	1.33	24.68	0.16	0	control6	32.31	1.17	0.4	27.73	0.86	0
FLJ39378	hypothetical protein FLJ39378	hCG2033841	163223	probe	A	216	63	control1	223.74	5.3	0.89	42.22	0.19	0	control2	249.38	7.32	1.81	34.07	0.14	0	control3	217.94	9.17	1.47	23.77	0.13	0	control4	127.69	2.86	0.93	44.62	0.36	0	control5	161.24	2.38	1.32	67.64	0.42	0	control6	147.28	2.36	1.82	62.36	0.43	0
FOXC1	forkhead box C1	hCG21926.2	195499	probe	A	32	156	control1	307.85	2.7	1	113.94	0.37	0	control2	127.17	3.61	0.76	35.19	0.28	0	control3	74.97	1.09	0.6	68.54	0.92	0	control4	31.01	1.11	0.23	27.85	0.9	0	control5	51.36	0.97	0.39	51.36	1.04	1	control6	110.89	3.83	1.16	28.97	0.26	0
FOXM1	forkhead box M1	hCG1731745.1	152852	probe	A	83	29	control1	108.91	3.45	0.35	31.61	0.3	0	control2	47.47	2.67	0.28	17.79	0.38	0	control3	95.35	2.25	0.77	42.4	0.45	0	control4	115.03	2.13	0.85	54.08	0.47	0	control5	116.76	2.48	0.9	46.99	0.41	0	control6	20.15	0.67	0.21	20.15	1.48	1
FSTL1	follistatin-like 1	hCG20777.3	140364	probe	A	210	97	control1	141.65	1.65	0.56	86.08	0.61	0	control2	68.46	0.31	0.5	68.46	3.24	1	control3	80.89	-0.06	0.55	80.89	17.23	1	control4	73.87	1.74	0.54	42.47	0.58	0	control5	25.77	0.12	0.21	25.77	8.39	1	control6	77.39	3.15	0.96	24.54	0.32	0
FXYD3	FXYD domain containing ion transport regulator 3	hCG25595.3	126166	probe	A	155	141	control1	118.2	1.23	0.47	96.32	0.82	0	control2	85.84	-0.97	0.62	85.84	1.03	1	control3	135.29	-0.84	0.91	135.29	1.19	1	control4	98.44	0.13	0.71	98.44	7.86	1	control5	34.85	-2.25	0.29	34.85	0.45	1	control6	32.05	0.07	0.4	32.05	15.05	1
FXYD3	FXYD domain containing ion transport regulator 3	hCG25595.3	201258	probe	A	134	127	control1	564.22	-0.47	2.24	564.22	2.13	1	control2	335.4	-0.18	2.43	335.4	5.71	1	control3	461.23	-0.33	3.11	461.23	3.01	1	control4	732.38	-0.31	5.32	732.38	3.21	1	control5	296.05	-0.5	2.42	296.05	1.99	1	control6	259.47	-0.98	3.2	259.47	1.02	1
GAJ	GAJ protein	hCG28083.2	192975	probe	A	85	57	control1	105.41	1.52	0.34	69.29	0.66	0	control2	26.97	-0.31	0.16	26.97	3.24	1	control3	58.59	2.99	0.47	19.58	0.34	0	control4	38.4	1.93	0.28	19.85	0.52	0	control5	41.86	0.46	0.32	41.86	2.16	1	control6	20.18	-0.63	0.21	20.18	1.58	1
GAPDH	glyceraldehyde-3-phosphate dehydrogenase	hCG2005673	175324	probe	A	90	69	control1	113768	77.64	369.78	1465.36	0.06	0	control2	90973	101.02	540.55	900.55	0.05	0	control3	76553.6	106.6	616.71	718.13	0.04	0	control4	53281.1	83.22	392.82	640.27	0.05	0	control5	85677.5	107.33	657.88	798.27	0.06	0	control6	29136.6	97.31	304.22	299.43	0.03	0
GAPDH	glyceraldehyde-3-phosphate dehydrogenase	hCG2005673	204306	probe	A	114	74	control1	74563.9	66.38	242.35	1123.31	0.06	0	control2	56136.4	94.97	333.56	591.1	0.05	0	control3	55847.6	69.39	449.9	804.83	0.05	0	control4	44698.5	104.95	329.55	425.91	0.05	0	control5	66869.9	117.64	513.47	568.43	0.06	0	control6	21432.3	79.75	223.78	268.74	0.03	0
GCAT	glycine C-acetyltransferase (2-amino-3-ketobutyrate coenzyme A ligase)	hCG41842.3	116735	probe	A	105	130	control1	984.93	21.39	3.2	46.04	0.07	0	control2	298.77	3.91	1.78	76.34	0.26	0	control3	174.25	3.05	1.4	57.14	0.33	0	control4	190.88	6.03	1.41	31.67	0.17	0	control5	127.7	2.33	0.98	54.75	0.43	0	control6	153.97	4.88	1.61	31.58	0.21	0
GFI1B	growth factor independent 1B (potential regulator of CDKN1A, translocated in CML)	hCG31457.4	196472	probe	A	64	84	control1	790.74	6.68	2.57	118.29	0.16	0	control2	414.57	13.09	2.46	31.67	0.09	0	control3	155.77	2.23	1.25	69.88	0.45	0	control4	57.46	1.99	0.42	28.84	0.5	0	control5	105.6	1.95	0.81	54.12	0.52	0	control6	188.82	4.08	1.97	46.24	0.25	0
GGH	gamma-glutamyl hydrolase (conjugase, folylpolygammaglutamyl hydrolase)	hCG39720.3	174605	probe	A	4	131	control1	404.53	12.19	1.31	33.19	0.1	0	control2	244.36	3.55	1.45	68.8	0.29	0	control3	179.22	2.03	1.44	88.08	0.49	0	control4	156.99	5.95	1.16	26.37	0.17	0	control5	197.66	6.66	1.52	29.66	0.16	0	control6	23.79	-0.84	0.25	23.79	1.19	1
GLRX2	glutaredoxin 2	hCG41055.3	216284	probe	A	219	5	control1	349.65	3.22	1.39	108.58	0.31	0	control2	100.97	1.12	0.73	89.99	0.89	0	control3	240.64	2.56	1.62	93.96	0.4	0	control4	200.82	6.6	1.46	30.41	0.17	0	control5	392.31	9.16	3.21	42.84	0.12	0	control6	35.44	0.56	0.44	35.44	1.78	1
GNAI1	guanine nucleotide binding protein (G protein), alpha inhibiting activity polypeptide 1	hCG39145.3	122129	probe	A	102	105	control1	133.23	0.55	0.43	133.23	1.81	1	control2	91.27	2.35	0.54	38.88	0.43	0	control3	62.87	0.71	0.51	62.87	1.41	1	control4	80.96	1.14	0.6	71.32	0.88	0	control5	27.18	-0.05	0.21	27.18	22.17	1	control6	105.36	1.23	1.1	85.77	0.81	0
GNG12	guanine nucleotide binding protein (G protein), gamma 12	hCG1640926.3	114122	probe	A	43	45	control1	36.81	1.09	0.12	33.82	0.92	0	control2	33.96	1.12	0.2	30.41	0.9	0	control3	96.18	-0.07	0.77	96.18	13.5	1	control4	43.52	1.75	0.32	24.91	0.57	0	control5	60.6	2.85	0.47	21.24	0.36	0	control6	49.45	1.91	0.52	25.9	0.52	0
GNG12	guanine nucleotide binding protein (G protein), gamma 12	hCG1640926.3	119484	probe	A	174	127	control1	204.87	-0.73	0.81	204.87	1.37	1	control2	160.12	-0.45	1.16	160.12	2.23	1	control3	317.89	-0.08	2.15	317.89	12.4	1	control4	200.49	-0.98	1.46	200.49	1.02	1	control5	187.7	-0.46	1.54	187.7	2.16	1	control6	138.59	-0.59	1.71	138.59	1.69	1
GNPNAT1	glucosamine-phosphate N-acetyltransferase 1	hCG22673.2	129200	probe	A	186	107	control1	360.42	7.44	1.43	48.44	0.14	0	control2	45.47	1.58	0.33	28.7	0.63	0	control3	66.57	2.4	0.45	27.76	0.42	0	control4	149.72	5.27	1.09	28.4	0.2	0	control5	32.38	0.89	0.27	32.38	1.13	1	control6	61.54	0.16	0.76	61.54	6.39	1
GPC1	glypican 1	hCG20534.2	162415	probe	A	72	93	control1	60.4	0.96	0.2	60.4	1.04	1	control2	49.11	0.47	0.29	49.11	2.15	1	control3	53.08	0.81	0.43	53.08	1.23	1	control4	73.49	1.27	0.54	58.03	0.79	0	control5	152.66	5.06	1.17	30.16	0.21	0	control6	76.19	1.85	0.8	41.15	0.54	0
GPCR5A	G protein-coupled receptor, family C, group 5, member A	hCG27693.3	180293	probe	A	131	17	control1	103.65	-0.9	0.41	103.65	1.11	1	control2	37.38	1.48	0.27	25.25	0.68	0	control3	71.61	0.07	0.48	71.61	15.28	1	control4	80.28	-0.71	0.58	80.28	1.41	1	control5	104.2	-0.33	0.85	104.2	3.06	1	control6	59.95	-1.03	0.74	59.95	0.97	1
GPR126	G protein-coupled receptor 126	hCG18121.3	134617	probe	A	203	92	control1	26.7	-3.69	0.11	26.7	0.27	131073	control2	47.63	-4.68	0.34	47.63	0.22	131073	control3	115.21	-0.06	0.78	115.21	16.75	1	control4	58.73	0.83	0.43	58.73	1.21	1	control5	91.19	0.21	0.75	91.19	4.83	1	control6	65.63	0.13	0.81	65.63	7.51	1
GPR126	G protein-coupled receptor 126	hCG18121.3	162748	probe	A	211	32	control1	147.4	1.35	0.58	109.39	0.74	0	control2	104.56	1.16	0.76	90.47	0.87	0	control3	41.38	0.81	0.28	41.38	1.23	1	control4	78.55	2.17	0.57	36.28	0.47	0	control5	116.71	0.36	0.96	116.71	2.81	1	control6	37.31	-0.18	0.46	37.31	5.71	1
GPR126	G protein-coupled receptor 126	hCG18121.3	202313	probe	A	169	43	control1	80.92	-0.36	0.32	80.92	2.75	1	control2	113.62	2.04	0.82	55.6	0.49	0	control3	104.73	0.7	0.71	104.73	1.43	1	control4	75.44	1.27	0.55	59.42	0.79	0	control5	109.91	0.14	0.9	109.91	7.2	1	control6	101.95	-0.52	1.26	101.95	1.93	1
GPSM2	G-protein signalling modulator 2 (AGS3-like, C. elegans)	hCG39913.3	161798	probe	A	195	30	control1	191.77	4.03	0.76	47.62	0.25	0	control2	129.02	3.96	0.93	32.55	0.26	0	control3	281.07	2.93	1.9	95.89	0.35	0	control4	139.69	2.84	1.01	49.19	0.36	0	control5	252.75	4.19	2.07	60.3	0.24	0	control6	59.91	1.14	0.74	52.4	0.88	0
GPT2	glutamic pyruvate transaminase (alanine aminotransferase) 2	hCG23322.3	135750	probe	A	137	87	control1	173.59	0.54	0.69	173.59	1.84	1	control2	93.53	3.14	0.68	29.75	0.32	0	control3	136.28	4.34	0.92	31.43	0.24	0	control4	167.96	7.54	1.22	22.26	0.15	0	control5	165.24	5.28	1.35	31.27	0.2	0	control6	22.17	-1.05	0.27	22.17	0.96	1
GPT2	glutamic pyruvate transaminase (alanine aminotransferase) 2	hCG23322.3	143111	probe	A	135	155	control1	206.96	4.45	0.82	46.46	0.23	0	control2	54.61	-0.87	0.4	54.61	1.15	1	control3	139.65	2.02	0.94	69.18	0.5	0	control4	120.86	3.23	0.88	37.38	0.32	0	control5	157.14	3.05	1.29	51.58	0.33	0	control6	81.9	1.17	1.01	70.01	0.86	0
GRID2	glutamate receptor, ionotropic, delta 2	hCG1817365.1	172975	probe	A	64	125	control1	34.3	-1.81	0.11	34.3	0.56	1	control2	81.49	0.42	0.48	81.49	2.35	1	control3	22.4	-1.01	0.18	22.4	0.99	1	control4	52.77	0.42	0.39	52.77	2.38	1	control5	35.47	-0.66	0.27	35.47	1.51	1	control6	28.53	-5.35	0.3	28.53	0.19	131073
GTF2IRD1	GTF2I repeat domain containing 1	hCG1984823	189624	probe	A	181	110	control1	84.84	1.66	0.34	51.22	0.6	0	control2	60.92	0.65	0.44	60.92	1.54	1	control3	88.64	1.91	0.6	46.36	0.53	0	control4	42.77	-0.94	0.31	42.77	1.07	1	control5	26.83	-1.17	0.22	26.83	0.85	1	control6	49.25	0.93	0.61	49.25	1.08	1
GTF2IRD1	GTF2I repeat domain containing 1	hCG1984823	235054	probe	A	110	6	control1	58.71	1.81	0.19	32.42	0.56	0	control2	25.27	-2.98	0.15	25.27	0.34	1	control3	179.96	-0.76	1.45	179.96	1.32	1	control4	23.7	-1.91	0.17	23.7	0.53	1	control5	71.6	-0.34	0.55	71.6	2.94	1	control6	29.64	-0.72	0.31	29.64	1.39	1
GTSE1	G-2 and S-phase expressed 1	hCG1992685	174797	probe	A	84	135	control1	97.87	1.4	0.32	70.06	0.72	0	control2	86.26	3.57	0.51	24.17	0.28	0	control3	50.63	-0.07	0.41	50.63	15.11	1	control4	23.51	-2.17	0.17	23.51	0.46	1	control5	51.16	0.88	0.39	51.16	1.14	1	control6	77.17	-0.22	0.81	77.17	4.6	1
GTSE1	G-2 and S-phase expressed 1	hCG1992685	188046	probe	A	129	133	control1	124.97	1.71	0.5	72.96	0.58	0	control2	46.61	-0.57	0.34	46.61	1.75	1	control3	134.68	0.49	0.91	134.68	2.04	1	control4	56.04	1.06	0.41	52.68	0.94	0	control5	31.49	0.18	0.26	31.49	5.43	1	control6	21.58	0.95	0.27	21.58	1.05	1
GULP1	GULP, engulfment adaptor PTB domain containing 1	hCG1811926.1	137136	probe	A	125	130	control1	34.11	1.3	0.14	26.31	0.77	0	control2	39.45	0.9	0.29	39.45	1.11	1	control3	31.55	-1.86	0.21	31.55	0.54	1	control4	25.26	0.17	0.18	25.26	5.8	1	control5	43.88	-0.08	0.36	43.88	12.05	1	control6	34.81	0.98	0.43	34.81	1.02	1
HCAP-G	chromosome condensation protein G	hCG40929.2	111700	probe	A	22	155	control1	72.35	2.35	0.24	30.76	0.43	0	control2	151.11	3.77	0.9	40.1	0.27	0	control3	112.65	3.35	0.91	33.63	0.3	0	control4	23.27	-2.02	0.17	23.27	0.5	1	control5	32.52	1.2	0.25	27.14	0.84	0	control6	25.29	0.33	0.26	25.29	3.05	1
HDGFRP3	hepatoma-derived growth factor, related protein 3	hCG1811535.1	208589	probe	A	79	53	control1	490.17	0.1	1.59	490.17	9.55	1	control2	290.23	2.31	1.72	125.74	0.44	0	control3	291.04	0.42	2.34	291.04	2.37	1	control4	113.01	0.71	0.83	113.01	1.42	1	control5	137.72	-0.04	1.06	137.72	27.33	1	control6	185	0.22	1.93	185	4.54	1
HIG2	hypoxia-inducible protein 2	hCG33002.3	106564	probe	A	196	137	control1	615.92	11.51	2.44	53.51	0.09	0	control2	88.17	-0.21	0.64	88.17	4.79	1	control3	39.7	0.93	0.27	39.7	1.08	1	control4	134.06	3.98	0.97	33.71	0.26	0	control5	240.11	6.71	1.97	35.79	0.16	0	control6	125.94	2.36	1.56	53.38	0.43	0
HIG2	hypoxia-inducible protein 2	hCG33002.3	195466	probe	A	102	71	control1	128.99	1.75	0.42	73.61	0.57	0	control2	80.97	3.76	0.48	21.51	0.27	0	control3	37.7	1.33	0.3	28.44	0.76	0	control4	92.83	4.77	0.68	19.46	0.22	0	control5	94.82	2.81	0.73	33.79	0.36	0	control6	111.74	0.62	1.17	111.74	1.63	1
HMGB3	high-mobility group box 3	hCG39238.3	182343	probe	A	125	132	control1	273.98	1.52	1.09	179.72	0.66	0	control2	178.31	0.87	1.29	178.31	1.15	1	control3	208.44	0.54	1.41	208.44	1.86	1	control4	108.42	0.66	0.79	108.42	1.51	1	control5	147.05	0.88	1.2	147.05	1.14	1	control6	87.1	-0.67	1.08	87.1	1.49	1
HMMR	hyaluronan-mediated motility receptor (RHAMM)	hCG36976.3	216917	probe	A	167	117	control1	38.89	1.41	0.15	27.66	0.71	0	control2	139.65	2.09	1.01	66.86	0.48	0	control3	122.14	-0.23	0.82	122.14	4.4	1	control4	66.06	0.71	0.48	66.06	1.4	1	control5	50.6	1.26	0.41	40.21	0.8	0	control6	33.04	0.7	0.41	33.04	1.42	1
HOMER1	homer homolog 1 (Drosophila)	hCG1759019.2	104128	probe	A	99	4	control1	290.84	2.34	0.95	124.02	0.43	0	control2	48	1.35	0.29	35.64	0.74	0	control3	69.99	1.46	0.56	47.86	0.69	0	control4	276.05	6.22	2.04	44.4	0.17	0	control5	75.43	0.52	0.58	75.43	1.93	1	control6	238.6	3.47	2.49	68.86	0.29	0
HOXC10	homeo box C10	hCG23354.2	141984	probe	A	35	25	control1	146.51	1.65	0.48	88.65	0.61	0	control2	71.05	1.72	0.42	41.29	0.58	0	control3	65.18	-0.95	0.53	65.18	1.05	1	control4	62.14	3.85	0.46	16.15	0.26	0	control5	76.34	1.36	0.59	56.25	0.74	0	control6	41.45	1.77	0.43	23.37	0.56	0
HSPA5BP1	heat shock 70kDa protein 5 (glucose-regulated protein, 78kDa) binding protein 1	hCG40398.3	182449	probe	A	2	55	control1	155.91	5.55	0.51	28.11	0.19	0	control2	19.06	0.52	0.11	19.06	1.94	1	control3	21.45	0.39	0.17	21.45	2.55	1	control4	20.62	-0.68	0.15	20.62	1.48	1	control5	24.32	1.43	0.19	16.96	0.7	0	control6	35.34	1.84	0.37	19.23	0.54	0
HSPB9	heat shock protein, alpha-crystallin-related, B9	hCG1818179.1	152406	probe	A	33	61	control1	58.78	1.39	0.19	42.34	0.72	0	control2	47.85	1.31	0.28	36.42	0.76	0	control3	93.72	0.21	0.76	93.72	4.72	1	control4	73.71	1.19	0.54	61.78	0.84	0	control5	27.14	1.33	0.21	20.34	0.75	0	control6	37.87	1.48	0.4	25.54	0.67	0
HUMPPA	paraneoplastic antigen	hCG29840.2	146137	probe	A	227	113	control1	42.46	0.63	0.17	42.46	1.58	1	control2	127.86	4.82	0.93	26.51	0.21	0	control3	19.16	-0.55	0.13	19.16	1.82	1	control4	34.06	0.36	0.25	34.06	2.75	1	control5	19.8	0.88	0.16	19.8	1.14	1	control6	131.23	-0.8	1.62	131.23	1.24	1
ID1	inhibitor of DNA binding 1, dominant negative helix-loop-helix protein	hCG37143.3	204743	probe	A	191	109	control1	105.26	-0.03	0.42	105.26	31.41	1	control2	53.83	1.43	0.39	37.72	0.7	0	control3	89.91	1.29	0.61	69.83	0.78	0	control4	26.85	0.67	0.19	26.85	1.5	1	control5	53.72	1.79	0.44	30.05	0.56	0	control6	45.33	-1.23	0.56	45.33	0.82	1
IRX3	iroquois homeobox protein 3	hCG23456.3	197496	probe	A	15	17	control1	79.09	0.45	0.26	79.09	2.21	1	control2	57.43	0.23	0.34	57.43	4.33	1	control3	33.25	-0.3	0.27	33.25	3.37	1	control4	28.13	-2.56	0.21	28.13	0.39	1	control5	63.47	0.31	0.49	63.47	3.2	1	control6	142.98	0.2	1.49	142.98	5.04	1
ITGA3	integrin, alpha 3 (antigen CD49C, alpha 3 subunit of VLA-3 receptor)	hCG27414.3	119181	probe	A	193	13	control1	140.94	-0.3	0.56	140.94	3.29	1	control2	62.38	0.61	0.45	62.38	1.63	1	control3	81.32	-0.19	0.55	81.32	5.24	1	control4	70.89	3.23	0.51	21.96	0.32	0	control5	125.36	0.04	1.03	125.36	23.64	1	control6	91.93	-0.25	1.14	91.93	4.06	1
ITGB5	integrin, beta 5	hCG17803.3	200414	probe	A	216	73	control1	212.08	2.13	0.84	99.37	0.47	0	control2	177.74	6.22	1.29	28.57	0.17	0	control3	130.87	1.9	0.88	69.04	0.53	0	control4	216.63	7.86	1.57	27.56	0.15	0	control5	109.61	1.26	0.9	87.27	0.8	0	control6	56.64	-0.13	0.7	56.64	7.46	1
KDELC1	KDEL (Lys-Asp-Glu-Leu) containing 1	hCG29787.3	202584	probe	A	77	85	control1	158.79	3.22	0.52	49.39	0.32	0	control2	259.86	6.28	1.54	41.37	0.17	0	control3	79.1	0.71	0.64	79.1	1.4	1	control4	73.07	0.89	0.54	73.07	1.13	1	control5	175.15	3.96	1.34	44.27	0.26	0	control6	124.75	1.94	1.3	64.14	0.52	0
KDELR3	KDEL (Lys-Asp-Glu-Leu) endoplasmic reticulum protein retention receptor 3	hCG2010805	107546	probe	A	202	108	control1	163.04	6.28	0.65	25.95	0.16	0	control2	28.94	-0.34	0.21	28.94	2.95	1	control3	49.21	-0.25	0.33	49.21	4	1	control4	33.29	-1.23	0.24	33.29	0.81	1	control5	74.22	0.28	0.61	74.22	3.54	1	control6	54.44	1.77	0.67	30.7	0.57	0
KDELR3	KDEL (Lys-Asp-Glu-Leu) endoplasmic reticulum protein retention receptor 3	hCG2010805	188552	probe	A	27	70	control1	19.61	0.42	0.06	19.61	2.37	1	control2	38.13	0.62	0.23	38.13	1.62	1	control3	86.96	2.45	0.7	35.43	0.41	0	control4	54.77	-0.46	0.4	54.77	2.18	1	control5	41.21	-0.59	0.32	41.21	1.71	1	control6	67.46	2.19	0.7	30.77	0.46	0
KIAA0284	KIAA0284	hCG40356.3	203850	probe	A	143	122	control1	83.97	3.14	0.33	26.73	0.32	0	control2	22.22	-2.11	0.16	22.22	0.48	1	control3	42.31	1.63	0.29	25.89	0.62	0	control4	111.58	1.58	0.81	70.48	0.64	0	control5	97.59	2.36	0.8	41.38	0.43	0	control6	91.14	1.68	1.13	54.38	0.6	0
KIAA1005	KIAA1005 protein	hCG23454.2	187986	probe	A	181	91	control1	90.15	0.12	0.36	90.15	8.24	1	control2	45.07	-0.85	0.33	45.07	1.18	1	control3	97.93	-0.89	0.66	97.93	1.12	1	control4	24.23	-0.82	0.18	24.23	1.22	1	control5	61.62	-0.54	0.5	61.62	1.84	1	control6	68.12	-0.53	0.84	68.12	1.89	1
KIAA1295	KIAA1295	hCG40282.3	179411	probe	A	161	73	control1	70.92	-0.43	0.28	70.92	2.33	1	control2	33.56	-0.54	0.24	33.56	1.87	1	control3	72.58	-0.7	0.49	72.58	1.43	1	control4	92.43	2.38	0.67	38.86	0.43	0	control5	23.71	-0.19	0.19	23.71	5.4	1	control6	99.39	3.62	1.23	27.44	0.28	0
KIAA1295	KIAA1295	hCG40282.3	181796	probe	A	210	84	control1	200.66	2.5	0.8	80.18	0.4	0	control2	54.87	-1.01	0.4	54.87	0.99	1	control3	62.87	0.65	0.42	62.87	1.53	1	control4	29.35	0.14	0.21	29.35	7.34	1	control5	23.63	-0.68	0.19	23.63	1.48	1	control6	32.38	0.6	0.4	32.38	1.65	1
KIAA1295	KIAA1295	hCG40282.3	218975	probe	A	93	78	control1	86.4	-1.95	0.28	86.4	0.51	1	control2	112.65	4.54	0.67	24.8	0.22	0	control3	23.46	-0.21	0.19	23.46	4.65	1	control4	26.06	-1.56	0.19	26.06	0.64	1	control5	43.72	-0.92	0.34	43.72	1.09	1	control6	109.3	-0.43	1.14	109.3	2.34	1
KIAA1295	KIAA1295	hCG40282.3	224727	probe	A	16	150	control1	146.47	0.65	0.48	146.47	1.55	1	control2	206.26	2.33	1.23	88.47	0.43	0	control3	37.94	0.65	0.31	37.94	1.54	1	control4	97.92	0.57	0.72	97.92	1.74	1	control5	138.84	1.82	1.07	76.34	0.55	0	control6	111.49	0.91	1.16	111.49	1.1	1
KIAA1522	KIAA1522 protein	hCG1641301.3	145258	probe	A	136	35	control1	106.61	1.06	0.42	100.49	0.94	0	control2	43.2	0.93	0.31	43.2	1.07	1	control3	161.74	1.78	1.09	90.78	0.56	0	control4	106.14	1.59	0.77	66.58	0.63	0	control5	155.99	6.71	1.28	23.23	0.16	0	control6	71.99	1.52	0.89	47.48	0.66	0
KIAA1524	KIAA1524	hCG28379.2	109865	probe	A	147	28	control1	637.7	8.92	2.53	71.45	0.12	0	control2	151.53	4.14	1.1	36.6	0.25	0	control3	182.98	5.26	1.24	34.76	0.2	0	control4	124.31	2.05	0.9	60.64	0.49	0	control5	281.02	9.18	2.3	30.6	0.12	0	control6	85.81	1.28	1.06	67.12	0.78	0
KIAA1893	G protein-regulated inducer of neurite outgrowth 1	hCG1650471.2	175657	probe	A	146	133	control1	181.29	6.43	0.72	28.2	0.16	0	control2	106.94	4.4	0.77	24.29	0.23	0	control3	210.86	2.58	1.42	81.85	0.39	0	control4	74.26	-0.84	0.54	74.26	1.2	1	control5	106.79	0.51	0.87	106.79	1.95	1	control6	78.34	-1.12	0.97	78.34	0.89	1
KIF11	kinesin family member 11	hCG201237.3	199107	probe	A	127	19	control1	345.27	5.17	1.37	66.72	0.2	0	control2	159.18	3.09	1.15	51.44	0.33	0	control3	154.29	2.19	1.04	70.46	0.46	0	control4	235.48	3.31	1.71	71.11	0.31	0	control5	107.14	1.23	0.88	87.33	0.82	0	control6	77.78	0.44	0.96	77.78	2.26	1
KIF14	kinesin family member 14	hCG1811639.1	121673	probe	A	13	23	control1	113.63	0.3	0.37	113.63	3.34	1	control2	68.67	-0.42	0.41	68.67	2.39	1	control3	134.21	-0.12	1.08	134.21	8.14	1	control4	65.72	0.2	0.48	65.72	4.96	1	control5	56.01	-0.11	0.43	56.01	8.89	1	control6	80.82	-0.12	0.84	80.82	8.29	1
KIF20A	kinesin family member 20A	hCG39940.2	118830	probe	A	90	125	control1	198.66	-0.12	0.65	198.66	8.39	1	control2	80.45	0.44	0.48	80.45	2.25	1	control3	76.57	-1.6	0.62	76.57	0.63	1	control4	58.33	-2.4	0.43	58.33	0.42	1	control5	179.76	-1.1	1.38	179.76	0.91	1	control6	25.05	0.35	0.26	25.05	2.84	1
KIF2C	kinesin family member 2C	hCG1776116.2	212531	probe	A	193	17	control1	53.55	0.53	0.21	53.55	1.88	1	control2	30.53	1.47	0.22	20.73	0.68	0	control3	22.11	0.57	0.15	22.11	1.74	1	control4	129.46	-1.16	0.94	129.46	0.87	1	control5	81.55	-0.26	0.67	81.55	3.79	1	control6	81	-1.41	1	81	0.71	1
KIF4A	kinesin family member 4A	hCG15346.3	115354	probe	A	196	78	control1	44.75	0.26	0.18	44.75	3.81	1	control2	35.73	-0.08	0.26	35.73	12.45	1	control3	68.97	0.41	0.47	68.97	2.43	1	control4	48.49	-0.58	0.35	48.49	1.73	1	control5	46.54	0.22	0.38	46.54	4.56	1	control6	30.58	0.01	0.38	30.58	77.51	1
KIFC1	kinesin family member C1	hCG17528.3	141343	probe	A	102	123	control1	155.69	2.94	0.51	52.96	0.34	0	control2	90.43	1.34	0.54	67.34	0.75	0	control3	59.12	0.9	0.48	59.12	1.11	1	control4	29.75	1.09	0.22	27.2	0.92	0	control5	108.2	3.28	0.83	32.96	0.31	0	control6	23.86	-2.71	0.25	23.86	0.37	1
KLF5	Kruppel-like factor 5 (intestinal)	hCG32789.3	156864	probe	A	91	152	control1	190.18	3.2	0.62	59.48	0.32	0	control2	298.77	6.86	1.78	43.57	0.15	0	control3	118.82	2.56	0.96	46.36	0.39	0	control4	210.39	1.67	1.55	126.27	0.6	0	control5	67.7	0.78	0.52	67.7	1.28	1	control6	127.68	3.55	1.33	36	0.28	0
KLP1	K562 cell-derived leucine-zipper-like protein 1	hCG38651.2	111478	probe	A	10	103	control1	589.97	17.04	1.92	34.63	0.08	0	control2	358.36	12.75	2.13	28.11	0.09	0	control3	102.03	3.64	0.82	28.01	0.28	0	control4	225.8	7.46	1.66	30.27	0.14	0	control5	168.92	5.85	1.3	28.9	0.18	0	control6	57.89	0.51	0.6	57.89	1.96	1
KNSL7	kinesin-like 7	hCG15443.2	188149	probe	A	19	157	control1	70.88	-1.05	0.23	70.88	0.96	1	control2	86.52	1.18	0.51	73.15	0.85	0	control3	177.82	0.5	1.43	177.82	1.98	1	control4	72.36	1.22	0.53	59.29	0.82	0	control5	63.77	1.76	0.49	36.26	0.57	0	control6	82.56	0.62	0.86	82.56	1.61	1
KRT14	keratin 14 (epidermolysis bullosa simplex, Dowling-Meara, Koebner)	hCG2005483.1	113888	probe	A	144	110	control1	208.71	7.26	0.83	28.76	0.14	0	control2	116.63	4.86	0.84	24.01	0.21	0	control3	60.51	0.26	0.41	60.51	3.89	1	control4	106.05	4.34	0.77	24.44	0.24	0	control5	108.74	2.24	0.89	48.53	0.45	0	control6	50.82	0.29	0.63	50.82	3.43	1
KRT14	keratin 14 (epidermolysis bullosa simplex, Dowling-Meara, Koebner)	hCG2005483.1	144371	probe	A	35	98	control1	128.05	-0.11	0.42	128.05	9.24	1	control2	80.09	0.23	0.48	80.09	4.41	1	control3	92.28	-2.2	0.74	92.28	0.46	1	control4	79.04	-1.03	0.58	79.04	0.97	1	control5	84.71	-0.81	0.65	84.71	1.24	1	control6	124.1	0.02	1.3	124.1	45.44	1
LAMA5	laminin, alpha 5	hCG41774.2	201249	probe	A	99	105	control1	992.01	5.43	3.22	182.85	0.19	0	control2	123.81	5.74	0.74	21.58	0.18	0	control3	141.18	6.27	1.14	22.5	0.17	0	control4	70.78	0.79	0.52	70.78	1.26	1	control5	194.89	7.74	1.5	25.18	0.14	0	control6	137.33	5.45	1.43	25.21	0.19	0
LAMB1	laminin, beta 1	hCG17112.2	117740	probe	A	150	101	control1	154.36	5.62	0.61	27.49	0.18	0	control2	18.9	-3.69	0.14	18.9	0.27	131073	control3	82.52	0.15	0.56	82.52	6.62	1	control4	33.25	1.47	0.24	22.6	0.68	0	control5	26.97	1.16	0.22	23.25	0.86	0	control6	51.36	1.23	0.63	41.81	0.82	0
LAMB2	laminin, beta 2 (laminin S)	hCG96721.3	176679	probe	A	226	153	control1	261.91	5.3	1.04	49.45	0.19	0	control2	117.24	4.45	0.85	26.33	0.23	0	control3	333.69	12.59	2.25	26.51	0.1	0	control4	212.61	7.61	1.54	27.92	0.15	0	control5	60.11	0.41	0.49	60.11	2.43	1	control6	186.64	4.7	2.31	39.68	0.22	0
LAMB3	laminin, beta 3	hCG21281.3	176623	probe	A	115	11	control1	89	1.38	0.29	64.65	0.73	0	control2	112.54	1.57	0.67	71.9	0.64	0	control3	31.77	-1.35	0.26	31.77	0.74	1	control4	49.09	0.21	0.36	49.09	4.7	1	control5	84.9	1.78	0.65	47.57	0.56	0	control6	44.16	-1.75	0.46	44.16	0.57	1
LAPTM4B	lysosomal associated protein transmembrane 4 beta	hCG2008559.1	171400	probe	A	169	158	control1	341.99	5.26	1.36	65.06	0.19	0	control2	253.77	6.94	1.84	36.58	0.15	0	control3	152.22	2.05	1.03	74.12	0.49	0	control4	131.65	1.4	0.96	93.72	0.72	0	control5	83.71	1.14	0.69	73.5	0.88	0	control6	68.42	2.14	0.85	31.93	0.47	0
LDLR	low density lipoprotein receptor (familial hypercholesterolemia)	hCG29965.2	103382	probe	A	126	19	control1	302.04	10.51	1.2	28.74	0.1	0	control2	127.39	2.1	0.92	60.68	0.48	0	control3	150.96	6.95	1.02	21.72	0.16	0	control4	248.48	5.56	1.8	44.71	0.19	0	control5	135.98	2.37	1.11	57.38	0.42	0	control6	135.34	2.12	1.67	63.94	0.48	0
LGR4	leucine-rich repeat-containing G protein-coupled receptor 4	hCG27392.4	155675	probe	A	152	47	control1	130.24	3.73	0.52	34.95	0.27	0	control2	26	0.12	0.19	26	8.55	1	control3	161.2	6.2	1.09	26	0.17	0	control4	163.44	4.41	1.19	37.08	0.24	0	control5	134.92	3.79	1.1	35.64	0.27	0	control6	88.56	3.74	1.09	23.68	0.28	0
LOC116238	hypothetical protein BC014072	hCG31813.3	123195	probe	A	18	90	control1	293.46	6.19	0.95	47.43	0.17	0	control2	105.84	3.8	0.63	27.88	0.27	0	control3	151.78	1.81	1.22	84.09	0.56	0	control4	101.21	1.67	0.75	60.45	0.6	0	control5	51.11	2.65	0.39	19.32	0.38	0	control6	41.03	-0.29	0.43	41.03	3.43	1
LOC134147	similar to mouse 2310016A09Rik gene	hCG1758400.1	120950	probe	A	64	62	control1	92.69	3.26	0.3	28.41	0.31	0	control2	100.38	2.32	0.6	43.29	0.43	0	control3	50.8	-1.92	0.41	50.8	0.52	1	control4	32.78	-1.64	0.24	32.78	0.61	1	control5	65.82	1.34	0.51	49.17	0.75	0	control6	111.33	-0.99	1.16	111.33	1.01	1
LOC144501	hypothetical protein LOC144501	hCG21639.3	126866	probe	A	183	138	control1	69.93	-2.49	0.28	69.93	0.4	1	control2	59.64	-0.4	0.43	59.64	2.52	1	control3	82.88	2.67	0.56	31	0.38	0	control4	81.37	0.52	0.59	81.37	1.93	1	control5	27	-0.22	0.22	27	4.46	1	control6	40.27	1.47	0.5	27.46	0.68	0
LOC55971	insulin receptor tyrosine kinase substrate	hCG41326.3	145049	probe	A	136	55	control1	222.57	-0.74	0.88	222.57	1.35	1	control2	58.65	-1.53	0.42	58.65	0.66	1	control3	72.55	-0.03	0.49	72.55	35.32	1	control4	74.94	-0.87	0.54	74.94	1.15	1	control5	23.98	-3.04	0.2	23.98	0.33	131073	control6	75.16	2.11	0.93	35.7	0.48	0
LOC92689	hypothetical protein BC001096	hCG39019.2	176280	probe	A	192	126	control1	201.81	0.37	0.8	201.81	2.74	1	control2	82.19	1.09	0.59	75.21	0.92	0	control3	223.39	-0.03	1.51	223.39	39.64	1	control4	111.03	0.56	0.81	111.03	1.77	1	control5	165.73	0.91	1.36	165.73	1.1	1	control6	86.12	-0.64	1.06	86.12	1.58	1
LRP11	low density lipoprotein receptor-related protein 11	hCG2030035.1	198534	probe	A	149	150	control1	133.29	2.71	0.53	49.23	0.37	0	control2	34.64	-1.58	0.25	34.64	0.63	1	control3	77.32	1.9	0.52	40.62	0.53	0	control4	150.67	4	1.09	37.64	0.26	0	control5	31.73	0.15	0.26	31.73	6.5	1	control6	46.72	1.11	0.58	42.06	0.9	0
LRP16	LRP16 protein	hCG21365.3	120483	probe	A	68	103	control1	326.81	3.94	1.06	82.88	0.26	0	control2	59.45	1.02	0.35	58.33	0.98	0	control3	110.21	2.94	0.89	37.47	0.34	0	control4	111.44	4.26	0.82	26.13	0.24	0	control5	124.36	4.42	0.95	28.14	0.23	0	control6	36.38	-0.88	0.38	36.38	1.13	1
LRP6	low density lipoprotein receptor-related protein 6	hCG27690.3	154437	probe	A	215	77	control1	93.58	2.48	0.37	37.66	0.4	0	control2	140.77	1.52	1.02	92.78	0.66	0	control3	26.02	0.82	0.18	26.02	1.22	1	control4	61.11	2.29	0.44	26.74	0.44	0	control5	71.87	2.5	0.59	28.79	0.4	0	control6	208.52	6.04	2.58	34.53	0.18	0
LTB4DH	leukotriene B4 12-hydroxydehydrogenase	hCG28760.2	210882	probe	A	219	73	control1	70.66	-1.65	0.28	70.66	0.61	1	control2	54.13	1.68	0.39	32.24	0.6	0	control3	33.07	0.53	0.22	33.07	1.88	1	control4	74.75	0.06	0.54	74.75	16.41	1	control5	166.66	-0.82	1.36	166.66	1.22	1	control6	66.68	0.78	0.82	66.68	1.28	1
MAC30	hypothetical protein MAC30	hCG31811.3	156964	probe	A	74	74	control1	170.13	0.29	0.55	170.13	3.48	1	control2	217.46	2.29	1.29	94.89	0.44	0	control3	57.75	0.87	0.47	57.75	1.15	1	control4	113.58	3.25	0.84	34.95	0.31	0	control5	68.48	0.56	0.53	68.48	1.78	1	control6	128.71	0.01	1.34	128.71	176.11	1
MAL2	mal, T-cell differentiation protein 2	hCG1653390.2	194621	probe	A	86	83	control1	153.44	2.71	0.5	56.53	0.37	0	control2	61.65	3.64	0.37	16.92	0.28	0	control3	55.13	0.34	0.44	55.13	2.9	1	control4	23.25	-2.88	0.17	23.25	0.35	1	control5	54.68	-0.36	0.42	54.68	2.79	1	control6	28.09	0.18	0.29	28.09	5.47	1
MCM4	MCM4 minichromosome maintenance deficient 4 (S. cerevisiae)	hCG19799.2	115589	probe	A	25	132	control1	253.5	3.47	0.82	73.08	0.29	0	control2	162.82	2.33	0.97	69.78	0.43	0	control3	166.27	0.08	1.34	166.27	12.73	1	control4	203.22	3.24	1.5	62.78	0.31	0	control5	226.13	7.82	1.74	28.93	0.14	0	control6	131.25	5.39	1.37	24.34	0.19	0
ME1	malic enzyme 1, NADP(+)-dependent, cytosolic	hCG1817355.1	144554	probe	A	1	136	control1	474.23	4.64	1.54	102.3	0.22	0	control2	189.83	2.5	1.13	75.93	0.4	0	control3	114.93	0.43	0.93	114.93	2.32	1	control4	123.52	2.76	0.91	44.78	0.37	0	control5	239.09	9.63	1.84	24.83	0.12	0	control6	25.46	0.8	0.27	25.46	1.25	1
ME1	malic enzyme 1, NADP(+)-dependent, cytosolic	hCG1817355.1	156511	probe	A	147	110	control1	197.71	5.12	0.78	38.6	0.2	0	control2	144.07	2.46	1.04	58.54	0.41	0	control3	102.53	0.45	0.69	102.53	2.23	1	control4	173.18	3.21	1.26	54.01	0.32	0	control5	214.65	8.32	1.76	25.8	0.13	0	control6	128.05	6.27	1.58	20.42	0.17	0
MEIS2	Meis1, myeloid ecotropic viral integration site 1 homolog 2 (mouse)	hCG39301.2	133986	probe	A	36	67	control1	109.97	-1.72	0.36	109.97	0.58	1	control2	92.36	0.62	0.55	92.36	1.62	1	control3	94.58	-0.22	0.76	94.58	4.49	1	control4	50.5	-0.57	0.37	50.5	1.75	1	control5	24.49	0.49	0.19	24.49	2.02	1	control6	66.06	-0.64	0.69	66.06	1.55	1
MELK	maternal embryonic leucine zipper kinase	hCG31373.3	156792	probe	A	67	45	control1	59.06	-0.15	0.19	59.06	6.83	1	control2	127.48	4.21	0.76	30.29	0.24	0	control3	48.99	-0.85	0.39	48.99	1.18	1	control4	114.04	1.68	0.84	68.07	0.6	0	control5	28.42	0.38	0.22	28.42	2.61	1	control6	40.35	0.74	0.42	40.35	1.35	1
MGC24665	hypothetical protein MGC24665	hCG15070.3	191055	probe	A	201	146	control1	50.52	0.76	0.2	50.52	1.31	1	control2	75.82	-0.2	0.55	75.82	5.07	1	control3	103.43	2.83	0.7	36.56	0.36	0	control4	76.81	0.7	0.56	76.81	1.43	1	control5	125.65	-0.15	1.03	125.65	6.81	1	control6	83.25	1.4	1.03	59.43	0.72	0
MGC2610	hypothetical protein MGC2610	hCG2005698.1	226111	probe	A	71	6	control1	189.23	-0.92	0.62	189.23	1.09	1	control2	62.15	0.93	0.37	62.15	1.08	1	control3	113.84	-0.99	0.92	113.84	1.01	1	control4	84.85	-0.2	0.63	84.85	4.98	1	control5	81.16	0.25	0.62	81.16	4.08	1	control6	26.44	-0.51	0.28	26.44	1.97	1
MGC2610	hypothetical protein MGC2610	hCG2005698.1	226883	probe	A	52	141	control1	102.32	-1.06	0.33	102.32	0.94	1	control2	59.88	1.87	0.36	32.02	0.54	0	control3	73.81	-0.54	0.59	73.81	1.86	1	control4	31.81	-0.42	0.23	31.81	2.41	1	control5	128.87	3.87	0.99	33.33	0.26	0	control6	145.76	-0.11	1.52	145.76	8.75	1
MGP	matrix Gla protein	hCG24416.2	121617	probe	A	108	132	control1	104.23	0.16	0.34	104.23	6.38	1	control2	26.71	0.46	0.16	26.71	2.19	1	control3	76.1	0.13	0.61	76.1	7.58	1	control4	53.03	1.79	0.39	29.61	0.56	0	control5	110.2	0.32	0.85	110.2	3.13	1	control6	29.52	-2	0.31	29.52	0.5	1
MGP	matrix Gla protein	hCG24416.2	190435	probe	A	194	9	control1	166.67	-0.6	0.66	166.67	1.67	1	control2	96.93	4.93	0.7	19.64	0.21	0	control3	42.26	0.83	0.29	42.26	1.21	1	control4	61.71	-0.31	0.45	61.71	3.21	1	control5	81.94	-0.57	0.67	81.94	1.74	1	control6	104.8	1.82	1.29	57.6	0.55	0
MID1	midline 1 (Opitz/BBB syndrome)	hCG1811944.1	214412	probe	A	93	150	control1	91.16	0.42	0.3	91.16	2.39	1	control2	56.29	-1.21	0.33	56.29	0.83	1	control3	77.04	-0.43	0.62	77.04	2.34	1	control4	34.01	-0.09	0.25	34.01	11.43	1	control5	33.99	-3.6	0.26	33.99	0.28	131073	control6	85.79	0.99	0.9	85.79	1.01	1
MID1	midline 1 (Opitz/BBB syndrome)	hCG1811944.1	216171	probe	A	7	154	control1	50.51	0.67	0.16	50.51	1.49	1	control2	45.12	0.46	0.27	45.12	2.19	1	control3	68.45	0.19	0.55	68.45	5.17	1	control4	84.15	-0.03	0.62	84.15	33.3	1	control5	52.23	0.65	0.4	52.23	1.54	1	control6	74.8	1.87	0.78	40.02	0.54	0
MLF1IP	MLF1 interacting protein	hCG17005.2	147135	probe	A	187	124	control1	273.55	7.02	1.08	38.99	0.15	0	control2	51.04	0.71	0.37	51.04	1.4	1	control3	132.18	3.81	0.89	34.7	0.27	0	control4	58.98	1.43	0.43	41.36	0.7	0	control5	411.67	7.59	3.37	54.25	0.14	0	control6	205.53	7.2	2.54	28.56	0.15	0
MLPH	melanophilin	hCG23030.2	127260	probe	A	18	78	control1	122.38	-0.52	0.4	122.38	1.92	1	control2	30.36	0.12	0.18	30.36	8.44	1	control3	326.26	-0.1	2.63	326.26	9.58	1	control4	46.34	-0.93	0.34	46.34	1.08	1	control5	45.79	1.69	0.35	27.16	0.6	0	control6	79.51	-0.37	0.83	79.51	2.7	1
MPZL1	myelin protein zero-like 1	hCG42390.4	206371	probe	A	74	15	control1	322.8	4.93	1.05	65.45	0.21	0	control2	194.86	2.52	1.16	77.46	0.4	0	control3	285.15	4.34	2.3	65.66	0.23	0	control4	189	4.23	1.39	44.65	0.24	0	control5	349.06	8.71	2.68	40.06	0.13	0	control6	32.34	-1.41	0.34	32.34	0.71	1
MPZL1	myelin protein zero-like 1	hCG42390.4	208490	probe	A	196	8	control1	1618.63	11.46	6.42	141.25	0.09	0	control2	779.14	27.23	5.64	28.61	0.06	0	control3	1299.62	30.75	8.77	42.27	0.07	0	control4	656.74	11.37	4.77	57.74	0.11	0	control5	1643.76	31.72	13.45	51.82	0.06	0	control6	304.91	11.28	3.77	27.02	0.11	0
MRRF	mitochondrial ribosome recycling factor	hCG2021061	121386	probe	A	116	48	control1	1062.48	12.71	3.45	83.62	0.1	0	control2	656.22	10.34	3.9	63.46	0.11	0	control3	579.9	18.56	4.67	31.25	0.07	0	control4	644.5	20.36	4.75	31.66	0.07	0	control5	845.81	18.85	6.49	44.87	0.08	0	control6	227.74	1.97	2.38	115.89	0.51	0
MRRF	mitochondrial ribosome recycling factor	hCG2021061	235933	probe	A	231	73	control1	259.59	5.26	1.03	49.37	0.19	0	control2	197.55	10.38	1.43	19.03	0.11	0	control3	220.38	2.99	1.49	73.65	0.34	0	control4	169.3	5.32	1.23	31.81	0.2	0	control5	194.82	4.6	1.59	42.36	0.22	0	control6	66.14	1.87	0.82	35.33	0.54	0
MSRB3	methionine sulfoxide reductase B3	hCG1644178.3	110387	probe	A	193	144	control1	127.91	3.04	0.51	42.06	0.33	0	control2	172.06	5.68	1.25	30.28	0.18	0	control3	44.65	1.59	0.3	28.04	0.63	0	control4	167.42	3.1	1.22	54.02	0.33	0	control5	146.28	4.6	1.2	31.77	0.22	0	control6	69.76	2.75	0.86	25.34	0.37	0
MYBL2	v-myb myeloblastosis viral oncogene homolog (avian)-like 2	hCG38470.3	154410	probe	A	86	71	control1	141.78	1.85	0.46	76.66	0.54	0	control2	222.97	9.26	1.32	24.08	0.12	0	control3	59.7	0.9	0.48	59.7	1.11	1	control4	105.54	2.62	0.78	40.25	0.38	0	control5	115.43	3.93	0.89	29.39	0.26	0	control6	40.43	1.49	0.42	27.09	0.67	0
MYH10	myosin, heavy polypeptide 10, non-muscle	hCG1811052.1	121179	probe	A	189	69	control1	115.95	3.54	0.46	32.75	0.28	0	control2	24.6	0.18	0.18	24.6	5.62	1	control3	18.58	0.91	0.13	18.58	1.1	1	control4	60.71	1.33	0.44	45.72	0.76	0	control5	58.77	0.19	0.48	58.77	5.14	1	control6	77.85	-0.47	0.96	77.85	2.14	1
MYO10	myosin X	hCG37573.2	162961	probe	A	66	50	control1	26.81	-0.73	0.09	26.81	1.36	1	control2	55.86	2	0.33	27.92	0.5	0	control3	107.61	-0.12	0.87	107.61	8.4	1	control4	18.13	-0.17	0.13	18.13	5.85	1	control5	131.72	2.46	1.01	53.44	0.41	0	control6	158.82	6.55	1.66	24.24	0.16	0
MYO10	myosin X	hCG37573.2	216696	probe	A	47	39	control1	77.86	0.86	0.25	77.86	1.17	1	control2	52.01	1.4	0.31	37.14	0.72	0	control3	31.6	1.31	0.25	24.14	0.77	0	control4	23.52	-1.19	0.17	23.52	0.84	1	control5	20.63	-0.6	0.16	20.63	1.67	1	control6	21.8	-0.63	0.23	21.8	1.58	1
MYO1C	myosin IC	hCG28722.3	148637	probe	A	161	33	control1	219.35	7.85	0.87	27.93	0.13	0	control2	63.27	2.11	0.46	30.05	0.48	0	control3	185.05	5.95	1.25	31.09	0.18	0	control4	135.52	5.17	0.98	26.21	0.21	0	control5	187.45	4.79	1.53	39.17	0.21	0	control6	40.39	1.85	0.5	21.88	0.55	0
NCKAP1	NCK-associated protein 1	hCG2004705	113222	probe	A	186	34	control1	205.21	2.36	0.81	86.78	0.42	0	control2	79.23	1.45	0.57	54.72	0.69	0	control3	172.74	7.89	1.17	21.9	0.14	0	control4	205.71	8.03	1.49	25.63	0.14	0	control5	60.01	2.44	0.49	24.6	0.41	0	control6	64.29	-0.32	0.79	64.29	3.17	1
NDFIP2	Nedd4 family interacting protein 2	hCG33149.3	123465	probe	A	166	142	control1	33.42	-0.7	0.13	33.42	1.43	1	control2	98.74	1.73	0.71	56.93	0.58	0	control3	231.88	1.86	1.57	124.85	0.54	0	control4	81.26	2.45	0.59	33.23	0.41	0	control5	100.24	1.39	0.82	72.34	0.72	0	control6	97.11	3.57	1.2	27.19	0.29	0
NEK2	NIMA (never in mitosis gene a)-related kinase 2	hCG23474.2	115004	probe	A	115	112	control1	199.37	1.53	0.65	130.2	0.66	0	control2	97.64	0.64	0.58	97.64	1.55	1	control3	72.92	0.57	0.59	72.92	1.77	1	control4	32.23	-2.28	0.24	32.23	0.44	1	control5	112.55	3.3	0.86	34.15	0.31	0	control6	108.77	0.86	1.14	108.77	1.16	1
NFIB	nuclear factor I/B	hCG1742080.2	141557	probe	A	58	139	control1	105.93	-0.05	0.34	105.93	22.09	1	control2	108.57	0.17	0.65	108.57	5.76	1	control3	137.5	-0.43	1.11	137.5	2.32	1	control4	98.15	-0.84	0.72	98.15	1.19	1	control5	78.95	0.11	0.61	78.95	8.91	1	control6	52.75	-0.76	0.55	52.75	1.31	1
NQO1	NAD(P)H dehydrogenase, quinone 1	hCG28204.3	203807	probe	A	85	104	control1	151.58	2.11	0.49	71.99	0.48	0	control2	38.95	0.78	0.23	38.95	1.29	1	control3	62.65	1.77	0.5	35.38	0.57	0	control4	31.71	1.52	0.23	20.88	0.66	0	control5	83.24	3.32	0.64	25.1	0.31	0	control6	140.51	6.49	1.47	21.64	0.16	0
NR2F2	nuclear receptor subfamily 2, group F, member 2	hCG21309.4	111955	probe	A	107	113	control1	176.09	0.16	0.57	176.09	6.17	1	control2	24.39	0.84	0.14	24.39	1.19	1	control3	91.16	1.61	0.73	56.49	0.62	0	control4	58.55	-1.49	0.43	58.55	0.67	1	control5	65.41	-0.02	0.5	65.41	50.86	1	control6	25.58	-1.5	0.27	25.58	0.67	1
NR2F2	nuclear receptor subfamily 2, group F, member 2	hCG21309.4	234096	probe	A	191	59	control1	180.27	3.18	0.71	56.64	0.32	0	control2	23.14	0.4	0.17	23.14	2.48	1	control3	79.56	-0.83	0.54	79.56	1.21	1	control4	26.97	-0.52	0.2	26.97	1.92	1	control5	69.24	2.79	0.57	24.77	0.36	0	control6	55.41	0.24	0.68	55.41	4.22	1
NUSAP1	nucleolar and spindle associated protein 1	hCG38853.3	128435	probe	A	122	61	control1	607.11	2.18	2.41	278.92	0.46	0	control2	397.88	3.33	2.88	119.43	0.3	0	control3	557.93	1.56	3.77	357.24	0.64	0	control4	253.32	2.1	1.84	120.63	0.48	0	control5	331.41	1.95	2.71	169.87	0.51	0	control6	182.75	1.24	2.26	147.37	0.81	0
NUSAP1	nucleolar and spindle associated protein 1	hCG38853.3	217548	probe	A	51	132	control1	407.52	7.43	1.32	54.88	0.15	0	control2	150.65	6.38	0.9	23.61	0.16	0	control3	270.94	6.87	2.18	39.44	0.15	0	control4	183.47	3.47	1.35	52.83	0.29	0	control5	183.48	8.1	1.41	22.65	0.14	0	control6	89.92	1.36	0.94	66.17	0.74	0
NXN	nucleoredoxin	hCG1811375.3	160193	probe	A	161	3	control1	43.48	2.12	0.17	20.52	0.47	0	control2	59.13	1.03	0.43	57.18	0.97	0	control3	37.44	0.24	0.25	37.44	4.17	1	control4	28.95	-0.25	0.21	28.95	3.94	1	control5	43.89	0.31	0.36	43.89	3.21	1	control6	30.22	-1.65	0.37	30.22	0.61	1
NY-REN-41	NY-REN-41 antigen	hCG1811039.1	200675	probe	A	183	143	control1	212.85	8.23	0.84	25.88	0.13	0	control2	55.47	2.69	0.4	20.62	0.37	0	control3	68.87	1.49	0.46	46.08	0.67	0	control4	120.2	4.47	0.87	26.89	0.23	0	control5	28.48	1.14	0.23	24.96	0.88	0	control6	39.95	1.64	0.49	24.39	0.61	0
OIP5	Opa interacting protein 5	hCG1642334.2	211010	probe	A	68	129	control1	218.29	7.15	0.71	30.53	0.15	0	control2	102.01	1.07	0.61	95.57	0.94	0	control3	40.75	0.73	0.33	40.75	1.36	1	control4	122.19	4.12	0.9	29.63	0.25	0	control5	55.42	-0.47	0.43	55.42	2.14	1	control6	71.15	0.61	0.74	71.15	1.63	1
ORC6L	origin recognition complex, subunit 6 homolog-like (yeast)	hCG32369.2	114866	probe	A	97	132	control1	142.45	-0.13	0.46	142.45	7.78	1	control2	89.91	0.64	0.53	89.91	1.55	1	control3	165.11	-0.02	1.33	165.11	63.1	1	control4	29.3	1.14	0.22	25.66	0.88	0	control5	65.17	1.29	0.5	50.49	0.78	0	control6	118.64	3.18	1.24	37.32	0.32	0
P4HA2	procollagen-proline, 2-oxoglutarate 4-dioxygenase (proline 4-hydroxylase), alpha polypeptide II	hCG24118.4	182482	probe	A	105	76	control1	73.5	-0.43	0.24	73.5	2.33	1	control2	37.65	0.16	0.22	37.65	6.36	1	control3	24.12	-2.64	0.19	24.12	0.38	1	control4	49.74	1.15	0.37	43.28	0.87	0	control5	26.69	1.23	0.2	21.67	0.81	0	control6	62.26	-0.26	0.65	62.26	3.86	1
P4HA2	procollagen-proline, 2-oxoglutarate 4-dioxygenase (proline 4-hydroxylase), alpha polypeptide II	hCG24118.4	208880	probe	A	189	70	control1	1921.82	17.7	7.62	108.58	0.07	0	control2	385.91	13.49	2.79	28.61	0.09	0	control3	550.72	17.22	3.72	31.98	0.08	0	control4	270.39	9.29	1.96	29.11	0.13	0	control5	291.28	2.7	2.38	107.99	0.37	0	control6	93.55	3.38	1.16	27.67	0.3	0
PACRG	PARK2 co-regulated	hCG1810756.1	126107	probe	A	128	53	control1	91.47	3.08	0.36	29.69	0.33	0	control2	38.67	-1.06	0.28	38.67	0.94	1	control3	76.75	3.15	0.52	24.35	0.32	0	control4	25.71	0.9	0.19	25.71	1.11	1	control5	87.05	-0.7	0.71	87.05	1.43	1	control6	38.69	1.18	0.48	32.71	0.85	0
PACRG	PARK2 co-regulated	hCG1810756.1	147853	probe	A	77	128	control1	1858.9	22.13	6.04	84.02	0.07	0	control2	398.14	9.89	2.37	40.28	0.11	0	control3	141.46	3.76	1.14	37.6	0.27	0	control4	130.06	3.83	0.96	33.97	0.27	0	control5	740.75	9.01	5.69	82.25	0.12	64	control6	207.09	2.64	2.16	78.48	0.38	0
PACSIN3	protein kinase C and casein kinase substrate in neurons 3	hCG25176.4	110889	probe	A	11	142	control1	77.39	1.11	0.25	69.87	0.9	0	control2	126.4	1.83	0.75	68.89	0.55	0	control3	155.19	-0.17	1.25	155.19	6.02	1	control4	36.88	-0.46	0.27	36.88	2.18	1	control5	82.63	0.06	0.63	82.63	17.79	1	control6	33.33	0.55	0.35	33.33	1.83	1
PAK4	p21(CDKN1A)-activated kinase 4	hCG20282.3	145376	probe	A	199	3	control1	636.92	6.04	2.52	105.38	0.17	0	control2	164.31	3.93	1.19	41.81	0.26	0	control3	213.79	6.74	1.44	31.7	0.16	0	control4	75.97	2.78	0.55	27.29	0.37	0	control5	188.71	2.17	1.54	86.92	0.46	0	control6	103.56	1.24	1.28	83.84	0.81	0
PANK1	pantothenate kinase 1	hCG24575.3	125392	probe	A	56	24	control1	175.4	1.08	0.57	161.66	0.92	0	control2	30.4	-3.15	0.18	30.4	0.32	131073	control3	110.86	0.52	0.89	110.86	1.94	1	control4	45.3	-1.86	0.33	45.3	0.54	1	control5	41.82	0.9	0.32	41.82	1.11	1	control6	27.49	-0.38	0.29	27.49	2.62	1
PARVA	parvin, alpha	hCG23646.3	145721	probe	A	74	97	control1	49.06	-1.14	0.16	49.06	0.88	1	control2	35.34	-1.63	0.21	35.34	0.61	1	control3	21.62	0.14	0.17	21.62	7.19	1	control4	26.9	-0.69	0.2	26.9	1.46	1	control5	71.56	0.49	0.55	71.56	2.03	1	control6	45.52	-0.65	0.48	45.52	1.54	1
PAWR	PRKC, apoptosis, WT1, regulator	hCG1774391.2	124737	probe	A	175	7	control1	318.65	1.47	1.26	216.32	0.68	0	control2	233.2	5.15	1.69	45.29	0.2	0	control3	292.77	7.71	1.98	37.99	0.14	0	control4	182.69	5.17	1.33	35.37	0.21	0	control5	208.68	5.79	1.71	36.02	0.18	0	control6	111.35	3.01	1.38	36.99	0.34	0
PBK	PDZ binding kinase	hCG17288.4	169723	probe	A	16	17	control1	72.84	0.62	0.24	72.84	1.62	1	control2	61.97	0.67	0.37	61.97	1.48	1	control3	87.46	-0.59	0.7	87.46	1.68	1	control4	26.03	-2.05	0.19	26.03	0.49	1	control5	44.2	0.74	0.34	44.2	1.35	1	control6	56.01	0.62	0.58	56.01	1.61	1
PCDHGB1	protocadherin gamma subfamily B, 1	hCG1982215.1	111441	probe	A	37	7	control1	161.44	0.66	0.52	161.44	1.51	1	control2	81.47	1.9	0.48	42.87	0.53	0	control3	87.18	-0.22	0.7	87.18	4.54	1	control4	45.25	-0.22	0.33	45.25	4.61	1	control5	19.85	-0.59	0.15	19.85	1.69	1	control6	92.43	0.05	0.97	92.43	21.98	1
PCDHGB1	protocadherin gamma subfamily B, 1	hCG1982215.1	128299	probe	A	32	57	control1	88.65	-1.2	0.29	88.65	0.84	1	control2	32.36	-1.62	0.19	32.36	0.62	1	control3	105.88	0.55	0.85	105.88	1.83	1	control4	55.74	1.97	0.41	28.36	0.51	0	control5	37.93	2.13	0.29	17.77	0.47	0	control6	48.59	1.89	0.51	25.75	0.53	0
PCDHGB1	protocadherin gamma subfamily B, 1	hCG1982215.1	131242	probe	A	122	69	control1	80.66	4.05	0.32	19.94	0.25	0	control2	19.89	-0.26	0.14	19.89	3.81	1	control3	24.96	0.15	0.17	24.96	6.74	1	control4	91.44	4.11	0.66	22.24	0.25	0	control5	20.95	0.65	0.17	20.95	1.54	1	control6	32.37	0.49	0.4	32.37	2.03	1
PCDHGB1	protocadherin gamma subfamily B, 1	hCG1982215.1	167693	probe	A	47	112	control1	26.89	-1.68	0.09	26.89	0.6	1	control2	32.23	-0.23	0.19	32.23	4.27	1	control3	24.18	-3.73	0.19	24.18	0.27	131073	control4	42.38	-1.15	0.31	42.38	0.87	1	control5	45.28	0.07	0.35	45.28	15.1	1	control6	24.57	-2.17	0.26	24.57	0.46	1
PCDHGB1	protocadherin gamma subfamily B, 1	hCG1982215.1	173538	probe	A	126	97	control1	846.64	8.62	3.36	98.25	0.12	0	control2	312.89	8.27	2.27	37.85	0.13	0	control3	206.18	2.4	1.39	85.75	0.42	0	control4	115.09	1.9	0.84	60.73	0.53	0	control5	171.6	6.16	1.4	27.85	0.17	0	control6	159.53	2.74	1.97	58.26	0.37	0
PCDHGB1	protocadherin gamma subfamily B, 1	hCG1982215.1	209182	probe	A	26	67	control1	157.16	-0.31	0.51	157.16	3.22	1	control2	69.73	-0.44	0.41	69.73	2.29	1	control3	28.26	-3.29	0.23	28.26	0.31	131073	control4	77.34	0.21	0.57	77.34	4.69	1	control5	70.25	1.41	0.54	49.81	0.71	0	control6	65.32	0.07	0.68	65.32	14.9	1
PCDHGB1	protocadherin gamma subfamily B, 1	hCG1982215.1	217779	probe	A	76	65	control1	43.71	-2.37	0.14	43.71	0.43	1	control2	41.31	-0.64	0.25	41.31	1.56	1	control3	55.76	1.63	0.45	34.12	0.61	0	control4	55.37	-0.05	0.41	55.37	18.22	1	control5	90.07	2.68	0.69	33.61	0.38	0	control6	40.91	0.34	0.43	40.91	2.98	1
PCDHGB1	protocadherin gamma subfamily B, 1	hCG1982215.1	217907	probe	A	49	103	control1	109.06	-0.32	0.35	109.06	3.13	1	control2	32.61	0.36	0.19	32.61	2.77	1	control3	74.99	-0.07	0.6	74.99	14.13	1	control4	26.29	-2.68	0.19	26.29	0.38	1	control5	38.28	0.82	0.29	38.28	1.22	1	control6	78.18	0.9	0.82	78.18	1.11	1
PCDHGB1	protocadherin gamma subfamily B, 1	hCG1982215.1	218524	probe	A	117	131	control1	122.16	0.74	0.4	122.16	1.34	1	control2	109.07	-0.7	0.65	109.07	1.42	1	control3	25.14	0.63	0.2	25.14	1.58	1	control4	33.37	-1.64	0.25	33.37	0.61	1	control5	80.43	2.26	0.62	35.52	0.45	0	control6	38.51	2.31	0.4	16.66	0.43	0
PCDHGB1	protocadherin gamma subfamily B, 1	hCG1982215.1	219556	probe	A	75	92	control1	78.7	-2.56	0.26	78.7	0.39	1	control2	46.87	0.63	0.28	46.87	1.59	1	control3	106.61	4.51	0.86	23.62	0.23	0	control4	55.49	-0.35	0.41	55.49	2.88	1	control5	37.74	0.27	0.29	37.74	3.75	1	control6	144.78	0.32	1.51	144.78	3.11	1
PCDHGB1	protocadherin gamma subfamily B, 1	hCG1982215.1	220056	probe	A	125	82	control1	397.66	12.98	1.58	30.63	0.09	0	control2	589.81	22.38	4.27	26.36	0.06	0	control3	731.34	13.63	4.94	53.67	0.1	0	control4	512.15	8.6	3.72	59.56	0.14	0	control5	481.54	18.34	3.94	26.25	0.07	0	control6	651.24	13.32	8.04	48.9	0.1	0
PCDHGB1	protocadherin gamma subfamily B, 1	hCG1982215.1	221896	probe	A	9	131	control1	67.04	2.37	0.22	28.25	0.43	0	control2	36.84	0.53	0.22	36.84	1.88	1	control3	149.99	4.95	1.21	30.29	0.21	0	control4	53.44	0.46	0.39	53.44	2.17	1	control5	42.96	-1.06	0.33	42.96	0.95	1	control6	48.49	-1.57	0.51	48.49	0.64	1
PCDHGB1	protocadherin gamma subfamily B, 1	hCG1982215.1	222533	probe	A	159	87	control1	112.92	0.54	0.45	112.92	1.86	1	control2	64.58	-1.82	0.47	64.58	0.55	1	control3	151.79	0.02	1.02	151.79	45.47	1	control4	117.03	3.34	0.85	35.06	0.31	0	control5	31.07	-0.65	0.25	31.07	1.55	1	control6	31.41	-1.55	0.39	31.41	0.65	1
PCDHGB1	protocadherin gamma subfamily B, 1	hCG1982215.1	223334	probe	A	196	58	control1	348.06	3.1	1.38	112.43	0.33	0	control2	213.4	6.12	1.54	34.88	0.17	0	control3	256.9	9.7	1.73	26.49	0.12	0	control4	146.35	5.31	1.06	27.56	0.2	0	control5	103.83	0.32	0.85	103.83	3.15	1	control6	99.96	-0.61	1.23	99.96	1.65	1
PCDHGB1	protocadherin gamma subfamily B, 1	hCG1982215.1	223790	probe	A	185	37	control1	97.35	1.02	0.39	95.02	0.98	0	control2	22.69	-0.3	0.16	22.69	3.34	1	control3	61.11	3.18	0.41	19.22	0.32	0	control4	40.28	1.23	0.29	32.63	0.81	0	control5	20.31	0.01	0.17	20.31	78.94	1	control6	88.13	2.95	1.09	29.85	0.34	0
PCDHGB1	protocadherin gamma subfamily B, 1	hCG1982215.1	224303	probe	A	31	42	control1	153.72	-0.65	0.5	153.72	1.53	1	control2	54.28	1.75	0.32	31.07	0.57	0	control3	157.26	-0.31	1.27	157.26	3.26	1	control4	59.65	-0.81	0.44	59.65	1.24	1	control5	86.16	2.24	0.66	38.53	0.45	0	control6	61.52	0.38	0.64	61.52	2.66	1
PCDHGB1	protocadherin gamma subfamily B, 1	hCG1982215.1	224541	probe	A	93	32	control1	105.52	0.74	0.34	105.52	1.35	1	control2	121.9	2.1	0.72	58.15	0.48	0	control3	277.41	3.15	2.23	88.12	0.32	0	control4	49.02	0.41	0.36	49.02	2.46	1	control5	55.61	0.47	0.43	55.61	2.11	1	control6	75.85	-0.23	0.79	75.85	4.29	1
PCDHGB1	protocadherin gamma subfamily B, 1	hCG1982215.1	226088	probe	A	51	104	control1	84.82	0.43	0.28	84.82	2.33	1	control2	19.07	0.89	0.11	19.07	1.12	1	control3	62.51	0.7	0.5	62.51	1.43	1	control4	99.31	2.42	0.73	41.06	0.42	0	control5	171.93	3.13	1.32	54.85	0.32	0	control6	20.25	-3.78	0.21	20.25	0.27	131073
PCDHGB1	protocadherin gamma subfamily B, 1	hCG1982215.1	226138	probe	A	2	42	control1	60.73	-1.59	0.2	60.73	0.63	1	control2	53.76	-0.25	0.32	53.76	4	1	control3	264.6	0.27	2.13	264.6	3.65	1	control4	71.52	-2.12	0.53	71.52	0.47	1	control5	22.47	-0.31	0.17	22.47	3.27	1	control6	81.2	0.15	0.85	81.2	6.69	1
PCDHGB1	protocadherin gamma subfamily B, 1	hCG1982215.1	226913	probe	A	91	55	control1	1322.93	7.1	4.3	186.3	0.15	0	control2	417.56	4.52	2.48	92.39	0.23	0	control3	251.76	0.92	2.03	251.76	1.09	1	control4	239.6	1.98	1.77	120.76	0.51	0	control5	456.6	3.04	3.51	150.04	0.33	0	control6	119.1	0.84	1.24	119.1	1.19	1
PCDHGB1	protocadherin gamma subfamily B, 1	hCG1982215.1	227600	probe	A	1	135	control1	157.34	6.93	0.51	22.72	0.15	0	control2	59.21	1.39	0.35	42.46	0.72	0	control3	26.61	0.97	0.21	26.61	1.03	1	control4	30.37	1.05	0.22	28.98	0.96	0	control5	63.27	-0.68	0.49	63.27	1.47	1	control6	19.46	-2.85	0.2	19.46	0.35	1
PCDHGB2	protocadherin gamma subfamily B, 2	hCG1982215.1	218348	probe	A	78	27	control1	85.93	-1.06	0.28	85.93	0.95	1	control2	83.31	0.06	0.5	83.31	15.46	1	control3	47.51	0.53	0.38	47.51	1.88	1	control4	51.33	0.53	0.38	51.33	1.89	1	control5	38.33	1.54	0.29	24.94	0.65	0	control6	52.95	1.89	0.55	28.01	0.53	0
PCDHGC3	protocadherin gamma subfamily C, 3	hCG1982215.1	222534	probe	A	83	67	control1	96.85	1.58	0.31	61.21	0.63	0	control2	73.39	-0.75	0.44	73.39	1.34	1	control3	53.08	2.76	0.43	19.23	0.36	0	control4	39.86	1.63	0.29	24.48	0.62	0	control5	20.35	-2.81	0.16	20.35	0.36	1	control6	53.79	0.31	0.56	53.79	3.19	1
PCGF2	polycomb group ring finger 2	hCG31397.3	144040	probe	A	175	71	control1	48.68	-0.79	0.19	48.68	1.26	1	control2	67.95	0.51	0.49	67.95	1.94	1	control3	46.23	-1.56	0.31	46.23	0.64	1	control4	89.25	0.23	0.65	89.25	4.44	1	control5	55.26	-1.39	0.45	55.26	0.72	1	control6	47.14	-2.22	0.58	47.14	0.45	1
PCGF2	polycomb group ring finger 2	hCG31397.3	183092	probe	A	15	96	control1	164.85	0.96	0.54	164.85	1.05	1	control2	65.63	0.65	0.39	65.63	1.53	1	control3	92.16	0.82	0.74	92.16	1.23	1	control4	24.92	-1.22	0.18	24.92	0.82	1	control5	25.08	0.19	0.19	25.08	5.25	1	control6	47.44	0.49	0.5	47.44	2.03	1
PDCD8	programmed cell death 8 (apoptosis-inducing factor)	hCG20999.4	205457	probe	A	226	121	control1	626.76	9.15	2.48	68.53	0.12	0	control2	408.09	15.54	2.95	26.26	0.08	0	control3	513.86	24.6	3.47	20.89	0.07	0	control4	376.36	14.64	2.73	25.71	0.1	0	control5	430.6	6.86	3.52	62.74	0.15	0	control6	166.05	4.43	2.05	37.52	0.24	0
PDCD8	programmed cell death 8 (apoptosis-inducing factor)	hCG20999.4	234418	probe	A	33	67	control1	56.47	0.66	0.18	56.47	1.53	1	control2	28.75	2.44	0.17	11.8	0.41	0	control3	98.2	-0.05	0.79	98.2	19.76	1	control4	13.14	-0.18	0.1	13.14	5.5	1	control5	59	2.97	0.45	19.89	0.34	0	control6	60.92	1.25	0.64	48.67	0.8	0
PDE4D	phosphodiesterase 4D, cAMP-specific (phosphodiesterase E3 dunce homolog, Drosophila)	hCG1811507.2	164053	probe	A	7	102	control1	104.84	2.25	0.34	46.57	0.45	0	control2	290.99	7.39	1.73	39.38	0.14	0	control3	62.25	-0.14	0.5	62.25	7.39	1	control4	111.08	3.35	0.82	33.12	0.3	0	control5	32.22	-0.22	0.25	32.22	4.59	1	control6	297.57	2.66	3.11	111.76	0.38	0
PDE4D	phosphodiesterase 4D, cAMP-specific (phosphodiesterase E3 dunce homolog, Drosophila)	hCG1811507.2	219138	probe	A	157	70	control1	252.12	1.69	1	149.36	0.59	0	control2	77.57	0.36	0.56	77.57	2.77	1	control3	90.12	1.07	0.61	84.56	0.94	0	control4	106.06	3.32	0.77	31.97	0.31	0	control5	80.36	-0.3	0.66	80.36	3.3	1	control6	57.21	0.41	0.71	57.21	2.42	1
PEG10	paternally expressed 10	hCG1642748.3	112068	probe	A	123	115	control1	373.9	6.44	1.48	58.1	0.16	0	control2	104.42	2.76	0.76	37.85	0.37	0	control3	330.07	5	2.23	66.01	0.21	0	control4	128.74	4.58	0.93	28.1	0.23	0	control5	94.08	0.26	0.77	94.08	3.85	1	control6	111.26	4.93	1.37	22.55	0.21	0
PERP	PERP, TP53 apoptosis effector	hCG17829.4	141176	probe	A	162	2	control1	114.46	1.97	0.45	58.15	0.51	0	control2	303.06	3.3	2.19	91.88	0.31	0	control3	110.76	2.19	0.75	50.48	0.46	0	control4	107.81	1.29	0.78	83.62	0.78	0	control5	56.85	0.44	0.47	56.85	2.27	1	control6	64.69	-1.3	0.8	64.69	0.77	1
PGK1	phosphoglycerate kinase 1	hCG20034.3	138964	probe	A	42	138	control1	21901.3	65.85	71.19	332.6	0.06	0	control2	15615.2	84.4	92.78	185.02	0.05	64	control3	10856.2	57.65	87.46	188.3	0.05	0	control4	11338.8	80.26	83.6	141.27	0.05	64	control5	20806	83.8	159.76	248.29	0.06	64	control6	5449.57	80.25	56.9	67.91	0.03	0
PHLDA2	pleckstrin homology-like domain, family A, member 2	hCG16432.2	149799	probe	A	112	134	control1	226.9	1.37	0.74	165.56	0.73	0	control2	45.65	0	0.27	45.65	221.21	1	control3	45.18	-0.51	0.36	45.18	1.97	1	control4	87.36	0.95	0.64	87.36	1.06	1	control5	56.52	0.98	0.43	56.52	1.02	1	control6	44.32	0.46	0.46	44.32	2.18	1
PHLDA2	pleckstrin homology-like domain, family A, member 2	hCG16432.2	185855	probe	A	222	93	control1	97.35	2.15	0.39	45.22	0.47	0	control2	61.55	0.79	0.45	61.55	1.26	1	control3	117.72	1.15	0.79	102.21	0.87	0	control4	190.64	-0.14	1.38	190.64	7.13	1	control5	174.57	0.88	1.43	174.57	1.14	1	control6	130.4	-0.31	1.61	130.4	3.2	1
PHLDB1	pleckstrin homology-like domain, family B, member 1	hCG40225.3	120125	probe	A	117	136	control1	134.56	-1.3	0.44	134.56	0.77	1	control2	40.7	0.41	0.24	40.7	2.46	1	control3	66.6	1.76	0.54	37.84	0.57	0	control4	86.05	-1.39	0.63	86.05	0.72	1	control5	37.67	-3.46	0.29	37.67	0.29	131073	control6	124.25	0.37	1.3	124.25	2.7	1
PHLDB1	pleckstrin homology-like domain, family B, member 1	hCG40225.3	224332	probe	A	228	124	control1	140.74	4.58	0.56	30.72	0.22	0	control2	44.79	0.34	0.32	44.79	2.91	1	control3	72.89	1.56	0.49	46.75	0.64	0	control4	132.03	0.2	0.96	132.03	4.94	1	control5	76.93	3.1	0.63	24.81	0.33	0	control6	117.79	-0.99	1.45	117.79	1.02	1
PIR	pirin (iron-binding nuclear protein)	hCG15752.3	105450	probe	A	127	38	control1	74.3	0.29	0.29	74.3	3.42	1	control2	60.91	-0.47	0.44	60.91	2.11	1	control3	117.13	-0.2	0.79	117.13	4.9	1	control4	26.21	-0.37	0.19	26.21	2.68	1	control5	147.49	-0.31	1.21	147.49	3.19	1	control6	24.24	-0.52	0.3	24.24	1.93	1
PKMYT1	protein kinase, membrane associated tyrosine/threonine 1	hCG15614.2	142986	probe	A	119	125	control1	473.11	4.59	1.54	103.08	0.22	0	control2	242.51	6.46	1.44	37.51	0.16	0	control3	215.44	2.33	1.74	92.49	0.43	0	control4	74.14	1.29	0.55	57.4	0.78	0	control5	84.24	1.08	0.65	78.12	0.93	0	control6	244.99	6.78	2.56	36.13	0.15	0
PLAU	plasminogen activator, urokinase	hCG20537.3	208672	probe	A	14	10	control1	405.56	2.64	1.32	153.84	0.38	0	control2	382.37	14.91	2.27	25.64	0.08	0	control3	112.36	-0.38	0.91	112.36	2.66	1	control4	174.33	3.06	1.29	56.93	0.33	0	control5	108.37	2.81	0.83	38.59	0.36	0	control6	48.74	1.61	0.51	30.32	0.62	0
PLCD3	phospholipase C, delta 3	hCG28072.2	197282	probe	A	211	35	control1	545.75	8.37	2.16	65.17	0.13	0	control2	77.99	1.5	0.56	52.1	0.67	0	control3	134.94	5.61	0.91	24.06	0.19	0	control4	64.8	2.06	0.47	31.39	0.49	0	control5	130.27	3.28	1.07	39.77	0.31	0	control6	127.02	1.26	1.57	100.5	0.79	0
PLEKHC1	pleckstrin homology domain containing, family C (with FERM domain) member 1	hCG20966.3	183236	probe	A	121	32	control1	128.12	1.79	0.51	71.72	0.56	0	control2	20.8	-0.45	0.15	20.8	2.22	1	control3	146.83	-1.15	0.99	146.83	0.88	1	control4	32.4	-0.92	0.24	32.4	1.08	1	control5	150.98	-0.47	1.24	150.98	2.11	1	control6	27.5	-0.24	0.34	27.5	4.19	1
PLK1	polo-like kinase 1 (Drosophila)	hCG23854.3	197341	probe	A	10	85	control1	632.15	13.95	2.05	45.32	0.09	0	control2	357.4	13.87	2.12	25.77	0.09	0	control3	188.56	1.34	1.52	140.43	0.75	0	control4	149.66	2.18	1.1	68.68	0.46	0	control5	138.21	2.34	1.06	59.19	0.43	0	control6	129.45	2.78	1.35	46.52	0.36	0
PLK2	polo-like kinase 2 (Drosophila)	hCG39584.2	173384	probe	A	99	18	control1	392.82	-0.23	1.28	392.82	4.41	1	control2	141.14	1.06	0.84	132.77	0.94	0	control3	29.71	-1.5	0.24	29.71	0.67	1	control4	38.9	1.17	0.29	33.2	0.85	0	control5	147.09	1.91	1.13	77.18	0.53	0	control6	75.54	-1.39	0.79	75.54	0.72	1
PLOD2	procollagen-lysine, 2-oxoglutarate 5-dioxygenase 2	hCG16089.3	176082	probe	A	64	142	control1	172.76	0.28	0.56	172.76	3.56	1	control2	193.05	1.12	1.15	172.48	0.89	0	control3	240.23	-0.34	1.94	240.23	2.97	1	control4	184.46	-0.37	1.36	184.46	2.67	1	control5	164	-0.27	1.26	164	3.65	1	control6	186.12	-0.01	1.94	186.12	90.99	1
PLS3	plastin 3 (T isoform)	hCG18485.3	183842	probe	A	69	52	control1	33.47	-0.68	0.11	33.47	1.47	1	control2	30	-0.89	0.18	30	1.12	1	control3	68.13	0.03	0.55	68.13	29.81	1	control4	39.48	0.4	0.29	39.48	2.48	1	control5	47.17	0.17	0.36	47.17	5.84	1	control6	42.55	-0.29	0.44	42.55	3.48	1
PLTP	phospholipid transfer protein	hCG37180.3	175887	probe	A	149	136	control1	72.97	1.86	0.29	39.25	0.54	0	control2	71.51	-0.44	0.52	71.51	2.26	1	control3	33.08	1.42	0.22	23.3	0.71	0	control4	149.69	6.47	1.09	23.12	0.17	0	control5	118.2	4.33	0.97	27.29	0.24	0	control6	31.86	-0.02	0.39	31.86	63.25	1
PLXNB1	plexin B1	hCG41166.3	199368	probe	A	195	84	control1	48.24	0.78	0.19	48.24	1.29	1	control2	39.8	1.49	0.29	26.63	0.67	0	control3	77.77	-0.08	0.52	77.77	11.79	1	control4	107.64	3.7	0.78	29.1	0.28	0	control5	43.93	0.51	0.36	43.93	1.96	1	control6	96.38	3.56	1.19	27.04	0.29	0
POLR3H	polymerase (RNA) III (DNA directed) polypeptide H (22.9kD)	hCG41555.3	131148	probe	A	142	45	control1	213.53	3.73	0.85	57.28	0.27	0	control2	142.08	8.05	1.03	17.65	0.13	0	control3	76.28	1.75	0.51	43.54	0.57	0	control4	143.5	7.39	1.04	19.42	0.15	0	control5	144.82	6.95	1.19	20.82	0.15	0	control6	121.5	2.58	1.5	47.09	0.39	0
PPAP2C	phosphatidic acid phosphatase type 2C	hCG18528.2	120143	probe	A	63	130	control1	100.01	2.33	0.33	42.96	0.43	0	control2	39.45	1.05	0.23	37.62	0.95	0	control3	96.55	2.26	0.78	42.72	0.44	0	control4	53.58	-0.34	0.39	53.58	2.94	1	control5	130.26	5.29	1	24.64	0.2	0	control6	25.65	1.18	0.27	21.69	0.85	0
PPIC	peptidylprolyl isomerase C (cyclophilin C)	hCG37361.3	111636	probe	A	91	35	control1	44.6	-4.5	0.14	44.6	0.23	131073	control2	37.34	-0.38	0.22	37.34	2.66	1	control3	89.8	0.12	0.72	89.8	8.67	1	control4	40.42	-1.27	0.3	40.42	0.79	1	control5	76.5	-0.85	0.59	76.5	1.18	1	control6	32.91	-2.59	0.34	32.91	0.39	1
PRAME	preferentially expressed antigen in melanoma	hCG73093.3	101762	probe	A	93	38	control1	45.72	-0.73	0.15	45.72	1.38	1	control2	61.55	3.13	0.37	19.65	0.32	0	control3	25.76	1.19	0.21	21.69	0.84	0	control4	66.5	1.31	0.49	50.57	0.76	0	control5	64.3	-0.52	0.49	64.3	1.92	1	control6	55.78	-0.35	0.58	55.78	2.83	1
PRC1	protein regulator of cytokinesis 1	hCG32579.3	180626	probe	A	134	14	control1	122.26	1.54	0.48	79.37	0.65	0	control2	142.12	3.07	1.03	46.26	0.33	0	control3	171.97	5.35	1.16	32.17	0.2	0	control4	72.27	2.52	0.52	28.67	0.4	0	control5	193.52	5.96	1.58	32.44	0.17	0	control6	68.22	1.54	0.84	44.34	0.65	0
PRR6	proline rich 6	hCG28937.3	113100	probe	A	223	84	control1	152.3	2.06	0.6	73.95	0.49	0	control2	144.92	7.42	1.05	19.53	0.14	0	control3	119.8	2.72	0.81	44.09	0.37	0	control4	179.82	8.94	1.31	20.11	0.13	0	control5	192.81	3.06	1.58	63.04	0.33	0	control6	56.21	2.15	0.69	26.18	0.47	0
PSPH	phosphoserine phosphatase	hCG1811513.1	128345	probe	A	157	109	control1	812.27	15.18	3.22	53.51	0.08	0	control2	148.57	3.22	1.08	46.11	0.31	0	control3	235.54	6.77	1.59	34.81	0.16	0	control4	265.94	4.01	1.93	66.34	0.26	0	control5	287.59	3.16	2.35	91.12	0.32	0	control6	67.72	2.56	0.84	26.43	0.4	0
PSPH	phosphoserine phosphatase	hCG1811513.1	225278	probe	A	74	2	control1	517.72	11.63	1.68	44.53	0.1	0	control2	138.94	4.6	0.83	30.19	0.22	0	control3	271.58	2.86	2.19	95.04	0.35	0	control4	173.56	2.78	1.28	62.36	0.36	0	control5	196.97	5.76	1.51	34.19	0.18	0	control6	69.07	1.13	0.72	61.39	0.89	0
PTK7	PTK7 protein tyrosine kinase 7	hCG2001916	120616	probe	A	45	119	control1	121.7	4.47	0.4	27.23	0.23	0	control2	63.91	3.04	0.38	21.02	0.33	0	control3	142.74	0.74	1.15	142.74	1.35	1	control4	56.41	1.3	0.42	43.28	0.77	0	control5	64.33	1.46	0.49	44.09	0.69	0	control6	47.38	2.13	0.49	22.25	0.47	0
PTPLA	protein tyrosine phosphatase-like (proline instead of catalytic arginine), member a	hCG22547.3	163850	probe	A	69	11	control1	128.95	1.01	0.42	127.94	0.99	0	control2	103.08	-0.13	0.61	103.08	7.99	1	control3	62.99	2.32	0.51	27.15	0.43	0	control4	164.8	5.62	1.22	29.34	0.18	0	control5	123.63	0.4	0.95	123.63	2.49	1	control6	132.71	-0.27	1.39	132.71	3.72	1
PTPN13	protein tyrosine phosphatase, non-receptor type 13 (APO-1/CD95 (Fas)-associated phosphatase)	hCG15050.2	188871	probe	A	186	136	control1	204.3	2.94	0.81	69.53	0.34	0	control2	69.81	0.98	0.51	69.81	1.02	1	control3	29.28	-0.98	0.2	29.28	1.02	1	control4	100.6	-0.67	0.73	100.6	1.49	1	control5	73.54	0.05	0.6	73.54	18.86	1	control6	90.7	3.28	1.12	27.69	0.31	0
PTPRF	protein tyrosine phosphatase, receptor type, F	hCG25208.2	200143	probe	A	234	126	control1	93.38	0.37	0.37	93.38	2.73	1	control2	74.4	1.12	0.54	66.55	0.9	0	control3	52.64	0.1	0.36	52.64	10.43	1	control4	116.42	3.3	0.85	35.23	0.31	0	control5	53.73	1.95	0.44	27.53	0.51	0	control6	76.67	-0.3	0.95	76.67	3.35	1
PTTG2	pituitary tumor-transforming 2	hCG39017.3	130575	probe	A	202	77	control1	33.43	1.4	0.13	23.93	0.72	0	control2	190.68	5.31	1.38	35.88	0.19	0	control3	184.66	3.13	1.25	58.91	0.32	0	control4	216.11	9.37	1.57	23.06	0.13	0	control5	107.59	3.19	0.88	33.72	0.32	0	control6	46.32	0.53	0.57	46.32	1.88	1
PVRL2	poliovirus receptor-related 2 (herpesvirus entry mediator B)	hCG22130.3	128369	probe	A	5	153	control1	167.58	1.26	0.54	132.76	0.79	0	control2	172.2	2.41	1.02	71.59	0.42	0	control3	902.42	3.87	7.27	233.39	0.26	0	control4	97.78	2.46	0.72	39.69	0.41	0	control5	80.23	0.6	0.62	80.23	1.66	1	control6	80.81	1.11	0.84	72.9	0.9	0
PYCR1	pyrroline-5-carboxylate reductase 1	hCG38803.3	119283	probe	A	105	63	control1	93.99	1.19	0.31	79.02	0.84	0	control2	57.36	0.1	0.34	57.36	10.28	1	control3	19.28	1.13	0.16	17.11	0.89	0	control4	19.59	-2.86	0.14	19.59	0.35	1	control5	16.6	0.28	0.13	16.6	3.61	1	control6	58.08	0.3	0.61	58.08	3.38	1
QPRT	quinolinate phosphoribosyltransferase (nicotinate-nucleotide pyrophosphorylase (carboxylating))	hCG21638.4	161752	probe	A	205	70	control1	208.06	5.29	0.82	39.35	0.19	0	control2	113.94	2.02	0.82	56.3	0.5	0	control3	166.7	3.29	1.13	50.74	0.31	0	control4	97.4	4.3	0.71	22.66	0.24	0	control5	75.94	1.25	0.62	60.91	0.8	0	control6	57.86	-0.88	0.71	57.86	1.14	1
RABL5	RAB, member RAS oncogene family-like 5	hCG17354.3	110066	probe	A	63	58	control1	368.53	4.63	1.2	79.68	0.22	0	control2	93.3	4.51	0.55	20.7	0.23	0	control3	320.67	5.82	2.58	55.07	0.18	0	control4	165.73	5.75	1.22	28.82	0.18	0	control5	155.69	8.48	1.2	18.35	0.13	0	control6	128.83	3.12	1.35	41.35	0.32	0
RAD51	RAD51 homolog (RecA homolog, E. coli) (S. cerevisiae)	hCG1998805	158651	probe	A	99	149	control1	189.57	-0.49	0.62	189.57	2.02	1	control2	145.01	-0.11	0.86	145.01	9.14	1	control3	94.54	-0.37	0.76	94.54	2.73	1	control4	99.51	-0.01	0.73	99.51	83.36	1	control5	111.39	0.06	0.86	111.39	15.58	1	control6	147.75	1.25	1.54	118.32	0.8	0
RAI14	retinoic acid induced 14	hCG1768049.1	132453	probe	A	148	119	control1	32.72	-4.15	0.13	32.72	0.24	131073	control2	43.63	0.12	0.32	43.63	8.09	1	control3	94.52	0.33	0.64	94.52	3	1	control4	26.73	-0.13	0.19	26.73	7.57	1	control5	41.22	-1.16	0.34	41.22	0.86	1	control6	70.3	1.23	0.87	57.22	0.82	0
RAMP	RA-regulated nuclear matrix-associated protein	hCG1818529.1	189150	probe	A	179	5	control1	222.4	-0.02	0.88	222.4	44.97	1	control2	85.04	0.79	0.62	85.04	1.26	1	control3	148.33	-0.15	1	148.33	6.67	1	control4	45.34	-0.44	0.33	45.34	2.25	1	control5	100.19	0.38	0.82	100.19	2.66	1	control6	82.63	0.19	1.02	82.63	5.16	1
RASIP1	Ras interacting protein 1	hCG16232.2	206612	probe	A	27	72	control1	188.2	2.91	0.61	64.58	0.35	0	control2	117.77	5.84	0.7	20.15	0.18	0	control3	76.01	0.76	0.61	76.01	1.31	1	control4	41.43	1.75	0.31	23.73	0.57	0	control5	74.65	1.38	0.57	53.92	0.72	0	control6	43.06	-0.13	0.45	43.06	7.64	1
RBM9	RNA binding motif protein 9	hCG2010626	180263	probe	A	181	143	control1	78.95	0.53	0.31	78.95	1.88	1	control2	36.02	-0.06	0.26	36.02	16.93	1	control3	94.33	1.15	0.64	82.37	0.88	0	control4	69.29	0.93	0.5	69.29	1.07	1	control5	24.05	-2.97	0.2	24.05	0.34	1	control6	23.5	-1.82	0.29	23.5	0.55	1
RBM9	RNA binding motif protein 9	hCG2010626	201905	probe	A	194	114	control1	63.55	-0.62	0.25	63.55	1.62	1	control2	28.45	-0.27	0.21	28.45	3.71	1	control3	194.08	-0.22	1.31	194.08	4.51	1	control4	208.08	0.16	1.51	208.08	6.08	1	control5	195.51	-0.16	1.6	195.51	6.18	1	control6	50.96	-0.02	0.63	50.96	42.13	1
RBM9	RNA binding motif protein 9	hCG2010626	223550	probe	A	5	31	control1	42.39	0.98	0.14	42.39	1.03	1	control2	73.9	-0.9	0.44	73.9	1.11	1	control3	32.77	-3.53	0.26	32.77	0.29	131073	control4	43.1	0.56	0.32	43.1	1.8	1	control5	71.03	0.06	0.55	71.03	17.31	1	control6	94.46	0.2	0.99	94.46	5.1	1
RFC3	replication factor C (activator 1) 3, 38kDa	hCG32194.3	105010	probe	A	227	88	control1	197.17	3.31	0.78	59.54	0.3	0	control2	229.19	9.3	1.66	24.63	0.12	0	control3	184.68	3.89	1.25	47.44	0.26	0	control4	109.09	2.02	0.79	54.08	0.5	0	control5	92.99	0.78	0.76	92.99	1.28	1	control6	41.2	-0.53	0.51	41.2	1.9	1
RHOD	ras homolog gene family, member D	hCG20623.4	138633	probe	A	212	53	control1	111.75	1.96	0.44	56.92	0.51	0	control2	40.48	0.38	0.29	40.48	2.63	1	control3	74.92	0	0.51	74.92	415.96	1	control4	70.83	1.33	0.51	53.26	0.76	0	control5	31.06	-1.95	0.25	31.06	0.52	1	control6	74.57	-1.66	0.92	74.57	0.61	1
RHPN2	rhophilin, Rho GTPase binding protein 2	hCG1982350.1	132237	probe	A	209	56	control1	141.74	1.81	0.56	78.41	0.55	0	control2	215.34	8.67	1.56	24.83	0.12	0	control3	298.24	13.38	2.01	22.29	0.1	0	control4	79.1	1.83	0.57	43.3	0.55	0	control5	114.96	3.72	0.94	30.89	0.27	0	control6	33.94	0.2	0.42	33.94	4.95	1
RHPN2	rhophilin, Rho GTPase binding protein 2	hCG1982350.1	204023	probe	A	159	17	control1	724.07	4.35	2.87	166.57	0.23	0	control2	127.26	3.51	0.92	36.24	0.29	0	control3	73.83	-0.34	0.5	73.83	2.92	1	control4	58.98	1.69	0.43	35	0.6	0	control5	201.78	2.17	1.65	92.87	0.46	0	control6	141.93	3.77	1.75	37.62	0.27	0
RND3	Rho family GTPase 3	hCG15792.3	129829	probe	A	109	153	control1	38.15	0.19	0.12	38.15	5.2	1	control2	29.3	-1.9	0.17	29.3	0.53	1	control3	32.72	0.82	0.26	32.72	1.22	1	control4	52.1	0.59	0.38	52.1	1.7	1	control5	44.5	0.34	0.34	44.5	2.9	1	control6	58.36	1.79	0.61	32.53	0.56	0
RRM2	ribonucleotide reductase M2 polypeptide	hCG23833.3	134286	probe	A	216	81	control1	418.54	7.31	1.66	57.24	0.14	0	control2	307.01	3.68	2.22	83.49	0.28	0	control3	314.04	10.8	2.12	29.09	0.11	0	control4	65.85	1.22	0.48	54.2	0.83	0	control5	104.14	1.8	0.85	57.83	0.56	0	control6	180.29	4.9	2.23	36.81	0.21	0
S100A16	S100 calcium binding protein A16	hCG1743779.2	150790	probe	A	54	145	control1	105.4	2.48	0.34	42.54	0.41	0	control2	68.9	0.16	0.41	68.9	6.42	1	control3	112.68	-0.32	0.91	112.68	3.14	1	control4	28.34	-2.71	0.21	28.34	0.37	1	control5	34.06	0.61	0.26	34.06	1.65	1	control6	110.7	-0.68	1.16	110.7	1.46	1
SCD	stearoyl-CoA desaturase (delta-9-desaturase)	hCG19413.3	209377	probe	A	56	147	control1	276.81	0.4	0.9	276.81	2.51	1	control2	308.43	5.57	1.83	55.38	0.19	0	control3	163.12	0.19	1.31	163.12	5.23	1	control4	292.09	2.92	2.15	100.1	0.35	0	control5	193.22	-0.54	1.48	193.22	1.84	1	control6	193.54	0.11	2.02	193.54	9.45	1
SCHIP1	schwannomin interacting protein 1	hCG2022069	171198	probe	A	163	87	control1	78.71	-0.8	0.31	78.71	1.26	1	control2	46.12	1.05	0.33	44.09	0.96	0	control3	119.33	-0.41	0.81	119.33	2.44	1	control4	73.05	0.18	0.53	73.05	5.7	1	control5	33.01	1.35	0.27	24.39	0.74	0	control6	147.24	4.27	1.82	34.47	0.24	0
SDC1	syndecan 1	hCG1989290	186426	probe	A	86	119	control1	251.5	2.29	0.82	109.64	0.44	0	control2	59.71	1.74	0.35	34.33	0.58	0	control3	91.8	1.83	0.74	50.27	0.55	0	control4	43.32	1.25	0.32	34.58	0.8	0	control5	116.7	3.27	0.9	35.73	0.31	0	control6	61.04	0.42	0.64	61.04	2.36	1
SDC2	syndecan 2 (heparan sulfate proteoglycan 1, cell surface-associated, fibroglycan)	hCG15745.3	209676	probe	A	107	131	control1	67.31	0.56	0.22	67.31	1.78	1	control2	29.76	0.05	0.18	29.76	21.82	1	control3	72.15	0.68	0.58	72.15	1.47	1	control4	61.51	-1.25	0.45	61.51	0.8	1	control5	71.49	0.82	0.55	71.49	1.22	1	control6	29.19	1.21	0.3	24.17	0.83	0
SERPINH1	serine (or cysteine) proteinase inhibitor, clade H (heat shock protein 47), member 1, (collagen binding protein 1)	hCG26462.3	171932	probe	A	154	108	control1	114.27	1.72	0.45	66.55	0.58	0	control2	129.85	3.66	0.94	35.51	0.28	0	control3	106.28	3.3	0.72	32.22	0.31	0	control4	332.67	5.78	2.41	57.56	0.19	0	control5	81.27	1.44	0.67	56.35	0.7	0	control6	74.42	3.13	0.92	23.78	0.33	0
SERTAD4	SERTA domain containing 4	hCG22480.2	157060	probe	A	155	70	control1	68.09	1.7	0.27	40.02	0.59	0	control2	54.26	-0.63	0.39	54.26	1.58	1	control3	67.07	0	0.45	67.07	308.7	1	control4	67.16	1.72	0.49	39.01	0.59	0	control5	62.84	2.13	0.51	29.45	0.47	0	control6	50.16	0.02	0.62	50.16	41.51	1
SGCB	sarcoglycan, beta (43kDa dystrophin-associated glycoprotein)	hCG20638.2	128263	probe	A	146	151	control1	319.39	4.31	1.27	74.07	0.23	0	control2	69.36	1.96	0.5	35.37	0.51	0	control3	118.69	1.53	0.8	77.76	0.66	0	control4	270.42	4.24	1.96	63.81	0.25	0	control5	128.2	3.56	1.05	35.97	0.28	0	control6	50.11	1.8	0.62	27.85	0.56	0
SGCE	sarcoglycan, epsilon	hCG17912.2	209632	probe	A	146	92	control1	76.35	0.86	0.3	76.35	1.16	1	control2	23.61	0.83	0.17	23.61	1.21	1	control3	75.72	2.39	0.51	31.73	0.42	0	control4	173.93	1.89	1.26	91.83	0.53	0	control5	54.33	0.26	0.44	54.33	3.79	1	control6	39.8	-2.02	0.49	39.8	0.5	1
SGOL1	shugoshin-like 1 (S. pombe)	hCG1648559.3	227151	probe	A	214	37	control1	73.23	2.04	0.29	35.83	0.49	0	control2	115.79	0.3	0.84	115.79	3.34	1	control3	120.46	4.45	0.81	27.08	0.23	0	control4	106.53	1.15	0.77	92.7	0.87	0	control5	71.85	1.11	0.59	64.61	0.9	0	control6	69.54	0.22	0.86	69.54	4.47	1
SH3BP4	SH3-domain binding protein 4	hCG21899.3	155785	probe	A	92	25	control1	267.07	2.22	0.87	120.17	0.45	0	control2	297.07	7.08	1.77	41.99	0.15	0	control3	42.49	1.99	0.34	21.3	0.5	0	control4	144.34	2.99	1.06	48.2	0.34	0	control5	103.51	1.97	0.79	52.56	0.51	0	control6	67.94	1.93	0.71	35.21	0.52	0
SHB	SHB (Src homology 2 domain containing) adaptor protein B	hCG30092.3	116916	probe	A	188	81	control1	142.35	1.39	0.56	102.52	0.72	0	control2	63.53	1.78	0.46	35.78	0.57	0	control3	92.6	1.04	0.63	89.38	0.97	0	control4	66.31	0.21	0.48	66.31	4.81	1	control5	68.48	1.86	0.56	36.73	0.54	0	control6	48.08	0.39	0.59	48.08	2.54	1
SHCBP1	SHC SH2-domain binding protein 1	hCG1811826.1	106848	probe	A	145	33	control1	126.54	2.41	0.5	52.46	0.42	0	control2	19.02	0.34	0.14	19.02	2.98	1	control3	32.82	-0.65	0.22	32.82	1.54	1	control4	74.5	1.55	0.54	48.14	0.65	0	control5	68.28	-0.59	0.56	68.28	1.7	1	control6	74.77	1.75	0.92	42.8	0.58	0
SHMT1	serine hydroxymethyltransferase 1 (soluble)	hCG1985219	122104	probe	A	151	5	control1	327.53	8.06	1.3	40.64	0.13	0	control2	160.35	5.22	1.16	30.73	0.2	0	control3	252.72	7.24	1.71	34.88	0.15	0	control4	71.13	0.51	0.52	71.13	1.95	1	control5	199.44	2.56	1.63	77.92	0.39	0	control6	67.27	0.98	0.83	67.27	1.02	1
ShrmL	Shroom-related protein	hCG2027596	134562	probe	A	33	78	control1	217.65	2.38	0.71	91.51	0.42	0	control2	26.35	1.12	0.16	23.49	0.89	0	control3	83.04	-0.84	0.67	83.04	1.19	1	control4	31.97	-0.12	0.24	31.97	8.14	1	control5	53.48	1.01	0.41	52.82	0.99	0	control6	70.81	-0.01	0.74	70.81	146.63	1
ShrmL	Shroom-related protein	hCG2027596	207317	probe	A	102	119	control1	62.48	-0.46	0.2	62.48	2.15	1	control2	18.27	-1.56	0.11	18.27	0.64	1	control3	43.23	0.37	0.35	43.23	2.73	1	control4	24.61	-0.98	0.18	24.61	1.02	1	control5	24.51	-1.17	0.19	24.51	0.86	1	control6	67.7	-0.16	0.71	67.7	6.43	1
SLC2A9	solute carrier family 2 (facilitated glucose transporter), member 9	hCG20912.3	205540	probe	A	184	7	control1	138.55	2.65	0.55	52.21	0.38	0	control2	75.24	3.48	0.54	21.6	0.29	0	control3	143.63	7.72	0.97	18.61	0.14	0	control4	79.77	1.74	0.58	45.81	0.58	0	control5	155.36	4.58	1.27	33.9	0.22	0	control6	47.93	0.93	0.59	47.93	1.07	1
SLC6A8	solute carrier family 6 (neurotransmitter transporter, creatine), member 8	hCG2007960	102302	probe	A	92	148	control1	88.54	1.35	0.29	65.71	0.74	0	control2	107.35	3.27	0.64	32.82	0.31	0	control3	98.36	-0.91	0.79	98.36	1.1	1	control4	60.26	-0.24	0.44	60.26	4.1	1	control5	90.75	3.13	0.7	29	0.32	0	control6	74.9	0.74	0.78	74.9	1.35	1
SLC6A8	solute carrier family 6 (neurotransmitter transporter, creatine), member 8	hCG2007960	142233	probe	A	74	24	control1	266.74	3.08	0.87	86.6	0.33	0	control2	93.7	3.18	0.56	29.49	0.32	0	control3	94.47	1.47	0.76	64.26	0.68	0	control4	56.22	0.5	0.41	56.22	1.99	1	control5	170.58	3.1	1.31	55.08	0.33	0	control6	26.58	-0.1	0.28	26.58	10.17	1
SMARCA1	SWI/SNF related, matrix associated, actin dependent regulator of chromatin, subfamily a, member 1	hCG1980650	104328	probe	A	10	16	control1	178.3	-0.17	0.58	178.3	5.79	1	control2	87.94	-0.56	0.52	87.94	1.8	1	control3	376.31	1.43	3.03	262.28	0.7	0	control4	80.24	0.05	0.59	80.24	18.32	1	control5	21.87	-2.72	0.17	21.87	0.37	1	control6	49.31	-1.54	0.51	49.31	0.65	1
SMARCA3	SWI/SNF related, matrix associated, actin dependent regulator of chromatin, subfamily a, member 3	hCG21212.3	159382	probe	A	158	121	control1	152.15	3.51	0.6	43.34	0.29	0	control2	62.72	2.72	0.45	23.09	0.37	0	control3	110.28	1.31	0.74	84.41	0.77	0	control4	127.33	5.09	0.92	25.01	0.21	0	control5	38.13	0.8	0.31	38.13	1.25	1	control6	48.88	2.02	0.6	24.21	0.5	0
SMC2L1	SMC2 structural maintenance of chromosomes 2-like 1 (yeast)	hCG27645.2	204274	probe	A	222	96	control1	73.91	0.18	0.29	73.91	5.44	1	control2	161.19	7.42	1.17	21.73	0.14	0	control3	188.78	3.58	1.27	52.67	0.29	0	control4	262.62	12.99	1.91	20.22	0.1	0	control5	108.11	2.02	0.88	53.62	0.5	0	control6	47.31	-0.15	0.58	47.31	6.64	1
SMTN	smoothelin	hCG41293.3	120513	probe	A	237	86	control1	118.18	1.37	0.47	86.17	0.73	0	control2	92.22	3.76	0.67	24.54	0.27	0	control3	55.86	-0.41	0.38	55.86	2.46	1	control4	68.81	2.39	0.5	28.84	0.42	0	control5	73.3	2.63	0.6	27.87	0.38	0	control6	89.75	2.22	1.11	40.5	0.46	0
SNX24	sorting nexing 24	hCG36831.4	174000	probe	A	31	96	control1	350.91	2.38	1.14	147.41	0.42	0	control2	186.24	8.86	1.11	21.03	0.12	0	control3	183.02	2.83	1.47	64.73	0.36	0	control4	148.86	2.62	1.1	56.83	0.38	0	control5	99.88	4.03	0.77	24.77	0.25	0	control6	94.67	0.34	0.99	94.67	2.93	1
SNX24	sorting nexing 24	hCG36831.4	223728	probe	A	107	74	control1	136.79	1.57	0.44	86.9	0.64	0	control2	192.76	3.92	1.15	49.12	0.26	0	control3	179.64	3.77	1.45	47.66	0.27	0	control4	157.93	5.74	1.16	27.51	0.18	0	control5	338.89	11.07	2.6	30.62	0.11	0	control6	125.32	4.75	1.31	26.41	0.21	0
SNX7	sorting nexin 7	hCG31492.3	103492	probe	A	24	31	control1	69.02	1.07	0.22	64.51	0.94	0	control2	123.56	6.16	0.73	20.05	0.17	0	control3	98.7	-0.12	0.8	98.7	8.63	1	control4	42.03	0.24	0.31	42.03	4.13	1	control5	23.95	0.13	0.18	23.95	7.45	1	control6	33.11	0.02	0.35	33.11	56.67	1
SOX12	SRY (sex determining region Y)-box 12	hCG2039423	210617	probe	A	17	52	control1	330.26	2.78	1.07	118.96	0.36	0	control2	185.53	3.96	1.1	46.9	0.26	0	control3	151.75	1.47	1.22	103.39	0.68	0	control4	220.5	4.29	1.63	51.39	0.24	0	control5	71.54	1.04	0.55	68.98	0.97	0	control6	106.94	1.29	1.12	82.92	0.78	0
SPAG5	sperm associated antigen 5	hCG31796.2	185888	probe	A	45	13	control1	239.95	4.32	0.78	55.55	0.24	0	control2	110.87	4.77	0.66	23.26	0.21	0	control3	56.49	-0.35	0.46	56.49	2.86	1	control4	106.46	2.28	0.78	46.73	0.44	0	control5	96.57	1.55	0.74	62.19	0.65	0	control6	43.84	1.79	0.46	24.5	0.56	0
Spc25	kinetochore protein Spc25	hCG17043.3	130624	probe	A	224	145	control1	95.15	1.11	0.38	85.92	0.9	0	control2	46.15	-0.85	0.33	46.15	1.18	1	control3	71.47	0.82	0.48	71.47	1.23	1	control4	155.68	2.79	1.13	55.81	0.37	0	control5	43.47	0.53	0.36	43.47	1.88	1	control6	90.1	3.94	1.11	22.89	0.26	0
SPR	sepiapterin reductase (7,8-dihydrobiopterin:NADP+ oxidoreductase)	hCG39506.2	120321	probe	A	162	96	control1	133.46	2.71	0.53	49.29	0.37	0	control2	55.92	1.17	0.4	47.61	0.85	0	control3	120.27	0.29	0.81	120.27	3.46	1	control4	146.04	2.35	1.06	62.09	0.43	0	control5	259.87	3.93	2.13	66.2	0.26	0	control6	22.55	0.94	0.28	22.55	1.07	1
SPRY4	sprouty homolog 4 (Drosophila)	hCG1820982.1	130525	probe	A	27	85	control1	126.31	-0.63	0.41	126.31	1.59	1	control2	55.26	-0.73	0.33	55.26	1.37	1	control3	32.29	1.11	0.26	29.07	0.9	0	control4	68.95	-0.95	0.51	68.95	1.05	1	control5	54.04	-0.68	0.41	54.04	1.48	1	control6	35.35	1.78	0.37	19.84	0.56	0
STK6	serine/threonine kinase 6	hCG39095.4	157917	probe	A	101	97	control1	328.11	9.68	1.07	33.9	0.12	0	control2	238.9	7.46	1.42	32.02	0.14	0	control3	222.94	10.34	1.8	21.57	0.11	0	control4	92.78	2.58	0.68	35.93	0.39	0	control5	141.62	5.98	1.09	23.7	0.18	0	control6	46.98	2.09	0.49	22.45	0.48	0
SYTL4	synaptotagmin-like 4 (granuphilin-a)	hCG20193.3	212887	probe	A	206	34	control1	135.19	1.67	0.54	80.8	0.6	0	control2	213.96	4.14	1.55	51.73	0.25	0	control3	97.87	0.27	0.66	97.87	3.73	1	control4	77.55	1.34	0.56	57.99	0.75	0	control5	94.63	1.5	0.77	63.21	0.67	0	control6	98.98	1.47	1.22	67.51	0.69	0
TACSTD1	tumor-associated calcium signal transducer 1	hCG1783634.2	151792	probe	A	106	83	control1	30.91	1.13	0.1	27.36	0.89	0	control2	57.98	2.8	0.34	20.69	0.36	0	control3	83	0.08	0.67	83	12.55	1	control4	43.44	2.14	0.32	20.27	0.47	0	control5	117.15	6.08	0.9	19.26	0.17	0	control6	126.28	2.75	1.32	45.98	0.37	0
TBP	TATA box binding protein	hCG2029691	122491	probe	A	35	74	control1	3810.68	27.96	12.39	136.31	0.07	0	control2	2150.41	46.1	12.78	46.65	0.05	0	control3	1922.53	38.14	15.49	50.4	0.05	0	control4	2247.28	43.67	16.57	51.46	0.05	0	control5	2434	32.15	18.69	75.7	0.06	0	control6	1067.77	26.81	11.15	39.82	0.05	0
TBPIP	TBP-1 interacting protein	hCG16948.3	177764	probe	A	101	31	control1	190.05	6.2	0.62	30.64	0.17	0	control2	95.66	1	0.57	95.66	1	1	control3	189.71	3.47	1.53	54.66	0.29	0	control4	97.58	1.31	0.72	74.51	0.77	0	control5	77.33	0.29	0.59	77.33	3.46	1	control6	77.63	0.59	0.81	77.63	1.71	1
TEAD1	TEA domain family member 1 (SV40 transcriptional enhancer factor)	hCG2042296	229885	probe	A	238	85	control1	152.79	3.32	0.61	46.05	0.3	0	control2	37.23	0.25	0.27	37.23	3.97	1	control3	122.35	1.76	0.83	69.64	0.57	0	control4	167.26	6.34	1.21	26.4	0.17	0	control5	172.71	2.16	1.41	80.02	0.47	0	control6	93.82	1.31	1.16	71.5	0.76	0
TEAD2	TEA domain family member 2	hCG16234.2	185114	probe	A	187	58	control1	77.04	0.73	0.31	77.04	1.38	1	control2	43.07	-0.61	0.31	43.07	1.63	1	control3	126.37	2.25	0.85	56.19	0.45	0	control4	102.65	1.32	0.75	77.7	0.76	0	control5	82.76	0.32	0.68	82.76	3.11	1	control6	88.79	0.24	1.1	88.79	4.18	1
TEAD4	TEA domain family member 4	hCG27036.3	103417	probe	A	1	89	control1	238.28	7.27	0.77	32.76	0.15	0	control2	108.92	2.63	0.65	41.48	0.38	0	control3	65.8	0.16	0.53	65.8	6.25	1	control4	83.58	2.42	0.62	34.54	0.42	0	control5	107.26	4.65	0.82	23.05	0.22	0	control6	53.69	1.42	0.56	37.74	0.7	0
TEAD4	TEA domain family member 4	hCG27036.3	165286	probe	A	177	85	control1	62.78	0.86	0.25	62.78	1.16	1	control2	54.1	-0.54	0.39	54.1	1.86	1	control3	131.02	1.06	0.88	123.5	0.94	0	control4	59.44	-0.08	0.43	59.44	11.93	1	control5	88.62	-0.55	0.73	88.62	1.83	1	control6	33.63	0.48	0.42	33.63	2.08	1
TFAP2A	transcription factor AP-2 alpha (activating enhancer binding protein 2 alpha)	hCG37170.3	148252	probe	A	97	54	control1	106.6	-0.76	0.35	106.6	1.32	1	control2	71.95	-0.48	0.43	71.95	2.08	1	control3	44.28	-0.01	0.36	44.28	75.51	1	control4	18.56	-0.68	0.14	18.56	1.48	1	control5	31.21	1.53	0.24	20.38	0.66	0	control6	70.28	2.78	0.73	25.28	0.36	0
TJP1	tight junction protein 1 (zona occludens 1)	hCG27621.3	181072	probe	A	97	63	control1	42.15	0.78	0.14	42.15	1.29	1	control2	65.76	-0.03	0.39	65.76	31.86	1	control3	65.94	-0.64	0.53	65.94	1.56	1	control4	28.16	0.85	0.21	28.16	1.18	1	control5	29.77	-1.1	0.23	29.77	0.91	1	control6	117.83	0.21	1.23	117.83	4.7	1
TK1	thymidine kinase 1, soluble	hCG29392.3	105119	probe	A	171	47	control1	182.88	-1.03	0.72	182.88	0.97	1	control2	223.26	-0.24	1.62	223.26	4.21	1	control3	223.47	0.03	1.51	223.47	29.63	1	control4	110.4	-0.28	0.8	110.4	3.62	1	control5	204.54	-0.05	1.67	204.54	21.62	1	control6	85.41	0.66	1.05	85.41	1.51	1
TK1	thymidine kinase 1, soluble	hCG29392.3	164357	probe	A	210	107	control1	125.94	0.31	0.5	125.94	3.2	1	control2	35.13	-1.05	0.25	35.13	0.96	1	control3	130.72	4.12	0.88	31.75	0.25	0	control4	23.92	1.23	0.17	19.41	0.81	0	control5	82.14	0.61	0.67	82.14	1.64	1	control6	85.06	1.47	1.05	57.87	0.68	0
TM4SF1	transmembrane 4 superfamily member 1	hCG21217.3	128315	probe	A	87	118	control1	190.12	6.09	0.62	31.19	0.17	0	control2	139.81	2.1	0.83	66.61	0.48	0	control3	25.24	0.29	0.2	25.24	3.48	1	control4	59.94	-0.18	0.44	59.94	5.69	1	control5	43.87	-2.57	0.34	43.87	0.39	1	control6	58.23	2.7	0.61	21.6	0.37	0
TM4SF1	transmembrane 4 superfamily member 1	hCG21217.3	176032	probe	A	202	133	control1	30.88	-1.03	0.12	30.88	0.97	1	control2	30.12	-0.62	0.22	30.12	1.61	1	control3	19.07	-2.3	0.13	19.07	0.44	1	control4	59.54	0.31	0.43	59.54	3.26	1	control5	27.52	-0.25	0.23	27.52	4.03	1	control6	43.42	-0.74	0.54	43.42	1.34	1
TM4SF6	transmembrane 4 superfamily member 6	hCG19468.3	137449	probe	A	65	54	control1	126.47	4.62	0.41	27.35	0.22	0	control2	21.82	0.91	0.13	21.82	1.1	1	control3	89.39	0.05	0.72	89.39	18.21	1	control4	45.23	-0.8	0.33	45.23	1.25	1	control5	81.69	2.18	0.63	37.5	0.46	0	control6	93.97	-0.09	0.98	93.97	11.49	1
TM7SF2	transmembrane 7 superfamily member 2	hCG23366.2	148144	probe	A	28	122	control1	337.5	3.83	1.1	88.02	0.27	0	control2	189.57	3.5	1.13	54.2	0.29	0	control3	249.44	-0.21	2.01	249.44	4.7	1	control4	183.41	3.62	1.35	50.69	0.28	0	control5	77.48	1.16	0.59	66.96	0.87	0	control6	75.38	0.75	0.79	75.38	1.33	1
TMEPAI	transmembrane, prostate androgen induced RNA	hCG40101.3	158378	probe	A	47	137	control1	209.66	1.04	0.68	200.64	0.96	0	control2	91.97	0.95	0.55	91.97	1.06	1	control3	141.9	-0.28	1.14	141.9	3.58	1	control4	124.11	1.82	0.92	68.13	0.55	0	control5	103.12	0.3	0.79	103.12	3.34	1	control6	273.92	-0.22	2.86	273.92	4.64	1
TMEPAI	transmembrane, prostate androgen induced RNA	hCG40101.3	164401	probe	A	107	13	control1	3650.73	34.74	11.87	105.1	0.06	0	control2	1457.87	44.43	8.66	32.81	0.05	0	control3	1305.89	13.79	10.52	94.68	0.08	0	control4	993.22	19.71	7.32	50.39	0.07	0	control5	772.52	25.44	5.93	30.37	0.07	0	control6	224.91	3.87	2.35	58.11	0.26	0
TNFRSF12A	tumor necrosis factor receptor superfamily, member 12A	hCG15627.2	137897	probe	A	214	56	control1	184.59	2.06	0.73	89.43	0.49	0	control2	95.69	0.83	0.69	95.69	1.21	1	control3	80.83	1.45	0.55	55.77	0.69	0	control4	93.56	2.19	0.68	42.74	0.46	0	control5	53.39	1.73	0.44	30.85	0.58	0	control6	35.64	-1.41	0.44	35.64	0.71	1
TNFRSF21	tumor necrosis factor receptor superfamily, member 21	hCG2000710	121081	probe	A	72	131	control1	183.55	1.53	0.6	119.82	0.66	0	control2	254.77	2.7	1.51	94.52	0.37	0	control3	133.16	2.57	1.07	51.91	0.39	0	control4	294.76	4.17	2.17	70.62	0.24	0	control5	187.43	3.46	1.44	54.14	0.29	0	control6	64.9	0.23	0.68	64.9	4.32	1
TNKS1BP1	tankyrase 1 binding protein 1, 182kDa	hCG1811635.1	119501	probe	A	198	90	control1	130.13	0.14	0.52	130.13	6.97	1	control2	60.38	0.18	0.44	60.38	5.64	1	control3	25.92	0.5	0.17	25.92	2.02	1	control4	22.46	-2.77	0.16	22.46	0.37	1	control5	61.21	0.49	0.5	61.21	2.05	1	control6	70.89	1.82	0.88	39.03	0.55	0
TNKS1BP1	tankyrase 1 binding protein 1, 182kDa	hCG1811635.1	193759	probe	A	164	78	control1	292.82	2.9	1.16	101.08	0.35	0	control2	303.6	4.49	2.2	67.69	0.23	0	control3	90.57	0.87	0.61	90.57	1.16	1	control4	182.96	3.93	1.33	46.61	0.26	0	control5	165.46	6.44	1.35	25.69	0.16	0	control6	145.09	3.08	1.79	47.17	0.33	0
TOM1L1	target of myb1-like 1 (chicken)	hCG32771.2	121895	probe	A	229	141	control1	46.47	0.4	0.18	46.47	2.47	1	control2	37.12	1.23	0.27	30.13	0.81	0	control3	167.23	1.94	1.13	86.02	0.52	0	control4	135.16	2.31	0.98	58.51	0.44	0	control5	111.27	-0.05	0.91	111.27	18.68	1	control6	70.77	-0.57	0.87	70.77	1.77	1
TPBG	trophoblast glycoprotein	hCG401114.3	161587	probe	A	162	126	control1	62.34	2.32	0.25	26.87	0.43	0	control2	57.49	-0.67	0.42	57.49	1.49	1	control3	99.53	-0.88	0.67	99.53	1.14	1	control4	78.93	0.6	0.57	78.93	1.65	1	control5	126.17	-0.14	1.03	126.17	7.06	1	control6	43.38	-1.87	0.54	43.38	0.54	1
TPD52L1	tumor protein D52-like 1	hCG20940.2	109711	probe	A	86	78	control1	43.23	0.21	0.14	43.23	4.8	1	control2	24.65	-0.21	0.15	24.65	4.8	1	control3	22.4	1.1	0.18	20.33	0.91	0	control4	22.51	-0.19	0.17	22.51	5.39	1	control5	62.09	-0.78	0.48	62.09	1.29	1	control6	44.79	0.36	0.47	44.79	2.77	1
TPX2	TPX2, microtubule-associated protein homolog (Xenopus laevis)	hCG38821.3	189094	probe	A	82	15	control1	233.81	1.89	0.76	124.01	0.53	0	control2	45.22	1.25	0.27	36.27	0.8	0	control3	79.15	0.56	0.64	79.15	1.77	1	control4	90.23	4.4	0.67	20.49	0.23	0	control5	105.43	5.03	0.81	20.95	0.21	0	control6	72.8	0.95	0.76	72.8	1.05	1
TRIB3	tribbles homolog 3 (Drosophila)	hCG2019820.1	113737	probe	A	164	63	control1	534.82	7.14	2.12	74.86	0.14	0	control2	378.43	14.81	2.74	25.56	0.08	0	control3	648.46	10.86	4.38	59.69	0.11	0	control4	431.31	9.72	3.13	44.37	0.12	0	control5	566.7	7.33	4.64	77.33	0.14	0	control6	144.27	3.78	1.78	38.18	0.27	0
TRIB3	tribbles homolog 3 (Drosophila)	hCG2019820.1	181896	probe	A	66	31	control1	162.82	0.85	0.53	162.82	1.17	1	control2	64.28	0.77	0.38	64.28	1.29	1	control3	156.74	1.66	1.26	94.2	0.6	0	control4	164.2	2.57	1.21	63.98	0.39	0	control5	133.95	1.29	1.03	104.12	0.78	0	control6	92.4	0.41	0.96	92.4	2.43	1
TRIM26	tripartite motif-containing 26	hCG23771.4	206577	probe	A	124	12	control1	93.82	-0.12	0.37	93.82	8.19	1	control2	60.75	-0.97	0.44	60.75	1.03	1	control3	24.84	0	0.17	24.84	251.36	1	control4	64.61	1.65	0.47	39.08	0.61	0	control5	105.34	-0.17	0.86	105.34	6	1	control6	71.53	-1	0.88	71.53	1	1
TRIP10	thyroid hormone receptor interactor 10	hCG23056.3	112910	probe	A	27	12	control1	66.99	1.06	0.22	63.08	0.94	0	control2	77.62	4.9	0.46	15.84	0.21	0	control3	110.32	0.29	0.89	110.32	3.43	1	control4	119.55	6.05	0.88	19.78	0.17	0	control5	66.26	2.14	0.51	30.94	0.47	0	control6	83.63	4.21	0.87	19.87	0.24	0
TRIP13	thyroid hormone receptor interactor 13	hCG16911.2	194658	probe	A	211	86	control1	116.15	0.64	0.46	116.15	1.57	1	control2	134.9	4.46	0.98	30.27	0.23	0	control3	26.24	0.56	0.18	26.24	1.77	1	control4	86.47	0.85	0.63	86.47	1.17	1	control5	78.49	1.19	0.64	66.07	0.84	0	control6	32.37	-0.03	0.4	32.37	38.38	1
TRIP6	thyroid hormone receptor interactor 6	hCG20459.3	166985	probe	A	53	105	control1	1203.27	6.42	3.91	187.47	0.17	0	control2	772.65	8.58	4.59	90.09	0.13	0	control3	789.1	7.99	6.36	98.77	0.13	0	control4	481.08	16.67	3.55	28.85	0.08	0	control5	644.7	9.98	4.95	64.61	0.12	0	control6	218.78	4.94	2.28	44.28	0.2	0
TRIP6	thyroid hormone receptor interactor 6	hCG20459.3	182738	probe	A	181	55	control1	196.61	6.57	0.78	29.9	0.16	0	control2	137.81	2.13	1	64.62	0.47	0	control3	268.27	11.1	1.81	24.17	0.11	0	control4	154.11	5.59	1.12	27.56	0.19	0	control5	99.2	1.6	0.81	62.07	0.63	0	control6	50.18	0.66	0.62	50.18	1.52	1
TSK	likely ortholog of chicken tsukushi	hCG41868.2	210326	probe	A	168	139	control1	84.53	0.82	0.34	84.53	1.22	1	control2	50.98	-0.49	0.37	50.98	2.06	1	control3	87.69	-0.45	0.59	87.69	2.23	1	control4	89.51	-0.62	0.65	89.51	1.63	1	control5	47.07	-1.06	0.39	47.07	0.94	1	control6	97.9	4.11	1.21	23.84	0.25	0
TTK	TTK protein kinase	hCG401205.2	107112	probe	A	68	96	control1	229.8	1.94	0.75	118.49	0.52	0	control2	66.42	1.92	0.39	34.65	0.52	0	control3	26.25	-0.36	0.21	26.25	2.78	1	control4	52.05	0.27	0.38	52.05	3.75	1	control5	31.26	-1.25	0.24	31.26	0.8	1	control6	25.83	0.69	0.27	25.83	1.46	1
TUBB2	tubulin, beta 2	hCG22878.2	194068	probe	A	170	33	control1	493.33	7.2	1.96	68.48	0.14	0	control2	261.85	5.63	1.9	46.48	0.18	0	control3	178.5	3	1.2	59.4	0.34	0	control4	173.23	8.29	1.26	20.9	0.14	0	control5	128.81	5.26	1.05	24.49	0.2	0	control6	87.46	3.26	1.08	26.8	0.31	0
TUBB3	tubulin, beta 3	hCG1983504.1	203100	probe	A	167	23	control1	86.65	1.27	0.34	67.97	0.79	0	control2	57.1	2.11	0.41	27.04	0.48	0	control3	63.55	2.88	0.43	22.05	0.35	0	control4	88.72	1.59	0.64	55.65	0.63	0	control5	36.29	1.06	0.3	34.27	0.95	0	control6	50.8	0.19	0.63	50.8	5.23	1
TULP3	tubby like protein 3	hCG27037.3	152541	probe	A	195	149	control1	315.2	1.97	1.25	159.82	0.51	0	control2	65.93	2.33	0.48	28.28	0.43	0	control3	149.98	1.61	1.01	93.12	0.62	0	control4	226.49	4.25	1.64	53.3	0.25	0	control5	96.68	0.03	0.79	96.68	32.63	1	control6	35.52	-0.89	0.44	35.52	1.12	1
UACA	uveal autoantigen with coiled-coil domains and ankyrin repeats	hCG40644.3	120510	probe	A	212	141	control1	76.76	0.41	0.3	76.76	2.45	1	control2	134.29	1.71	0.97	78.72	0.59	0	control3	184.08	5.87	1.24	31.35	0.18	0	control4	90.56	1.45	0.66	62.26	0.69	0	control5	52.97	1.18	0.43	45.04	0.85	0	control6	127.65	2.47	1.58	51.68	0.41	0
UBE2C	ubiquitin-conjugating enzyme E2C	hCG38372.2	143651	probe	A	103	47	control1	280.16	3.05	0.91	91.96	0.33	0	control2	339.4	12.72	2.02	26.67	0.09	0	control3	211.55	9.53	1.7	22.21	0.11	0	control4	201.63	11.29	1.49	17.86	0.1	0	control5	228.11	3.32	1.75	68.65	0.31	0	control6	101.17	0.86	1.06	101.17	1.17	1
ULBP2	UL16 binding protein 2	hCG2030098	120796	probe	A	48	35	control1	70.72	0.02	0.23	70.72	63.44	1	control2	39.29	0.01	0.23	39.29	75.23	1	control3	123.4	-0.3	0.99	123.4	3.31	1	control4	24.52	-1.8	0.18	24.52	0.56	1	control5	57.27	0.29	0.44	57.27	3.43	1	control6	56.56	-0.17	0.59	56.56	6.05	1
ULBP2	UL16 binding protein 2	hCG2030098	221382	probe	A	49	149	control1	74.77	0.63	0.24	74.77	1.58	1	control2	78.55	0.9	0.47	78.55	1.11	1	control3	158.37	0.26	1.28	158.37	3.9	1	control4	110.74	0.42	0.82	110.74	2.36	1	control5	59.4	0.75	0.46	59.4	1.33	1	control6	59.99	0.09	0.63	59.99	10.79	1
WASF1	WAS protein family, member 1	hCG41891.3	118398	probe	A	27	96	control1	233.17	1.96	0.76	118.74	0.51	0	control2	68.72	3.81	0.41	18.05	0.27	0	control3	170.46	3.58	1.37	47.65	0.28	0	control4	72.17	1.44	0.53	50.04	0.7	0	control5	119.2	3.85	0.92	30.95	0.27	0	control6	57.09	2.47	0.6	23.07	0.41	0
WDR34	WD repeat domain 34	hCG41040.2	149145	probe	A	87	87	control1	765.51	9.58	2.49	79.87	0.12	0	control2	130.92	1.97	0.78	66.46	0.51	0	control3	28.31	1.41	0.23	20.06	0.71	0	control4	98.41	3.48	0.73	28.29	0.29	0	control5	105.36	3.63	0.81	29.04	0.28	0	control6	67.55	2.11	0.71	32.03	0.48	0
WEE1	WEE1 homolog (S. pombe)	hCG23986.3	123533	probe	A	97	65	control1	452.09	2.63	1.47	171.59	0.38	0	control2	363.42	4.57	2.16	79.45	0.22	0	control3	200.42	1.26	1.61	159.25	0.8	0	control4	192.72	6.64	1.42	29.04	0.16	0	control5	165.95	3.59	1.27	46.25	0.28	0	control6	39.17	-0.25	0.41	39.17	4	1
WFS1	Wolfram syndrome 1 (wolframin)	hCG38082.3	158142	probe	A	8	42	control1	254.99	3.82	0.83	66.78	0.27	0	control2	154.14	2.76	0.92	55.77	0.36	0	control3	90.39	0.87	0.73	90.39	1.15	1	control4	161.77	5.69	1.19	28.45	0.18	0	control5	159.67	3.81	1.23	41.85	0.27	0	control6	119.07	1.26	1.24	94.53	0.79	0
WWTR1	WW domain containing transcription regulator 1	hCG21216.3	164292	probe	A	48	23	control1	107.62	-0.88	0.35	107.62	1.14	1	control2	28.09	-0.54	0.17	28.09	1.86	1	control3	38.24	-0.07	0.31	38.24	14.32	1	control4	21.99	-1.54	0.16	21.99	0.65	1	control5	29	0.76	0.22	29	1.31	1	control6	87.32	1.29	0.91	67.7	0.78	0
YAP1	Yes-associated protein 1, 65kDa	hCG41478.2	117520	probe	A	31	56	control1	61.92	-1.25	0.2	61.92	0.8	1	control2	61.31	0.69	0.36	61.31	1.46	1	control3	95.07	-0.21	0.77	95.07	4.77	1	control4	40.15	1.4	0.3	28.62	0.71	0	control5	69.5	1.99	0.53	34.87	0.5	0	control6	148.09	0.53	1.55	148.09	1.9	1
YAP1	Yes-associated protein 1, 65kDa	hCG41478.2	196957	probe	A	183	71	control1	92.97	1.17	0.37	79.34	0.85	0	control2	51.93	-1.37	0.38	51.93	0.73	1	control3	58.42	1.25	0.39	46.85	0.8	0	control4	25.97	-1.22	0.19	25.97	0.82	1	control5	53.95	-0.84	0.44	53.95	1.19	1	control6	41.48	-1.13	0.51	41.48	0.89	1
YAP1	Yes-associated protein 1, 65kDa	hCG41478.2	220405	probe	A	74	128	control1	97.99	-0.53	0.32	97.99	1.89	1	control2	81.36	0.85	0.48	81.36	1.17	1	control3	165.19	-0.52	1.33	165.19	1.91	1	control4	53.81	0.96	0.4	53.81	1.04	1	control5	28.71	-1.24	0.22	28.71	0.81	1	control6	48.63	-1.48	0.51	48.63	0.67	1
ZDHHC9	zinc finger, DHHC domain containing 9	hCG1645136.2	169783	probe	A	170	139	control1	99.42	1.84	0.39	54.16	0.55	0	control2	89.15	0.4	0.65	89.15	2.51	1	control3	185.58	5.43	1.25	34.19	0.19	0	control4	269.17	9.42	1.95	28.56	0.13	0	control5	92.23	2.82	0.75	32.72	0.36	0	control6	53.56	0.25	0.66	53.56	3.93	1
[truncated: 28 more columns]

## Sheet: endometrial
Symbol	Name	GENE_ID	PROBE_ID	PROBE_TYPE	REGION	ROW	COLUMN	SAMPLE_NAME	SIGNAL	SN	ASSAY_NORMALIZED_SIGNAL	SDEV	CV	FLAGS	SAMPLE_NAME_A	SIGNAL_A	SN_A	ASSAY_NORMALIZED_SIGNAL_A	SDEV_A	CV_A	FLAGS_A	SAMPLE_NAME_B	SIGNAL_B	SN_B	ASSAY_NORMALIZED_SIGNAL_B	SDEV_B	CV_B	FLAGS_B	SAMPLE_NAME_C	SIGNAL_C	SN_C	ASSAY_NORMALIZED_SIGNAL_C	SDEV_C	CV_C	FLAGS_C	SAMPLE_NAME_D	SIGNAL_D	SN_D	ASSAY_NORMALIZED_SIGNAL_D	SDEV_D	CV_D	FLAGS_D	SAMPLE_NAME_E	SIGNAL_E	SN_E	ASSAY_NORMALIZED_SIGNAL_E	SDEV_E	CV_E	FLAGS_E
		hCG1779114.1	155266	probe	A	86	36	Colo684	1275.93	15.24	10.88	83.74	0.09	0	EJ	662.97	20.36	7.09	32.56	0.07	0	Ishikawa	723.99	16.76	5.86	43.19	0.07	0	RL95-2	1263.29	33.41	12.32	37.81	0.05	0	HEC-50-B	2733.52	44.69	15.63	61.17	0.05	0	HEC-1-B	578.69	19.95	7.17	29.01	0.08	0
		hCG1815491.1	194602	probe	A	14	133	Colo684	912.97	9.49	7.78	96.2	0.12	0	EJ	963.57	21.99	10.3	43.81	0.06	0	Ishikawa	2024.38	21.06	16.38	96.11	0.06	0	RL95-2	1723.5	37.87	16.8	45.51	0.05	0	HEC-50-B	3963.95	47.71	22.67	83.08	0.05	0	HEC-1-B	4536.57	51.62	56.18	87.88	0.06	0
		hCG2003713	220184	probe	A	32	125	Colo684	76.29	-0.85	0.65	76.29	1.18	1	EJ	118.42	0.21	1.27	118.42	4.68	1	Ishikawa	90.74	1.08	0.73	83.71	0.92	0	RL95-2	87.12	2.22	0.85	39.23	0.45	0	HEC-50-B	150.39	1.27	0.86	118.21	0.79	0	HEC-1-B	43.64	-0.36	0.54	43.64	2.75	1
		hCG1994665	220880	probe	A	48	148	Colo684	670.45	6.67	5.72	100.56	0.16	0	EJ	1458.15	17.54	15.58	83.11	0.07	0	Ishikawa	751.53	10.36	6.08	72.55	0.11	0	RL95-2	1200.32	22.47	11.7	53.43	0.06	0	HEC-50-B	849.36	12.32	4.86	68.93	0.09	0	HEC-1-B	3260.44	53.08	40.38	61.43	0.06	0
		hCG1994665	223997	probe	A	206	116	Colo684	106.12	1.54	0.8	68.98	0.65	0	EJ	483.68	5.3	4.28	91.25	0.19	0	Ishikawa	217.44	2.34	2.11	93.02	0.43	0	RL95-2	267.59	2.01	2.8	132.92	0.5	0	HEC-50-B	224.87	7.88	1.27	28.55	0.13	0	HEC-1-B	1474.35	12.77	15.58	115.47	0.1	0
		hCG2003713	234483	probe	A	93	27	Colo684	2604.31	19.39	22.21	134.3	0.08	0	EJ	2226.49	37.52	23.79	59.34	0.05	0	Ishikawa	3215.84	46.14	26.02	69.69	0.05	0	RL95-2	1786.94	22.25	17.42	80.3	0.06	0	HEC-50-B	2509.03	33.43	14.35	75.06	0.05	0	HEC-1-B	3237.54	52.91	40.09	61.19	0.06	0
ALDH1B1	aldehyde dehydrogenase 1 family, member B1	hCG1640825.3	108454	probe	A	118	74	Colo684	863.14	17.06	7.36	50.6	0.09	0	EJ	1161.38	26.9	12.41	43.17	0.06	0	Ishikawa	1465.82	16.79	11.86	87.31	0.07	0	RL95-2	680.32	17.37	6.63	39.17	0.07	0	HEC-50-B	2158.55	27.85	12.34	77.5	0.06	0	HEC-1-B	1401.74	29.34	17.36	47.78	0.07	0
ALDH7A1	aldehyde dehydrogenase 7 family, member A1	hCG2027957.1	163418	probe	A	119	14	Colo684	5443.72	56.75	46.41	95.92	0.07	0	EJ	19.16	-2.57	0.2	19.16	0.39	1	Ishikawa	1966.25	42.24	15.91	46.55	0.05	0	RL95-2	3844.32	63.46	37.48	60.58	0.04	0	HEC-50-B	5137.01	60.23	29.38	85.29	0.05	0	HEC-1-B	3270.42	47.83	40.5	68.38	0.06	0
ALDH7A1	aldehyde dehydrogenase 7 family, member A1	hCG2027957.1	219563	probe	A	228	85	Colo684	3770.97	27.91	28.46	135.09	0.06	0	EJ	111.11	-0.53	0.98	111.11	1.87	1	Ishikawa	1578.78	11.88	15.35	132.88	0.09	0	RL95-2	4010.09	23.28	41.95	172.23	0.05	0	HEC-50-B	3180.22	31.29	17.96	101.65	0.05	0	HEC-1-B	2547.85	20.82	26.92	122.37	0.07	0
ALS2CR4	amyotrophic lateral sclerosis 2 (juvenile) chromosome region, candidate 4	hCG16989.2	214297	probe	A	183	16	Colo684	899.22	35.58	6.79	25.27	0.05	0	EJ	601.28	14.91	5.32	40.34	0.08	0	Ishikawa	961.07	35.4	9.35	27.15	0.05	0	RL95-2	761.8	16.19	7.97	47.05	0.07	0	HEC-50-B	1813.63	22.38	10.24	81.04	0.06	0	HEC-1-B	529.95	19.82	5.6	26.74	0.08	0
AMOTL2	angiomotin like 2	hCG14791.3	103752	probe	A	11	75	Colo684	654.84	18.69	5.58	35.03	0.08	0	EJ	4517.12	48.71	48.27	92.74	0.05	0	Ishikawa	2990.72	55.19	24.2	54.19	0.05	0	RL95-2	7016.7	83.97	68.41	83.56	0.04	0	HEC-50-B	2228.14	44.51	12.74	50.06	0.05	0	HEC-1-B	1884.05	37.6	23.33	50.1	0.06	0
AMOTL2	angiomotin like 2	hCG14791.3	218954	probe	A	166	114	Colo684	376.84	4.66	2.84	80.94	0.22	0	EJ	301.3	7.24	2.67	41.63	0.15	0	Ishikawa	301.05	6.02	2.93	50.02	0.17	0	RL95-2	316.38	13.19	3.31	23.99	0.08	0	HEC-50-B	454.04	7.48	2.56	60.67	0.14	0	HEC-1-B	261.43	11.25	2.76	23.25	0.11	0
ANKRD25	ankyrin repeat domain 25	hCG2002511	193735	probe	A	14	2	Colo684	1713.3	38.26	14.61	44.78	0.07	0	EJ	2800.63	29.36	29.93	95.39	0.06	0	Ishikawa	3150.3	42.27	25.49	74.52	0.05	0	RL95-2	1007.53	24.52	9.82	41.09	0.06	0	HEC-50-B	1712.13	26.52	9.79	64.56	0.06	0	HEC-1-B	1531.35	26.51	18.96	57.77	0.07	0
ANKRD9	ankyrin repeat domain 9	hCG1646237.3	140009	probe	A	170	128	Colo684	187.81	4.66	1.42	40.27	0.22	0	EJ	171.02	5.03	1.51	34.02	0.2	0	Ishikawa	249.82	5.22	2.43	47.88	0.19	0	RL95-2	140.22	1.41	1.47	99.7	0.71	0	HEC-50-B	87.56	1.47	0.49	59.43	0.68	0	HEC-1-B	102.9	0.56	1.09	102.9	1.8	1
ANKRD9	ankyrin repeat domain 9	hCG1646237.3	225564	probe	A	33	63	Colo684	1433.18	11.86	12.22	120.81	0.11	0	EJ	1202.01	28.7	12.85	41.88	0.06	0	Ishikawa	2562.55	41.68	20.73	61.49	0.05	0	RL95-2	1273.91	18.89	12.42	67.43	0.06	0	HEC-50-B	1510.53	23.89	8.64	63.23	0.06	0	HEC-1-B	722.42	16.21	8.95	44.57	0.09	0
ANLN	anillin, actin binding protein (scraps homolog, Drosophila)	hCG17719.3	169499	probe	A	155	37	Colo684	862.78	10.88	6.51	79.28	0.1	0	EJ	4421.42	55.42	39.13	79.78	0.05	0	Ishikawa	2335.17	21.98	22.71	106.25	0.06	0	RL95-2	2511.8	35.82	26.28	70.12	0.04	0	HEC-50-B	4225.36	51.7	23.86	81.73	0.04	0	HEC-1-B	1887.01	28.51	19.94	66.19	0.07	0
ANTXR1	anthrax toxin receptor 1	hCG1810762.2	112158	probe	A	43	71	Colo684	75.11	0.58	0.64	75.11	1.71	1	EJ	101.27	3.74	1.08	27.11	0.27	0	Ishikawa	314.27	6.97	2.54	45.09	0.15	0	RL95-2	110	4.57	1.07	24.09	0.22	0	HEC-50-B	95.72	-0.16	0.55	95.72	6.12	1	HEC-1-B	75.32	2.93	0.93	25.69	0.35	0
ANTXR1	anthrax toxin receptor 1	hCG1810762.2	120763	probe	A	99	158	Colo684	173.7	1.04	1.48	167.68	0.97	0	EJ	533.45	4.65	5.7	114.84	0.22	0	Ishikawa	1262.79	8.18	10.22	154.42	0.13	0	RL95-2	698.44	10.23	6.81	68.25	0.1	0	HEC-50-B	121.35	-2	0.69	121.35	0.5	1	HEC-1-B	870.88	9.4	10.78	92.67	0.12	0
ANTXR1	anthrax toxin receptor 1	hCG1810762.2	136646	probe	A	167	97	Colo684	87.12	-0.23	0.66	87.12	4.39	1	EJ	172.29	3.23	1.52	53.29	0.31	0	Ishikawa	321.84	4.99	3.13	64.5	0.2	0	RL95-2	124.43	1.87	1.3	66.54	0.54	0	HEC-50-B	56.57	-0.33	0.32	56.57	3	1	HEC-1-B	107.19	0.44	1.13	107.19	2.25	1
ANXA8	annexin A8	NM_001630.1	167799	probe	A	224	15	Colo684	60.59	-0.77	0.46	60.59	1.3	1	EJ	393.41	7.81	3.48	50.36	0.14	0	Ishikawa	33.82	0.07	0.33	33.82	15.06	1	RL95-2	3236.47	55.75	33.86	58.05	0.03	0	HEC-50-B	310.23	3.62	1.75	85.64	0.28	0	HEC-1-B	89.89	1.77	0.95	50.68	0.57	0
ANXA8	annexin A8	NM_001630.1	175878	probe	A	51	88	Colo684	73.46	0.14	0.63	73.46	7.05	1	EJ	28	1.14	0.3	24.58	0.88	0	Ishikawa	59.83	0.1	0.48	59.83	9.83	1	RL95-2	5010.45	80.25	48.85	62.44	0.04	0	HEC-50-B	74.19	-0.22	0.42	74.19	4.56	1	HEC-1-B	40.69	-0.91	0.5	40.69	1.1	1
ARHGEF10	Rho guanine nucleotide exchange factor (GEF) 10	hCG2005257.1	104251	probe	A	104	43	Colo684	112.32	1.86	0.96	60.31	0.54	0	EJ	35.03	0.09	0.37	35.03	11.45	1	Ishikawa	23.74	-1.64	0.19	23.74	0.61	1	RL95-2	68.47	2.46	0.67	27.82	0.41	0	HEC-50-B	31.18	1.01	0.18	30.99	0.99	0	HEC-1-B	18.8	-0.22	0.23	18.8	4.58	1
ARHGEF10	Rho guanine nucleotide exchange factor (GEF) 10	hCG2005257.1	148619	probe	A	226	106	Colo684	1621.97	25.13	12.24	64.55	0.06	0	EJ	1509.67	40.43	13.36	37.34	0.05	0	Ishikawa	766.49	26.31	7.45	29.13	0.05	0	RL95-2	1794.14	29.79	18.77	60.23	0.04	0	HEC-50-B	1297.84	14.16	7.33	91.67	0.08	0	HEC-1-B	1272.87	24.42	13.45	52.13	0.07	0
ARK5	AMP-activated protein kinase family member 5	hCG16103.2	185312	probe	A	7	157	Colo684	90.68	-0.99	0.77	90.68	1.02	1	EJ	6578.4	50.54	70.3	130.17	0.05	0	Ishikawa	2039.57	27.04	16.5	75.43	0.06	0	RL95-2	942.54	22.66	9.19	41.59	0.06	0	HEC-50-B	2475.13	24.12	14.16	102.63	0.06	0	HEC-1-B	636.58	10.79	7.88	59	0.11	0
ASPH	aspartate beta-hydroxylase	hCG1787219.2	114180	probe	A	159	126	Colo684	232.69	1.88	1.76	123.89	0.53	0	EJ	1737.21	23.29	15.37	74.61	0.06	0	Ishikawa	636.88	5.17	6.19	123.12	0.2	0	RL95-2	855.14	10	8.95	85.5	0.1	0	HEC-50-B	2526.84	34.37	14.27	73.51	0.04	0	HEC-1-B	1309.97	15.52	13.84	84.4	0.09	0
ASPH	aspartate beta-hydroxylase	hCG1787219.2	221656	probe	A	178	39	Colo684	284.32	2.12	2.15	134.21	0.47	0	EJ	2912.1	31.73	25.77	91.79	0.05	0	Ishikawa	1485.32	20.13	14.44	73.79	0.06	0	RL95-2	1784.27	11.59	18.66	153.94	0.09	0	HEC-50-B	12902.3	54.06	72.85	238.67	0.04	0	HEC-1-B	3260.55	16.25	34.45	200.69	0.08	0
ASPH	aspartate beta-hydroxylase	hCG1787219.2	224773	probe	A	59	86	Colo684	64.82	-2.02	0.55	64.82	0.5	1	EJ	50.02	-0.61	0.53	50.02	1.64	1	Ishikawa	31.27	0.67	0.25	31.27	1.49	1	RL95-2	51.46	0.05	0.5	51.46	18.68	1	HEC-50-B	132.23	0.89	0.76	132.23	1.12	1	HEC-1-B	29.8	-0.07	0.37	29.8	13.66	1
ASPM	asp (abnormal spindle)-like, microcephaly associated (Drosophila)	hCG2039667	156879	probe	A	227	9	Colo684	977.27	21.89	7.38	44.64	0.06	0	EJ	817.65	9.1	7.24	89.84	0.12	0	Ishikawa	981.54	17.98	9.55	54.6	0.07	0	RL95-2	339.7	4.57	3.55	74.27	0.22	0	HEC-50-B	561.61	10.54	3.17	53.31	0.1	0	HEC-1-B	333.55	13.89	3.52	24.02	0.09	0
ASPM	asp (abnormal spindle)-like, microcephaly associated (Drosophila)	hCG2039667	181685	probe	A	118	44	Colo684	4474.36	24.77	38.15	180.64	0.07	0	EJ	2807.95	31.76	30.01	88.43	0.06	0	Ishikawa	3589.53	48.72	29.04	73.68	0.05	0	RL95-2	1704.71	27.92	16.62	61.06	0.05	0	HEC-50-B	2953.73	27.8	16.89	106.26	0.06	0	HEC-1-B	2384.54	36.24	29.53	65.79	0.07	0
ASPM	asp (abnormal spindle)-like, microcephaly associated (Drosophila)	hCG2039667	205649	probe	A	88	50	Colo684	1550.5	19.25	13.22	80.55	0.08	0	EJ	926.39	13.26	9.9	69.85	0.09	0	Ishikawa	1276.85	33.38	10.33	38.25	0.05	0	RL95-2	483.07	11.05	4.71	43.7	0.1	0	HEC-50-B	781.7	21.48	4.47	36.39	0.06	0	HEC-1-B	692.89	19.98	8.58	34.68	0.08	0
ATAD2	ATPase family, AAA domain containing 2	hCG2009021	114584	probe	A	34	59	Colo684	6837.22	60.64	58.3	112.75	0.07	0	EJ	2507.64	28.64	26.8	87.57	0.06	0	Ishikawa	2921.02	38.69	23.63	75.5	0.05	0	RL95-2	2841.19	42.12	27.7	67.46	0.04	0	HEC-50-B	8451.85	75.04	48.34	112.63	0.05	0	HEC-1-B	3479.15	44.6	43.08	78.01	0.06	0
ATAD2	ATPase family, AAA domain containing 2	hCG2009021	135171	probe	A	197	3	Colo684	1202.9	11.95	9.08	100.65	0.09	0	EJ	728.51	7.78	6.45	93.68	0.14	0	Ishikawa	740.04	19.28	7.2	38.39	0.06	0	RL95-2	951.89	10.58	9.96	89.94	0.1	0	HEC-50-B	2808.5	18.61	15.86	150.94	0.06	0	HEC-1-B	463.62	11.9	4.9	38.95	0.1	0
AURKB	aurora kinase B	hCG31281.4	203163	probe	A	116	131	Colo684	4468.33	53.65	38.1	83.28	0.07	0	EJ	2755.97	43.33	29.45	63.6	0.05	0	Ishikawa	2728.55	35.17	22.07	77.58	0.05	0	RL95-2	2425.88	43.05	23.65	56.35	0.04	0	HEC-50-B	6955.09	53.01	39.78	131.21	0.05	0	HEC-1-B	3512.23	59.63	43.49	58.9	0.06	0
AVPI1	arginine vasopressin-induced 1	hCG1642760.4	206606	probe	A	210	156	Colo684	379.13	2.82	2.86	134.48	0.36	0	EJ	2155.77	13.56	19.08	158.95	0.09	0	Ishikawa	649.14	4.73	6.31	137.1	0.21	0	RL95-2	4395.4	32.74	45.98	134.25	0.04	0	HEC-50-B	452.83	2.45	2.56	184.85	0.41	0	HEC-1-B	1777.98	8.44	18.79	210.76	0.13	0
B2M	beta-2-microglobulin	hCG1786707.4	160111	probe	A	17	75	Colo684	2351.42	42.03	20.05	55.95	0.07	0	EJ	29947.3	86.96	320.05	344.36	0.05	0	Ishikawa	6082.04	47.86	49.2	127.09	0.05	0	RL95-2	38130.1	72.46	371.77	526.25	0.04	0	HEC-50-B	15945.4	88.31	91.19	180.57	0.04	0	HEC-1-B	2775.96	42.3	34.38	65.62	0.06	0
B4GALT2	UDP-Gal:betaGlcNAc beta 1,4- galactosyltransferase, polypeptide 2	hCG25202.4	194045	probe	A	16	23	Colo684	1520.98	28.4	12.97	53.55	0.07	0	EJ	1700.13	32.39	18.17	52.49	0.06	0	Ishikawa	2389.7	44.95	19.33	53.16	0.05	0	RL95-2	712.53	10.35	6.95	68.87	0.1	0	HEC-50-B	589.28	7.74	3.37	76.16	0.14	0	HEC-1-B	860.77	19.38	10.66	44.42	0.08	0
BAG2	BCL2-associated athanogene 2	hCG16800.2	113353	probe	A	108	98	Colo684	449.79	5.23	3.84	85.99	0.2	0	EJ	1704.15	17.39	18.21	98.01	0.07	0	Ishikawa	2516.55	26.25	20.36	95.88	0.06	0	RL95-2	162.63	4.48	1.59	36.27	0.23	0	HEC-50-B	3140.58	34.29	17.96	91.6	0.05	0	HEC-1-B	48.5	-2.14	0.6	48.5	0.47	1
BAMBI	BMP and activin membrane-bound inhibitor homolog (Xenopus laevis)	hCG40055.1	155488	probe	A	96	3	Colo684	39.44	0.7	0.34	39.44	1.43	1	EJ	598.47	15.9	6.4	37.64	0.08	0	Ishikawa	67.57	2.14	0.55	31.61	0.47	0	RL95-2	1407.66	33.14	13.72	42.48	0.05	64	HEC-50-B	2305.66	44.52	13.19	51.78	0.05	0	HEC-1-B	58.88	2.15	0.73	27.45	0.47	0
BCAR3	breast cancer anti-estrogen resistance 3	hCG2028796.1	179404	probe	A	75	58	Colo684	42.44	1.73	0.36	24.59	0.58	0	EJ	230.96	4.34	2.47	53.18	0.23	0	Ishikawa	408.53	7.05	3.31	57.91	0.15	0	RL95-2	4012.09	59.68	39.12	67.23	0.04	0	HEC-50-B	2317.55	29.39	13.25	78.85	0.06	0	HEC-1-B	3025.59	57.29	37.47	52.81	0.06	0
BCLP	beta-casein-like protein	hCG2032093	143290	probe	A	157	18	Colo684	1705.86	48.78	12.87	34.97	0.05	0	EJ	754.17	10.28	6.67	73.35	0.11	0	Ishikawa	1673.1	22.31	16.27	75	0.06	0	RL95-2	2529.79	34.82	26.46	72.66	0.04	0	HEC-50-B	1548.79	24.32	8.74	63.69	0.05	0	HEC-1-B	125.15	2.09	1.32	59.85	0.48	0
BM039	uncharacterized bone marrow protein BM039	hCG1811005.2	100455	probe	A	181	145	Colo684	1288.35	24.24	9.72	53.14	0.06	0	EJ	1850.7	19.54	16.38	94.7	0.07	0	Ishikawa	2359.53	35.79	22.95	65.93	0.05	0	RL95-2	1861.88	33.31	19.48	55.9	0.04	0	HEC-50-B	3210.83	60.24	18.13	53.3	0.04	0	HEC-1-B	2213.06	35.89	23.38	61.65	0.06	0
BTBD3	BTB (POZ) domain containing 3	hCG38132.3	119684	probe	A	61	4	Colo684	1694.83	29.82	14.45	56.83	0.07	0	EJ	1151.69	26.4	12.31	43.62	0.06	0	Ishikawa	715.04	28.17	5.78	25.38	0.06	0	RL95-2	1228.77	31.13	11.98	39.48	0.05	0	HEC-50-B	751.46	14.49	4.3	51.87	0.08	0	HEC-1-B	330.07	13.7	4.09	24.09	0.09	0
BUB1	BUB1 budding uninhibited by benzimidazoles 1 homolog (yeast)	hCG16817.3	157194	probe	A	229	62	Colo684	633.46	5.47	4.78	115.79	0.19	0	EJ	1810.1	18.37	16.02	98.56	0.07	0	Ishikawa	1149.7	19.32	11.18	59.52	0.06	0	RL95-2	918.06	10.63	9.6	86.35	0.1	0	HEC-50-B	2811.86	22.13	15.88	127.08	0.06	0	HEC-1-B	733.75	6.36	7.75	115.35	0.17	0
C10orf3	chromosome 10 open reading frame 3	hCG39533.3	198728	probe	A	154	96	Colo684	1264.69	29.69	9.54	42.6	0.06	0	EJ	4757.32	64.66	42.1	73.57	0.05	0	Ishikawa	3643.12	51.39	35.43	70.9	0.04	0	RL95-2	2401.28	46.56	25.12	51.57	0.03	0	HEC-50-B	9515.23	97.36	53.72	97.73	0.03	0	HEC-1-B	4108.99	36.84	43.42	111.55	0.06	0
C10orf35	chromosome 10 open reading frame 35	hCG25266.3	138808	probe	A	71	61	Colo684	1045.34	30.21	8.91	34.6	0.07	0	EJ	1449.77	36.38	15.49	39.85	0.05	0	Ishikawa	1224.32	19.3	9.9	63.42	0.07	0	RL95-2	1298.6	25.82	12.66	50.29	0.05	0	HEC-50-B	1060.61	23.72	6.07	44.72	0.06	0	HEC-1-B	728.76	26.86	9.02	27.13	0.07	0
C14orf143	chromosome 14 open reading frame 143	hCG1643674.3	136109	probe	A	75	10	Colo684	381.68	5.28	3.25	72.29	0.2	0	EJ	675.25	19.65	7.22	34.37	0.07	0	Ishikawa	947.32	21.19	7.66	44.7	0.06	0	RL95-2	829.35	20.55	8.09	40.35	0.06	0	HEC-50-B	1155.3	19.3	6.61	59.86	0.07	0	HEC-1-B	498.65	17.12	6.18	29.13	0.08	0
C14orf31	chromosome 14 open reading frame 31	hCG22006.4	186998	probe	A	145	88	Colo684	53.09	0.11	0.4	53.09	8.91	1	EJ	373.18	6.78	3.3	55.08	0.15	0	Ishikawa	202.32	7.91	1.97	25.59	0.13	0	RL95-2	953.4	31.36	9.97	30.4	0.04	0	HEC-50-B	1065.9	13.05	6.02	81.66	0.08	0	HEC-1-B	266.24	4.42	2.81	60.18	0.23	0
C18orf24	chromosome 18 open reading frame 24	hCG23691.4	107304	probe	A	26	150	Colo684	294.39	10.89	2.51	27.03	0.11	0	EJ	686.25	14.2	7.33	48.33	0.08	0	Ishikawa	1067.29	21.08	8.63	50.62	0.06	0	RL95-2	485.58	13.25	4.73	36.63	0.08	0	HEC-50-B	526.46	18.78	3.01	28.04	0.07	0	HEC-1-B	349.2	13.38	4.32	26.1	0.1	0
C18orf24	chromosome 18 open reading frame 24	hCG23691.4	205780	probe	A	204	57	Colo684	943.94	19.35	7.12	48.79	0.07	0	EJ	1539.78	52.95	13.63	29.08	0.05	0	Ishikawa	1774.89	48.88	17.26	36.31	0.04	0	RL95-2	909.68	23.76	9.52	38.29	0.05	0	HEC-50-B	1029.24	29.09	5.81	35.39	0.05	0	HEC-1-B	1481.59	36.11	15.65	41.03	0.06	0
C18orf45	chromosome 18 open reading frame 45	hCG2021815	100719	probe	A	15	152	Colo684	63.4	0.49	0.54	63.4	2.03	1	EJ	110.59	-0.47	1.18	110.59	2.12	1	Ishikawa	199.85	2.23	1.62	89.71	0.45	0	RL95-2	374.38	8	3.65	46.78	0.13	0	HEC-50-B	107.34	1.5	0.61	71.36	0.67	0	HEC-1-B	133.1	2.99	1.65	44.54	0.34	0
C18orf45	chromosome 18 open reading frame 45	hCG2021815	128242	probe	A	96	95	Colo684	355.46	5.09	3.03	69.86	0.21	0	EJ	226.92	5.96	2.43	38.1	0.17	0	Ishikawa	258.16	7.22	2.09	35.77	0.15	0	RL95-2	271.66	8.22	2.65	33.04	0.13	0	HEC-50-B	209.7	3.09	1.2	67.78	0.33	0	HEC-1-B	90.82	2.47	1.12	36.83	0.41	0
C18orf45	chromosome 18 open reading frame 45	hCG2021815	151768	probe	A	198	48	Colo684	340.96	5.52	2.57	61.8	0.19	0	EJ	168.36	1.67	1.49	101.04	0.6	0	Ishikawa	683.07	7.82	6.64	87.31	0.13	0	RL95-2	347.8	13.47	3.64	25.82	0.08	0	HEC-50-B	392.74	10.23	2.22	38.39	0.1	0	HEC-1-B	386.85	2.94	4.09	131.64	0.35	0
C19orf21	chromosome 19 open reading frame 21	hCG20570.3	132542	probe	A	233	98	Colo684	92.74	3.98	0.7	23.28	0.25	0	EJ	1881.38	59.6	16.65	31.57	0.05	0	Ishikawa	1549.57	39.63	15.07	39.1	0.04	0	RL95-2	1671.4	40.99	17.48	40.78	0.03	0	HEC-50-B	599.62	14.47	3.39	41.45	0.08	0	HEC-1-B	481.42	14.52	5.09	33.16	0.09	0
C1orf34	chromosome 1 open reading frame 34	hCG40295.4	132797	probe	A	26	89	Colo684	452.84	5.81	3.86	77.97	0.18	0	EJ	58.22	-0.56	0.62	58.22	1.77	1	Ishikawa	570.56	21.77	4.62	26.21	0.06	0	RL95-2	23.42	0.16	0.23	23.42	6.19	1	HEC-50-B	554.2	9.68	3.17	57.27	0.11	0	HEC-1-B	106.78	2.68	1.32	39.84	0.38	0
C20orf129	chromosome 20 open reading frame 129	hCG38062.2	199617	probe	A	58	14	Colo684	3489.31	20.48	29.75	170.39	0.08	0	EJ	5728.53	47.5	61.22	120.6	0.05	0	Ishikawa	5397.54	33.09	43.67	163.12	0.05	0	RL95-2	4142.33	37.47	40.39	110.54	0.05	0	HEC-50-B	7784.62	31.03	44.52	250.89	0.05	0	HEC-1-B	6604.28	55.03	81.78	120	0.06	0
C22orf18	chromosome 22 open reading frame 18	hCG41550.3	160712	probe	A	155	81	Colo684	5221.76	53.58	39.41	97.45	0.05	0	EJ	2880.79	46.17	25.49	62.39	0.05	0	Ishikawa	3826.05	52.5	37.21	72.88	0.04	0	RL95-2	2338.93	45.31	24.47	51.62	0.03	0	HEC-50-B	6252.63	59.81	35.3	104.55	0.04	0	HEC-1-B	4375.34	24.65	46.23	177.51	0.07	0
C2orf27	chromosome 2 open reading frame 27	hCG2007909	181277	probe	A	195	153	Colo684	108.12	1.05	0.82	103.43	0.96	0	EJ	152.81	0.13	1.35	152.81	7.81	1	Ishikawa	101.91	-1.28	0.99	101.91	0.78	1	RL95-2	91.12	-0.76	0.95	91.12	1.31	1	HEC-50-B	100.67	-1.88	0.57	100.67	0.53	1	HEC-1-B	245.16	-0.06	2.59	245.16	15.84	1
C2orf27	chromosome 2 open reading frame 27	hCG2007909	220639	probe	A	238	137	Colo684	1222.58	9.28	9.23	131.75	0.12	0	EJ	590.74	5.45	5.23	108.48	0.19	0	Ishikawa	1072.42	29.02	10.43	36.96	0.05	0	RL95-2	1995.24	17.32	20.87	115.23	0.06	0	HEC-50-B	3081.08	22.47	17.4	137.12	0.05	0	HEC-1-B	1033.41	8.66	10.92	119.37	0.13	0
CADPS2	Ca2+-dependent activator protein for secretion 2	hCG2013930.1	171775	probe	A	11	107	Colo684	402.42	4.2	3.43	95.76	0.25	0	EJ	353.02	10.3	3.77	34.28	0.11	0	Ishikawa	157.24	1.81	1.27	86.8	0.55	0	RL95-2	70.28	1.38	0.69	51.1	0.73	0	HEC-50-B	367.17	4.42	2.1	83.04	0.23	0	HEC-1-B	109.95	2.74	1.36	40.16	0.37	0
CADPS2	Ca2+-dependent activator protein for secretion 2	hCG2013930.1	209116	probe	A	24	67	Colo684	3500.98	38.45	29.85	91.04	0.07	0	EJ	2212.76	29.59	23.65	74.77	0.06	0	Ishikawa	2892.01	40.17	23.4	71.99	0.05	0	RL95-2	628.2	16.19	6.13	38.8	0.07	0	HEC-50-B	85.01	1.18	0.49	72.16	0.85	0	HEC-1-B	191.22	3.98	2.37	48	0.26	0
CALD1	caldesmon 1	hCG17453.3	185731	probe	A	105	44	Colo684	1058.27	34.53	9.02	30.65	0.07	0	EJ	2912.01	35.84	31.12	81.26	0.05	0	Ishikawa	1177.53	19.96	9.53	59	0.07	0	RL95-2	18.61	0.19	0.18	18.61	5.28	1	HEC-50-B	2181.27	47.15	12.47	46.27	0.05	0	HEC-1-B	241.8	6.65	2.99	36.34	0.16	0
CALD1	caldesmon 1	hCG17453.3	185731	probe	A	105	44	Colo684	1058.27	34.53	9.02	30.65	0.07	0	EJ	2912.01	35.84	31.12	81.26	0.05	0	Ishikawa	1177.53	19.96	9.53	59	0.07	0	RL95-2	18.61	0.19	0.18	18.61	5.28	1	HEC-50-B	2181.27	47.15	12.47	46.27	0.05	0	HEC-1-B	241.8	6.65	2.99	36.34	0.16	0
CAP2	CAP, adenylate cyclase-associated protein, 2 (yeast)	hCG37307.3	126994	probe	A	196	9	Colo684	51.43	1.17	0.39	43.96	0.86	0	EJ	653.23	14.9	5.78	43.85	0.08	0	Ishikawa	316.69	9.42	3.08	33.63	0.11	0	RL95-2	544.09	6.85	5.69	79.44	0.15	0	HEC-50-B	1660.28	39.86	9.37	41.66	0.04	0	HEC-1-B	412.23	3.63	4.36	113.57	0.28	0
CAV1	caveolin 1, caveolae protein, 22kDa	hCG39088.3	199757	probe	A	34	27	Colo684	63.45	1.41	0.54	44.86	0.71	0	EJ	48.1	-0.09	0.51	48.1	11.16	1	Ishikawa	791.43	15.13	6.4	52.3	0.08	0	RL95-2	4508.91	69.11	43.96	65.24	0.04	0	HEC-50-B	13735.3	93.25	78.55	147.3	0.04	0	HEC-1-B	9588.43	71.2	118.74	134.66	0.06	0
CBS	cystathionine-beta-synthase	hCG401286.3	128086	probe	A	25	122	Colo684	1587.35	41.97	13.53	37.82	0.07	0	EJ	1385.9	21.66	14.81	63.99	0.07	0	Ishikawa	1448.26	39.29	11.72	36.86	0.05	0	RL95-2	421.3	14.41	4.11	29.23	0.08	0	HEC-50-B	1899.01	47.2	10.86	40.23	0.05	0	HEC-1-B	2340.08	50.17	28.98	46.65	0.06	0
CBS	cystathionine-beta-synthase	hCG401286.3	179795	probe	A	70	44	Colo684	2488.55	27.68	21.22	89.91	0.07	0	EJ	2299.27	24.71	24.57	93.03	0.06	0	Ishikawa	3214.9	34.14	26.01	94.18	0.05	0	RL95-2	1273.99	12.07	12.42	105.52	0.09	0	HEC-50-B	4424.69	31.64	25.31	139.86	0.05	0	HEC-1-B	3426.65	56.29	42.43	60.88	0.06	0
CCNA2	cyclin A2	hCG38826.2	110863	probe	A	58	4	Colo684	2448.27	42.51	20.87	57.6	0.07	0	EJ	4805.78	53.71	51.36	89.48	0.05	0	Ishikawa	4499.89	41.62	36.4	108.11	0.05	0	RL95-2	3339.19	43.79	32.56	76.25	0.04	0	HEC-50-B	5234.78	51.04	29.94	102.56	0.05	0	HEC-1-B	2437.11	38.37	30.18	63.51	0.06	0
CCNB1	cyclin B1	hCG27173.3	216120	probe	A	170	81	Colo684	5110.27	64.52	38.57	79.21	0.05	0	EJ	20373.7	84.02	180.29	242.5	0.05	0	Ishikawa	9480.02	94.13	92.19	100.71	0.04	0	RL95-2	7045.66	65.28	73.7	107.93	0.03	0	HEC-50-B	10395.7	73.71	58.69	141.04	0.03	0	HEC-1-B	11469.2	57.63	121.19	199.03	0.06	0
CCNB2	cyclin B2	hCG37790.3	169571	probe	A	45	97	Colo684	2268.65	35.4	19.34	64.09	0.07	0	EJ	3167.86	48.7	33.85	65.05	0.05	0	Ishikawa	4074.73	64.77	32.97	62.91	0.05	0	RL95-2	1872.56	34.06	18.26	54.97	0.05	0	HEC-50-B	3143.85	29.2	17.98	107.68	0.06	0	HEC-1-B	2353.25	51.62	29.14	45.59	0.06	0
CCND1	cyclin D1 (PRAD1: parathyroid adenomatosis 1)	hCG2016647	141689	probe	A	122	17	Colo684	142.77	2.57	1.08	55.63	0.39	0	EJ	3608.98	75.22	31.94	47.98	0.05	0	Ishikawa	4906.72	75.46	47.72	65.02	0.04	0	RL95-2	942	13.42	9.85	70.18	0.08	0	HEC-50-B	5012.46	61.97	28.3	80.88	0.04	0	HEC-1-B	1204.65	32.85	12.73	36.67	0.07	0
CCND1	cyclin D1 (PRAD1: parathyroid adenomatosis 1)	hCG2016647	224395	probe	A	69	30	Colo684	40.64	-2.48	0.35	40.64	0.41	1	EJ	7114.29	70.81	76.03	100.46	0.05	0	Ishikawa	12098.8	71.19	97.88	169.96	0.05	0	RL95-2	2011.73	46.89	19.61	42.9	0.04	0	HEC-50-B	10037.7	101.84	57.41	98.56	0.04	0	HEC-1-B	2574.23	63.82	31.88	40.33	0.06	0
CCNE1	cyclin E1	hCG20435.4	200770	probe	A	199	148	Colo684	963.77	9.8	7.27	98.33	0.11	0	EJ	1541.36	13.1	13.64	117.69	0.09	0	Ishikawa	888.36	6.68	8.64	132.9	0.15	0	RL95-2	678.52	7.92	7.1	85.7	0.13	0	HEC-50-B	490.21	2.01	2.77	244.03	0.5	0	HEC-1-B	661.39	4.72	6.99	140.21	0.22	0
CCNE2	cyclin E2	hCG15054.3	188877	probe	A	145	86	Colo684	1770.57	26.27	13.36	67.4	0.06	0	EJ	108.47	4.17	0.96	26.01	0.24	0	Ishikawa	950.75	25.27	9.25	37.63	0.05	0	RL95-2	1479.37	26	15.48	56.91	0.04	0	HEC-50-B	1274.29	20.88	7.19	61.02	0.06	0	HEC-1-B	426.59	4.35	4.51	98.02	0.24	0
CD109	CD109 antigen (Gov platelet alloantigens)	hCG2033276	157795	probe	A	4	112	Colo684	105.48	3.75	0.9	28.13	0.27	0	EJ	48.75	0.49	0.52	48.75	2.02	1	Ishikawa	407.82	11.22	3.3	36.35	0.1	0	RL95-2	20.06	0.63	0.2	20.06	1.58	1	HEC-50-B	937.49	23.1	5.36	40.59	0.06	0	HEC-1-B	39.37	-1.64	0.49	39.37	0.61	1
CDC2	cell division cycle 2, G1 to S and G2 to M	hCG40242.3	123400	probe	A	238	103	Colo684	5482.51	32.06	41.37	170.99	0.05	0	EJ	18016	65.54	159.43	274.9	0.05	0	Ishikawa	11303	57.11	109.92	197.93	0.04	0	RL95-2	10569.8	53.1	110.57	199.05	0.03	0	HEC-50-B	12115.8	50.27	68.41	241.02	0.04	0	HEC-1-B	7174.61	53.96	75.81	132.96	0.06	0
CDC20	CDC20 cell division cycle 20 homolog (S. cerevisiae)	hCG23164.3	161150	probe	A	145	85	Colo684	4891.44	40.55	36.91	120.64	0.05	0	EJ	9283.25	66.43	82.15	139.75	0.05	0	Ishikawa	4919.93	84.68	47.85	58.1	0.04	0	RL95-2	3644.21	47.84	38.12	76.18	0.03	0	HEC-50-B	8447.91	94.78	47.7	89.14	0.03	0	HEC-1-B	7648.64	61.86	80.82	123.65	0.06	0
CDC45L	CDC45 cell division cycle 45-like (S. cerevisiae)	hCG17896.3	208272	probe	A	238	56	Colo684	3624.95	46.22	27.36	78.42	0.05	0	EJ	1992.81	38.32	17.63	52	0.05	0	Ishikawa	418.47	12.85	4.07	32.56	0.09	64	RL95-2	1775.18	21.68	18.57	81.87	0.05	0	HEC-50-B	4512.32	38.94	25.48	115.89	0.04	0	HEC-1-B	2273.29	32.77	24.02	69.37	0.07	0
CDC6	CDC6 cell division cycle 6 homolog (S. cerevisiae)	hCG1643836.2	130465	probe	A	203	129	Colo684	1712.95	26.51	12.93	64.61	0.06	0	EJ	2377.52	24.13	21.04	98.52	0.06	0	Ishikawa	1285.28	22.9	12.5	56.12	0.06	0	RL95-2	1494.81	27.66	15.64	54.04	0.04	0	HEC-50-B	3904.95	44.29	22.05	88.16	0.04	0	HEC-1-B	2534.96	35.28	26.79	71.85	0.06	0
CDCA1	cell division cycle associated 1	hCG15195.3	147806	probe	A	167	4	Colo684	4375.59	33.5	33.02	130.62	0.05	0	EJ	2610.89	56.56	23.1	46.16	0.05	0	Ishikawa	3017.85	46.49	29.35	64.91	0.04	0	RL95-2	1519.14	27.25	15.89	55.75	0.04	0	HEC-50-B	2591.49	30.35	14.63	85.4	0.05	0	HEC-1-B	2757.84	23.69	29.14	116.41	0.07	0
CDCA2	cell division cycle associated 2	hCG16607.2	148166	probe	A	22	145	Colo684	2099.81	40.26	17.9	52.16	0.07	0	EJ	1550.91	38.89	16.57	39.88	0.05	0	Ishikawa	1638.51	22.54	13.26	72.68	0.06	0	RL95-2	1842.02	26.71	17.96	68.96	0.05	0	HEC-50-B	1341.67	15.53	7.67	86.4	0.08	0	HEC-1-B	1265.85	27.12	15.68	46.67	0.07	0
CDCA5	cell division cycle associated 5	hCG23394.3	135130	probe	A	6	154	Colo684	2426.67	24.44	20.69	99.3	0.08	0	EJ	3118.66	53.23	33.33	58.59	0.05	0	Ishikawa	3303.69	60.72	26.73	54.41	0.05	0	RL95-2	2170.67	34.59	21.16	62.75	0.05	0	HEC-50-B	6081.42	77.01	34.78	78.97	0.05	0	HEC-1-B	2280.44	31.51	28.24	72.38	0.07	0
CDCA7	cell division cycle associated 7	hCG16803.2	207416	probe	A	161	28	Colo684	1104.81	34.16	8.34	32.34	0.05	0	EJ	3258.76	83.78	28.84	38.9	0.05	0	Ishikawa	932.27	15.33	9.07	60.82	0.07	0	RL95-2	1229.82	29.06	12.86	42.31	0.04	0	HEC-50-B	6462.59	60.96	36.49	106.02	0.04	0	HEC-1-B	1460.06	18.27	15.43	79.91	0.08	0
CDCA8	cell division cycle associated 8	hCG25683.2	130297	probe	A	56	122	Colo684	3558.37	40.3	30.34	88.31	0.07	0	EJ	1976.26	27.91	21.12	70.8	0.06	0	Ishikawa	3006.58	33.74	24.32	89.11	0.05	0	RL95-2	2060.32	44.3	20.09	46.5	0.04	0	HEC-50-B	3905.77	54.59	22.34	71.55	0.05	0	HEC-1-B	1795.93	44.7	22.24	40.18	0.06	0
CDKN2A	cyclin-dependent kinase inhibitor 2A (melanoma, p16, inhibits CDK4)	hCG28309.3	127523	probe	A	42	42	Colo684	2907.59	40.61	24.79	71.6	0.07	0	EJ	148.16	0.41	1.58	148.16	2.44	1	Ishikawa	4270.31	50.59	34.55	84.41	0.05	0	RL95-2	1269.7	25.93	12.38	48.96	0.05	0	HEC-50-B	88.86	-0.94	0.51	88.86	1.07	1	HEC-1-B	656.32	16	8.13	41.03	0.09	0
CDKN3	cyclin-dependent kinase inhibitor 3 (CDK2-associated dual specificity phosphatase)	hCG1785851.2	191305	probe	A	66	121	Colo684	3188.27	47.79	27.18	66.71	0.07	0	EJ	5072.21	55.46	54.21	91.46	0.05	0	Ishikawa	4227.31	76.47	34.2	55.28	0.05	0	RL95-2	2078.05	42.36	20.26	49.06	0.04	0	HEC-50-B	3064.42	43.92	17.53	69.77	0.05	0	HEC-1-B	3986.63	89.81	49.37	44.39	0.06	0
CENPA	centromere protein A, 17kDa	hCG1990052.1	106198	probe	A	197	10	Colo684	1395.95	15.05	10.53	92.77	0.08	0	EJ	2486.48	32.71	22	76.02	0.05	0	Ishikawa	2678.86	38.73	26.05	69.16	0.04	0	RL95-2	2269.24	17.97	23.74	126.28	0.06	0	HEC-50-B	3018.74	40.08	17.04	75.31	0.04	0	HEC-1-B	2044.74	26.47	21.61	77.25	0.07	0
CENPA	centromere protein A, 17kDa	hCG1990052.1	128411	probe	A	171	78	Colo684	1316.38	21.55	9.93	61.08	0.06	0	EJ	1668.04	31.76	14.76	52.53	0.05	0	Ishikawa	1977.62	42.35	19.23	46.7	0.04	0	RL95-2	1739.1	47.28	18.19	36.78	0.03	0	HEC-50-B	1818.62	22.98	10.27	79.14	0.05	0	HEC-1-B	1692.41	51.09	17.88	33.13	0.06	0
CENPF	centromere protein F, 350/400ka (mitosin)	hCG39157.3	183726	probe	A	55	78	Colo684	6679.52	78.88	56.95	84.68	0.06	0	EJ	5560.29	49.24	59.42	112.93	0.05	0	Ishikawa	5380.17	68.92	43.53	78.06	0.05	0	RL95-2	4745.76	71.95	46.27	65.96	0.04	0	HEC-50-B	5779.82	69.74	33.06	82.88	0.05	0	HEC-1-B	4299.19	67.1	53.24	64.07	0.06	0
CENPH	centromere protein H	hCG27171.3	124500	probe	A	62	95	Colo684	1665.39	24.51	14.2	67.95	0.08	0	EJ	1349.05	41.92	14.42	32.18	0.05	0	Ishikawa	830.44	18.94	6.72	43.85	0.07	0	RL95-2	925.87	28.86	9.03	32.08	0.05	0	HEC-50-B	1834.69	32.04	10.49	57.27	0.05	0	HEC-1-B	1486.89	48.86	18.41	30.43	0.06	0
CEP1	centrosomal protein 1	hCG2021101.1	174889	probe	A	209	150	Colo684	444.65	5.84	3.36	76.18	0.18	0	EJ	199.08	4.71	1.76	42.26	0.22	0	Ishikawa	455.91	6.71	4.43	67.91	0.15	0	RL95-2	307.14	4.6	3.21	66.76	0.22	0	HEC-50-B	729.19	5.39	4.12	135.3	0.19	0	HEC-1-B	376.36	9.99	3.98	37.66	0.12	0
CEP1	centrosomal protein 1	hCG2021101.1	203266	probe	A	11	38	Colo684	163.16	2.75	1.39	59.31	0.37	0	EJ	48.25	1.92	0.52	25.1	0.52	0	Ishikawa	174.88	4.63	1.41	37.75	0.22	0	RL95-2	99.46	2.62	0.97	37.96	0.38	0	HEC-50-B	91.36	1.61	0.52	56.59	0.62	0	HEC-1-B	38.26	1.33	0.47	28.72	0.75	0
CEP1	centrosomal protein 1	hCG2021101.1	218661	probe	A	224	51	Colo684	314.53	9.04	2.37	34.79	0.12	0	EJ	204.6	8.28	1.81	24.72	0.13	0	Ishikawa	332.25	16.96	3.23	19.59	0.07	0	RL95-2	332.82	7.04	3.48	47.29	0.14	0	HEC-50-B	304.08	7.71	1.72	39.44	0.13	0	HEC-1-B	144.37	9.11	1.53	15.86	0.12	0
CEP1	centrosomal protein 1	hCG2021101.1	235880	probe	A	88	14	Colo684	6202.47	57.3	52.88	108.24	0.07	0	EJ	2291.68	54.87	24.49	41.77	0.05	0	Ishikawa	3039.04	32.41	24.59	93.76	0.05	0	RL95-2	2598.79	43.65	25.34	59.53	0.04	0	HEC-50-B	7627	67.08	43.62	113.69	0.05	0	HEC-1-B	4259.61	71.98	52.75	59.18	0.06	0
CHAF1B	chromatin assembly factor 1, subunit B (p60)	hCG401087.3	174351	probe	A	130	4	Colo684	2070.33	43.66	15.62	47.41	0.05	0	EJ	1662.49	18.66	14.71	89.09	0.07	0	Ishikawa	1541.84	34.92	14.99	44.15	0.05	0	RL95-2	1465.32	20.15	15.33	72.72	0.05	0	HEC-50-B	2786.19	34.5	15.73	80.77	0.04	0	HEC-1-B	1181.33	26.82	12.48	44.05	0.07	0
CHPF	chondroitin polymerizing factor	hCG2013407	171118	probe	A	54	88	Colo684	267.83	2.02	2.28	132.73	0.5	0	EJ	770.83	7.2	8.24	107.07	0.15	0	Ishikawa	1223.39	8.6	9.9	142.24	0.12	0	RL95-2	1631.11	19.26	15.9	84.67	0.06	0	HEC-50-B	800.38	5.6	4.58	143.04	0.18	0	HEC-1-B	393.85	5.34	4.88	73.73	0.2	0
CHPF	chondroitin polymerizing factor	hCG2013407	188512	probe	A	168	14	Colo684	2646.84	36.9	19.97	71.73	0.05	0	EJ	700.25	8.46	6.2	82.81	0.13	0	Ishikawa	1205.36	30.62	11.72	39.36	0.05	0	RL95-2	1660.04	21.56	17.37	77	0.05	0	HEC-50-B	894.43	13.86	5.05	64.52	0.08	0	HEC-1-B	966.27	29.29	10.21	32.99	0.07	0
CKB	creatine kinase, brain	hCG25499.3	119646	probe	A	187	156	Colo684	10429.9	52.07	78.71	200.29	0.05	0	EJ	107.19	0.98	0.95	107.19	1.02	1	Ishikawa	2310.48	35.51	22.47	65.06	0.05	0	RL95-2	401	11.62	4.19	34.5	0.09	0	HEC-50-B	3744.73	45.42	21.14	82.44	0.04	0	HEC-1-B	199.73	4.87	2.11	41.03	0.21	0
CKLFSF4	chemokine-like factor super family 4	hCG28840.2	113083	probe	A	107	17	Colo684	532.08	17.82	4.54	29.86	0.08	0	EJ	822.68	26.89	8.79	30.59	0.06	0	Ishikawa	2984.05	44.34	24.14	67.29	0.05	0	RL95-2	754.3	18.08	7.35	41.72	0.07	0	HEC-50-B	1017.72	15.12	5.82	67.31	0.08	0	HEC-1-B	827.78	24.02	10.25	34.46	0.07	0
CLDN4	claudin 4	hCG1737330.1	156519	probe	A	207	44	Colo684	113.55	0.78	0.86	113.55	1.28	1	EJ	8963.28	77.19	79.32	116.12	0.05	0	Ishikawa	9084.47	64.16	88.35	141.59	0.04	0	RL95-2	8474.21	62.39	88.65	135.83	0.03	0	HEC-50-B	1423.8	7.53	8.04	189.09	0.14	0	HEC-1-B	142.39	0.79	1.5	142.39	1.27	1
CNN3	calponin 3, acidic	hCG31913.3	138481	probe	A	164	53	Colo684	4047.22	68.53	30.54	59.06	0.05	0	EJ	22983.3	93.23	203.39	246.52	0.05	0	Ishikawa	4836.97	83.16	47.04	58.16	0.04	0	RL95-2	58	0.78	0.61	58	1.29	1	HEC-50-B	30447.2	127.71	171.91	238.41	0.03	0	HEC-1-B	8182.57	76.25	86.46	107.32	0.06	0
CNN3	calponin 3, acidic	hCG31913.3	142320	probe	A	190	33	Colo684	2804.69	40.17	21.17	69.83	0.05	0	EJ	15187.4	98.54	134.4	154.13	0.05	0	Ishikawa	3621.71	62.69	35.22	57.77	0.04	0	RL95-2	26.92	0.4	0.28	26.92	2.49	1	HEC-50-B	16035.9	89.49	90.54	179.19	0.03	0	HEC-1-B	4388.73	57.43	46.37	76.42	0.06	0
COL4A5	collagen, type IV, alpha 5 (Alport syndrome)	hCG21685.4	200155	probe	A	194	130	Colo684	77.95	-0.75	0.59	77.95	1.34	1	EJ	130.58	2.12	1.16	61.51	0.47	0	Ishikawa	686.73	15.49	6.68	44.33	0.07	0	RL95-2	1424.18	13.71	14.9	103.87	0.08	0	HEC-50-B	97.99	2.24	0.55	43.79	0.45	0	HEC-1-B	86.67	0.53	0.92	86.67	1.9	1
COL6A1	collagen, type VI, alpha 1	hCG401279.2	215580	probe	A	26	19	Colo684	588.24	21.67	5.02	27.14	0.08	0	EJ	460.78	11.38	4.92	40.48	0.1	0	Ishikawa	6899.25	82.26	55.82	83.87	0.05	0	RL95-2	126.08	4.18	1.23	30.14	0.24	0	HEC-50-B	3396.4	52.78	19.42	64.35	0.05	0	HEC-1-B	44.12	-0.04	0.55	44.12	28.49	1
COQ4	coenzyme Q4 homolog (yeast)	hCG2021742.1	178807	probe	A	198	12	Colo684	1002.31	10.57	7.56	94.82	0.1	0	EJ	576.26	7.07	5.1	81.51	0.15	0	Ishikawa	880.73	9.65	8.57	91.3	0.11	0	RL95-2	1204.56	16.89	12.6	71.32	0.06	0	HEC-50-B	972.77	9.17	5.49	106.07	0.11	0	HEC-1-B	367.07	2.68	3.88	136.75	0.38	0
COQ4	coenzyme Q4 homolog (yeast)	hCG2021742.1	179919	probe	A	86	16	Colo684	1839.08	40.71	15.68	45.18	0.07	0	EJ	1084.28	25.3	11.59	42.86	0.06	0	Ishikawa	1439.67	29.03	11.65	49.6	0.06	0	RL95-2	993.33	30.33	9.69	32.76	0.05	0	HEC-50-B	1331.87	19.37	7.62	68.76	0.07	0	HEC-1-B	993.68	27.04	12.31	36.74	0.07	0
CRYZL1	crystallin, zeta (quinone reductase)-like 1	hCG401183.3	215788	probe	A	189	15	Colo684	294.35	1.98	2.22	148.58	0.51	0	EJ	853.77	10.33	7.56	82.65	0.11	0	Ishikawa	445.77	4.93	4.34	90.44	0.21	0	RL95-2	419.1	2.75	4.38	152.51	0.36	0	HEC-50-B	1174.08	9.65	6.63	121.63	0.11	0	HEC-1-B	334.97	3.06	3.54	109.3	0.33	0
CSRP2	cysteine and glycine-rich protein 2	hCG27233.4	137165	probe	A	142	115	Colo684	3336	44.79	25.18	74.48	0.05	0	EJ	1996.6	52.06	17.67	38.35	0.05	0	Ishikawa	3472.49	54.77	33.77	63.41	0.04	0	RL95-2	534.72	11.59	5.59	46.13	0.09	0	HEC-50-B	2521.78	42.68	14.24	59.08	0.04	0	HEC-1-B	1267.5	42.81	13.39	29.61	0.06	0
CT120	membrane protein expressed in epithelial-like lung adenocarcinoma	hCG32502.3	144730	probe	A	134	94	Colo684	358.54	6.54	2.71	54.85	0.16	0	EJ	1064.13	24.09	9.42	44.16	0.06	0	Ishikawa	1155.96	28.32	11.24	40.82	0.05	0	RL95-2	1280.57	28.78	13.4	44.5	0.04	0	HEC-50-B	1215.45	30.74	6.86	39.53	0.05	0	HEC-1-B	1666.18	39.87	17.61	41.79	0.06	0
CTNNAL1	catenin (cadherin-associated protein), alpha-like 1	hCG28899.2	129321	probe	A	167	108	Colo684	3139.03	56.36	23.69	55.7	0.05	0	EJ	3045.27	37.33	26.95	81.58	0.05	0	Ishikawa	3119.33	36.77	30.34	84.84	0.04	0	RL95-2	2021.23	49.5	21.14	40.84	0.03	0	HEC-50-B	9557.95	64.37	53.96	148.48	0.04	0	HEC-1-B	2733.94	49.07	28.89	55.72	0.06	0
CTNNAL1	catenin (cadherin-associated protein), alpha-like 1	hCG28899.2	227017	probe	A	189	7	Colo684	302.51	-0.63	2.28	302.51	1.6	1	EJ	250.54	-0.92	2.22	250.54	1.09	1	Ishikawa	196.09	-0.79	1.91	196.09	1.27	1	RL95-2	372.7	-0.79	3.9	372.7	1.27	1	HEC-50-B	285.72	-1.06	1.61	285.72	0.94	1	HEC-1-B	231.59	-0.63	2.45	231.59	1.6	1
CTSL2	cathepsin L2	hCG1746233.2	123679	probe	A	52	62	Colo684	922.27	12.72	7.86	72.52	0.1	0	EJ	326.48	9.05	3.49	36.08	0.12	0	Ishikawa	2995.23	36.45	24.23	82.18	0.05	0	RL95-2	863.04	24.59	8.41	35.1	0.06	0	HEC-50-B	1065.83	21.47	6.1	49.64	0.06	0	HEC-1-B	1215.44	32.11	15.05	37.85	0.07	0
CYR61	cysteine-rich, angiogenic inducer, 61	hCG23652.3	166020	probe	A	124	103	Colo684	102.11	2.31	0.77	44.29	0.44	0	EJ	5346.94	50.97	47.32	104.91	0.05	0	Ishikawa	2215.28	44.92	21.54	49.32	0.04	0	RL95-2	1156.73	34.54	12.1	33.49	0.04	0	HEC-50-B	6214.23	75.28	35.09	82.55	0.03	0	HEC-1-B	942.66	12.66	9.96	74.48	0.1	0
DBN1	drebrin 1	hCG2039393	131144	probe	A	53	53	Colo684	2462.29	33.53	20.99	73.43	0.07	0	EJ	1871.07	22.34	20	83.75	0.06	0	Ishikawa	2323.25	32.92	18.8	70.57	0.05	0	RL95-2	468.18	8.46	4.56	55.37	0.12	0	HEC-50-B	2911.91	48.21	16.65	60.41	0.05	0	HEC-1-B	1338.09	35.09	16.57	38.13	0.07	0
DBN1	drebrin 1	hCG2039393	151531	probe	A	131	144	Colo684	6272.36	36.3	47.34	172.81	0.05	0	EJ	6058.06	37.6	53.61	161.14	0.05	0	Ishikawa	4499.12	36.74	43.75	122.47	0.04	0	RL95-2	1115.96	24.98	11.67	44.67	0.05	0	HEC-50-B	8163.32	52.33	46.09	156	0.04	0	HEC-1-B	3566.15	61.54	37.68	57.95	0.06	0
DCBLD2	discoidin, CUB and LCCL domain containing 2	hCG20139.2	114133	probe	A	225	143	Colo684	100.87	0.57	0.76	100.87	1.76	1	EJ	768.78	30.49	6.8	25.21	0.06	0	Ishikawa	1143.94	36.16	11.12	31.64	0.05	0	RL95-2	758.18	18.06	7.93	41.98	0.06	0	HEC-50-B	6613.03	57.9	37.34	114.21	0.04	0	HEC-1-B	2478.8	58.68	26.19	42.25	0.06	0
DDEF2	development and differentiation enhancing factor 2	hCG1818590.1	210149	probe	A	89	53	Colo684	1246.03	15.5	10.62	80.38	0.09	0	EJ	2017.93	24.61	21.57	81.99	0.06	0	Ishikawa	1819.86	23.58	14.72	77.19	0.06	0	RL95-2	1579.17	29.54	15.4	53.45	0.05	0	HEC-50-B	4005.96	43.49	22.91	92.12	0.05	0	HEC-1-B	1850.32	34.02	22.91	54.39	0.07	0
DEPDC1B	DEP domain containing 1B	hCG40384.2	206865	probe	A	112	135	Colo684	1367.57	36.06	11.66	37.93	0.07	0	EJ	4436.91	63.23	47.42	70.17	0.05	0	Ishikawa	2478.13	27.42	20.05	90.36	0.06	0	RL95-2	2158.57	51.67	21.05	41.77	0.04	0	HEC-50-B	3653.34	37.54	20.89	97.32	0.05	0	HEC-1-B	1143.78	37.04	14.16	30.88	0.07	0
DFNA5	deafness, autosomal dominant 5	hCG38835.3	174313	probe	A	148	99	Colo684	80.38	-0.18	0.61	80.38	5.47	1	EJ	69.88	0.52	0.62	69.88	1.93	1	Ishikawa	878.98	21.35	8.55	41.17	0.06	0	RL95-2	27.89	-4.97	0.29	27.89	0.2	131073	HEC-50-B	509.17	10.88	2.87	46.79	0.1	0	HEC-1-B	43.27	0.33	0.46	43.27	3.06	1
DHCR24	24-dehydrocholesterol reductase	hCG33029.3	115926	probe	A	72	104	Colo684	2859.84	43.06	24.38	66.41	0.07	0	EJ	9159.44	73.36	97.89	124.85	0.05	0	Ishikawa	11859.7	83.55	95.95	141.94	0.05	0	RL95-2	6576.04	72.64	64.12	90.53	0.04	0	HEC-50-B	15906.1	90.71	90.97	175.35	0.04	0	HEC-1-B	12422.3	98.22	153.83	126.47	0.06	0
DHCR7	7-dehydrocholesterol reductase	hCG2017142	118873	probe	A	155	50	Colo684	833.73	9.08	6.29	91.84	0.12	0	EJ	3167.43	39.63	28.03	79.93	0.05	0	Ishikawa	3691.66	52.48	35.9	70.34	0.04	0	RL95-2	401.72	3.77	4.2	106.53	0.27	0	HEC-50-B	511.77	9.36	2.89	54.66	0.11	0	HEC-1-B	1280.91	9.13	13.53	140.3	0.12	0
dJ383J4.3	hypothetical gene supported by BC007071	hCG23697.3	149292	probe	A	43	36	Colo684	1192.73	19.74	10.17	60.41	0.08	0	EJ	776.23	31.72	8.3	24.47	0.06	0	Ishikawa	1026.43	37.13	8.3	27.65	0.05	0	RL95-2	685.49	26.46	6.68	25.9	0.05	0	HEC-50-B	1256.74	31.61	7.19	39.76	0.05	0	HEC-1-B	901.76	28.04	11.17	32.16	0.07	0
dJ383J4.3	hypothetical gene supported by BC007071	hCG23697.3	219417	probe	A	31	68	Colo684	385.27	2.9	3.28	132.7	0.35	0	EJ	384.76	2.36	4.11	162.94	0.43	0	Ishikawa	294.87	3.95	2.39	74.7	0.26	0	RL95-2	383.1	5.26	3.74	72.83	0.19	0	HEC-50-B	149.42	1.3	0.85	115	0.77	0	HEC-1-B	326.42	7.02	4.04	46.47	0.15	0
DKFZP434C245	DKFZP434C245 protein	hCG42591.3	150079	probe	A	5	131	Colo684	406.73	13.57	3.47	29.97	0.1	0	EJ	877.28	18.71	9.38	46.89	0.07	0	Ishikawa	989.35	14.04	8	70.49	0.08	0	RL95-2	957.22	23.7	9.33	40.39	0.06	0	HEC-50-B	1096.12	17.28	6.27	63.42	0.07	0	HEC-1-B	1301.97	32.51	16.12	40.05	0.07	0
DKFZP564C186	DKFZP564C186 protein	hCG1995465	207156	probe	A	88	59	Colo684	1061.82	8.11	9.05	130.92	0.14	0	EJ	655.85	16.88	7.01	38.86	0.08	0	Ishikawa	1014.82	15.85	8.21	64.01	0.08	0	RL95-2	801.38	10.2	7.81	78.59	0.11	0	HEC-50-B	775.84	6.2	4.44	125.2	0.17	0	HEC-1-B	904.1	16.22	11.2	55.74	0.09	0
DKFZp762E1312	hypothetical protein DKFZp762E1312	hCG2012788	128495	probe	A	52	118	Colo684	1321.41	30.76	11.27	42.96	0.07	0	EJ	2451.85	47.35	26.2	51.78	0.05	0	Ishikawa	1494.17	35.07	12.09	42.61	0.05	0	RL95-2	1605.76	37.97	15.66	42.29	0.05	0	HEC-50-B	4426.09	49.71	25.31	89.04	0.05	0	HEC-1-B	1793.32	46.05	22.21	38.94	0.06	0
DLG7	discs, large homolog 7 (Drosophila)	hCG22118.3	194498	probe	A	65	152	Colo684	1697.26	38.89	14.47	43.64	0.07	0	EJ	2628.73	32.54	28.09	80.78	0.06	0	Ishikawa	2344.08	38.46	18.96	60.95	0.05	0	RL95-2	1641.42	45.37	16	36.17	0.04	0	HEC-50-B	2195.88	41.75	12.56	52.59	0.05	0	HEC-1-B	2258	55.27	27.96	40.85	0.06	0
DLL1	delta-like 1 (Drosophila)	hCG14606.3	150130	probe	A	179	129	Colo684	1285.18	10.84	9.7	118.56	0.1	0	EJ	853.43	8.8	7.55	96.97	0.12	0	Ishikawa	1388.41	16.15	13.5	85.95	0.07	0	RL95-2	1366.38	21.23	14.29	64.37	0.05	0	HEC-50-B	1284.77	20.19	7.25	63.63	0.06	0	HEC-1-B	884.84	6.42	9.35	137.76	0.17	0
DONSON	downstream neighbor of SON	hCG401183.3	140962	probe	A	124	52	Colo684	627.86	7.03	4.74	89.26	0.15	0	EJ	1112.92	19.66	9.85	56.61	0.07	0	Ishikawa	623.02	7.74	6.06	80.5	0.13	0	RL95-2	887.08	14.47	9.28	61.29	0.07	0	HEC-50-B	1943.6	22.75	10.97	85.44	0.05	0	HEC-1-B	486.28	6.79	5.14	71.59	0.16	0
DONSON	downstream neighbor of SON	hCG401183.3	192715	probe	A	144	145	Colo684	49.49	0.29	0.37	49.49	3.44	1	EJ	101.47	1.23	0.9	82.47	0.81	0	Ishikawa	216.53	7.28	2.11	29.75	0.14	0	RL95-2	184.08	4.49	1.93	40.99	0.22	0	HEC-50-B	3770.13	55.84	21.29	67.51	0.04	0	HEC-1-B	1738.37	46.51	18.37	37.37	0.06	0
DONSON	downstream neighbor of SON	hCG401183.3	223173	probe	A	238	109	Colo684	977.85	12.14	7.38	80.57	0.09	0	EJ	996.6	17.03	8.82	58.53	0.07	0	Ishikawa	1117.03	24.19	10.86	46.19	0.05	0	RL95-2	1136.95	24.51	11.89	46.39	0.05	0	HEC-50-B	2869.85	30.22	16.2	94.95	0.05	0	HEC-1-B	902.56	21.24	9.54	42.5	0.07	0
DPCD	deleted in a mouse model of primary ciliary dyskinesia	hCG25643.3	153977	probe	A	204	42	Colo684	677.17	12.6	5.11	53.76	0.09	0	EJ	1162.44	26.25	10.29	44.29	0.06	0	Ishikawa	1572.65	23.75	15.29	66.22	0.06	0	RL95-2	679.37	21.91	7.11	31.01	0.05	0	HEC-50-B	1356.66	12.7	7.66	106.81	0.09	0	HEC-1-B	773.44	28.92	8.17	26.74	0.07	0
DSG2	desmoglein 2	hCG25472.3	212532	probe	A	232	70	Colo684	463.64	13.17	3.5	35.21	0.09	0	EJ	3083.8	51.72	27.29	59.63	0.05	0	Ishikawa	2598.57	37.16	25.27	69.92	0.04	0	RL95-2	4748.55	46.85	49.67	101.35	0.03	0	HEC-50-B	1947.36	41.04	10.99	47.45	0.04	0	HEC-1-B	1610.03	19.78	17.01	81.42	0.08	0
EFEMP1	EGF-containing fibulin-like extracellular matrix protein 1	hCG16977.3	101210	probe	A	21	155	Colo684	150.74	1.36	1.29	110.87	0.74	0	EJ	82.38	0.77	0.88	82.38	1.3	1	Ishikawa	50.57	1.65	0.41	30.7	0.61	0	RL95-2	6085.53	59.09	59.33	102.99	0.04	0	HEC-50-B	369.04	10.64	2.11	34.68	0.1	0	HEC-1-B	139.1	3.86	1.72	36.04	0.27	0
ELA3A	elastase 3A, pancreatic (protease E)	hCG1812047.1	145388	probe	A	126	34	Colo684	2162.63	17.69	16.32	122.25	0.07	0	EJ	1987.4	36.03	17.59	55.17	0.05	0	Ishikawa	1273.82	12.88	12.39	98.91	0.09	0	RL95-2	1228.09	24.8	12.85	49.53	0.05	0	HEC-50-B	3404.74	20.35	19.22	167.31	0.06	0	HEC-1-B	1434.32	28.78	15.16	49.84	0.07	0
ELA3A	elastase 3A, pancreatic (protease E)	hCG1812047.1	214951	probe	A	212	27	Colo684	199.65	1.54	1.51	129.98	0.65	0	EJ	93.17	0.51	0.82	93.17	1.97	1	Ishikawa	95.28	1.21	0.93	78.99	0.83	0	RL95-2	73.35	0.62	0.77	73.35	1.62	1	HEC-50-B	147.71	1.94	0.83	76.01	0.52	0	HEC-1-B	105.13	0.48	1.11	105.13	2.09	1
ELOVL6	ELOVL family member 6, elongation of long chain fatty acids (FEN1/Elo2, SUR4/Elo3-like, yeast)	hCG21424.3	216339	probe	A	174	159	Colo684	873.2	8.38	6.59	104.25	0.13	0	EJ	217.66	2.38	1.93	91.46	0.42	0	Ishikawa	1895.46	28.15	18.43	67.33	0.05	0	RL95-2	959.43	19.91	10.04	48.19	0.05	0	HEC-50-B	1100.65	14.62	6.21	75.26	0.08	0	HEC-1-B	1023	11.04	10.81	92.64	0.11	0
EMP1	epithelial membrane protein 1	hCG26571.3	198606	probe	A	42	66	Colo684	81.03	1.62	0.69	49.87	0.62	0	EJ	315.57	13.54	3.37	23.31	0.09	0	Ishikawa	3337.41	75	27	44.5	0.05	0	RL95-2	4961.07	72.11	48.37	68.8	0.04	0	HEC-50-B	1026.28	22.38	5.87	45.85	0.06	0	HEC-1-B	1427.92	38.57	17.68	37.02	0.06	0
EMP2	epithelial membrane protein 2	hCG14644.2	173909	probe	A	174	125	Colo684	4516.62	36.7	34.09	123.06	0.05	0	EJ	127.01	1.48	1.12	85.71	0.68	0	Ishikawa	10496	87.66	102.07	119.73	0.04	0	RL95-2	13964	94.9	146.07	147.14	0.02	0	HEC-50-B	3957.53	47.51	22.34	83.3	0.04	0	HEC-1-B	4067.8	40.33	42.98	100.86	0.06	0
ENAH	enabled homolog (Drosophila)	hCG1640408.3	198106	probe	A	38	110	Colo684	8846.87	58.21	75.43	151.97	0.07	0	EJ	3751.16	39.08	40.09	95.99	0.05	0	Ishikawa	3030.99	36.2	24.52	83.73	0.05	0	RL95-2	1840.29	23.87	17.94	77.11	0.06	0	HEC-50-B	9794.23	64.32	56.01	152.28	0.05	0	HEC-1-B	1891.35	31.73	23.42	59.61	0.07	0
ENAH	enabled homolog (Drosophila)	hCG1640408.3	219949	probe	A	116	24	Colo684	1542.64	17.74	13.15	86.98	0.08	0	EJ	1656.68	19.77	17.7	83.81	0.07	0	Ishikawa	1168.84	23.3	9.46	50.17	0.06	0	RL95-2	482.16	13.24	4.7	36.41	0.08	0	HEC-50-B	2147.63	31.78	12.28	67.58	0.05	0	HEC-1-B	247.71	7.73	3.07	32.04	0.14	0
EPB41L1	erythrocyte membrane protein band 4.1-like 1	hCG1785709.2	122347	probe	A	183	126	Colo684	968.85	16.61	7.31	58.34	0.07	0	EJ	926.66	27.27	8.2	33.98	0.06	0	Ishikawa	1103.48	32.15	10.73	34.32	0.05	0	RL95-2	3971.88	48.93	41.55	81.17	0.03	0	HEC-50-B	5860.84	52.81	33.09	110.98	0.04	0	HEC-1-B	5857.26	78.05	61.89	75.05	0.06	0
EPHB2	EPH receptor B2	hCG1812037.1	190778	probe	A	214	44	Colo684	65.27	1.94	0.49	33.61	0.52	0	EJ	343.51	12.76	3.04	26.92	0.09	0	Ishikawa	92.84	1.44	0.9	64.68	0.7	0	RL95-2	573.72	8.91	6	64.4	0.11	0	HEC-50-B	436.18	4.56	2.46	95.55	0.22	0	HEC-1-B	102.09	1.26	1.08	81.28	0.8	0
EPHB2	EPH receptor B2	hCG1812037.1	217187	probe	A	17	51	Colo684	38.13	-4.29	0.33	38.13	0.24	131073	EJ	1648.54	18.43	17.62	89.44	0.07	0	Ishikawa	1373.49	31.58	11.11	43.5	0.05	0	RL95-2	4924.9	50.68	48.02	97.18	0.04	0	HEC-50-B	1574.62	18.7	9.01	84.21	0.07	0	HEC-1-B	248.34	4.77	3.08	52.11	0.22	0
EPPB9	B9 protein	hCG1983413	128671	probe	A	70	73	Colo684	1098.21	21.44	9.36	51.22	0.08	0	EJ	580.19	9.25	6.2	62.74	0.12	0	Ishikawa	834.51	15.23	6.75	54.79	0.08	0	RL95-2	609.96	16.78	5.95	36.35	0.07	0	HEC-50-B	1950.36	50.21	11.15	38.84	0.05	0	HEC-1-B	1254.17	46.92	15.53	26.73	0.06	0
EPPB9	B9 protein	hCG1983413	201193	probe	A	239	130	Colo684	1000.19	9.87	7.55	101.36	0.11	0	EJ	566.54	7.19	5.01	78.76	0.15	0	Ishikawa	662.1	6.77	6.44	97.81	0.15	0	RL95-2	380.37	8.69	3.98	43.78	0.12	0	HEC-50-B	978.43	18.36	5.52	53.28	0.06	0	HEC-1-B	1185.94	10.54	12.53	112.52	0.11	0
EPPB9	B9 protein	hCG1983413	218215	probe	A	56	67	Colo684	481.64	6.06	4.11	79.53	0.18	0	EJ	639.66	6.42	6.84	99.6	0.16	0	Ishikawa	507.73	14.71	4.11	34.53	0.08	0	RL95-2	464.87	8.99	4.53	51.72	0.12	0	HEC-50-B	850.76	15.63	4.87	54.42	0.08	0	HEC-1-B	511.91	15.35	6.34	33.35	0.09	0
EPS8	epidermal growth factor receptor pathway substrate 8	hCG1811074.1	206347	probe	A	73	70	Colo684	182.15	5.72	1.55	31.82	0.19	0	EJ	450.95	16.71	4.82	26.98	0.08	0	Ishikawa	850.12	11.56	6.88	73.57	0.1	0	RL95-2	213.59	8.64	2.08	24.72	0.12	0	HEC-50-B	4892.83	56.33	27.98	86.85	0.05	0	HEC-1-B	835.87	31.35	10.35	26.67	0.07	0
EPS8L1	EPS8-like 1	hCG20264.3	160911	probe	A	132	93	Colo684	357.73	3.44	2.7	103.94	0.29	0	EJ	1498.17	13.89	13.26	107.86	0.08	0	Ishikawa	899.96	26.18	8.75	34.37	0.05	0	RL95-2	1811.2	25.66	18.95	70.59	0.04	0	HEC-50-B	829.15	24.26	4.68	34.18	0.05	0	HEC-1-B	841.39	10.25	8.89	82.12	0.11	0
ESPL1	extra spindle poles like 1 (S. cerevisiae)	hCG1778932.3	209010	probe	A	156	130	Colo684	1403.73	27.58	10.59	50.89	0.06	0	EJ	1465.67	27.34	12.97	53.62	0.06	0	Ishikawa	1060.26	25.19	10.31	42.09	0.05	0	RL95-2	1277.44	24.11	13.36	52.98	0.05	0	HEC-50-B	1294.21	28.88	7.31	44.82	0.05	0	HEC-1-B	1292.29	13.07	13.65	98.86	0.1	0
ETV5	ets variant gene 5 (ets-related molecule)	hCG2021087	125032	probe	A	44	98	Colo684	64.6	0.52	0.55	64.6	1.93	1	EJ	4513.73	74.29	48.24	60.76	0.05	0	Ishikawa	2433.64	60.38	19.69	40.3	0.05	0	RL95-2	348.74	8.66	3.4	40.26	0.12	0	HEC-50-B	3113.32	61.45	17.81	50.66	0.05	0	HEC-1-B	4573.14	70.18	56.63	65.17	0.06	0
ETV5	ets variant gene 5 (ets-related molecule)	hCG2021087	211883	probe	A	145	156	Colo684	38.25	0.56	0.29	38.25	1.78	1	EJ	122.63	-0.62	1.09	122.63	1.62	1	Ishikawa	92.22	1.8	0.9	51.29	0.56	0	RL95-2	51.54	-0.06	0.54	51.54	15.41	1	HEC-50-B	256.37	3.4	1.45	75.46	0.3	0	HEC-1-B	94.46	0.07	1	94.46	13.64	1
ETV5	ets variant gene 5 (ets-related molecule)	hCG2021087	219717	probe	A	44	104	Colo684	555.6	13.71	4.74	40.54	0.1	0	EJ	231.58	9.43	2.47	24.56	0.12	0	Ishikawa	201.88	5.8	1.63	34.78	0.18	0	RL95-2	167.25	4.91	1.63	34.07	0.21	0	HEC-50-B	1604.14	22.03	9.17	72.82	0.06	0	HEC-1-B	1500.33	38.48	18.58	38.99	0.06	0
EXO1	exonuclease 1	hCG39163.4	143989	probe	A	52	38	Colo684	2654.06	18.25	22.63	145.45	0.08	0	EJ	1229.65	10.06	13.14	122.19	0.11	0	Ishikawa	2081.89	10.52	16.84	197.83	0.1	0	RL95-2	1454.41	16.95	14.18	85.79	0.07	0	HEC-50-B	4808.95	25.86	27.5	185.94	0.06	0	HEC-1-B	1969.38	18.71	24.39	105.28	0.08	0
EXOSC4	exosome component 4	hCG1747868.2	208572	probe	A	93	61	Colo684	3932.97	38.64	33.53	101.79	0.07	0	EJ	2489.63	51.16	26.61	48.66	0.05	0	Ishikawa	2448.38	26.55	19.81	92.23	0.06	0	RL95-2	2074.61	48.91	20.23	42.41	0.04	0	HEC-50-B	3298.08	47.86	18.86	68.91	0.05	0	HEC-1-B	1742.04	47.92	21.57	36.35	0.06	0
EXTL2	exostoses (multiple)-like 2	hCG32848.4	194945	probe	A	43	76	Colo684	1150.69	15.95	9.81	72.14	0.09	0	EJ	397.43	11.65	4.25	34.12	0.1	0	Ishikawa	2212.81	51.89	17.9	42.64	0.05	0	RL95-2	393.8	7.73	3.84	50.96	0.13	0	HEC-50-B	936.29	22.62	5.35	41.4	0.06	0	HEC-1-B	923.78	20.87	11.44	44.27	0.08	0
FANCG	Fanconi anemia, complementation group G	hCG20469.3	198928	probe	A	43	109	Colo684	1575.08	24.29	13.43	64.85	0.08	0	EJ	1397.43	41.95	14.93	33.31	0.05	0	Ishikawa	1350.89	27.89	10.93	48.43	0.06	0	RL95-2	1046.9	20.59	10.21	50.84	0.06	0	HEC-50-B	935.66	29.9	5.35	31.29	0.05	0	HEC-1-B	1246.06	29.84	15.43	41.76	0.07	0
FARP1	FERM, RhoGEF (ARHGEF) and pleckstrin domain protein 1 (chondrocyte-derived)	hCG1811328.3	192723	probe	A	203	45	Colo684	508.99	6.54	3.84	77.84	0.16	0	EJ	1364.88	33.83	12.08	40.35	0.05	0	Ishikawa	786.95	18.77	7.65	41.92	0.06	0	RL95-2	224.11	7.87	2.34	28.47	0.13	0	HEC-50-B	2521.84	11.95	14.24	211.05	0.09	0	HEC-1-B	2879.99	13.57	30.43	212.16	0.09	0
FASN	fatty acid synthase	hCG40389.2	154286	probe	A	167	119	Colo684	2367.29	42.52	17.87	55.67	0.05	0	EJ	3153.05	58.64	27.9	53.77	0.05	0	Ishikawa	2460.84	52.77	23.93	46.64	0.04	0	RL95-2	657.75	17.86	6.88	36.83	0.06	0	HEC-50-B	1528.01	42.8	8.63	35.7	0.04	0	HEC-1-B	2774.67	64.8	29.32	42.82	0.06	0
FAT	FAT tumor suppressor homolog 1 (Drosophila)	hCG16250.2	131558	probe	A	161	150	Colo684	72.62	0.82	0.55	72.62	1.22	1	EJ	2889.96	43.64	25.57	66.23	0.05	0	Ishikawa	1386.26	37.49	13.48	36.97	0.04	0	RL95-2	3331.03	52.58	34.84	63.35	0.03	0	HEC-50-B	1651.51	21.17	9.32	78	0.06	0	HEC-1-B	583.03	14.62	6.16	39.87	0.09	0
FAT4	FAT tumor suppressor homolog 4 (Drosophila)	hCG2042809	117335	probe	A	216	136	Colo684	241.85	2.11	1.83	114.58	0.48	0	EJ	168.8	0.37	1.49	168.8	2.72	1	Ishikawa	103.06	0.33	1	103.06	3.07	1	RL95-2	133.88	-0.36	1.4	133.88	2.75	1	HEC-50-B	226.62	1.87	1.28	121	0.53	0	HEC-1-B	35.76	0.01	0.38	35.76	73.55	1
FAT4	FAT tumor suppressor homolog 4 (Drosophila)	hCG2042809	131034	probe	A	169	39	Colo684	125.32	1.76	0.95	71.34	0.57	0	EJ	58.5	-1.07	0.52	58.5	0.94	1	Ishikawa	119.21	1.92	1.16	62.06	0.52	0	RL95-2	121.43	2.37	1.27	51.22	0.42	0	HEC-50-B	362.28	7.18	2.05	50.48	0.14	0	HEC-1-B	258.5	2.64	2.73	97.74	0.38	0
FAT4	FAT tumor suppressor homolog 4 (Drosophila)	hCG2042809	169911	probe	A	215	154	Colo684	104.63	-0.49	0.79	104.63	2.03	1	EJ	49.03	-1.17	0.43	49.03	0.85	1	Ishikawa	42.42	1.07	0.41	39.74	0.94	0	RL95-2	39.98	-0.95	0.42	39.98	1.05	1	HEC-50-B	169.2	1.53	0.96	110.32	0.65	0	HEC-1-B	118.36	2.85	1.25	41.56	0.36	0
FAT4	FAT tumor suppressor homolog 4 (Drosophila)	hCG2042809	188754	probe	A	108	92	Colo684	9071.18	56.36	77.34	160.96	0.07	0	EJ	10023	50.44	107.11	198.73	0.05	0	Ishikawa	18430.2	69.2	149.1	266.35	0.05	0	RL95-2	5171.44	69.31	50.42	74.61	0.04	0	HEC-50-B	19688.5	78.22	112.6	251.69	0.05	0	HEC-1-B	12199.3	95.36	151.07	127.92	0.06	0
FBLN1	fibulin 1	hCG15599.3	149049	probe	A	133	111	Colo684	1873.7	40.26	14.14	46.53	0.05	0	EJ	43	-0.24	0.38	43	4.24	1	Ishikawa	2216.43	33.69	21.55	65.79	0.05	0	RL95-2	7315.96	62.49	76.53	117.08	0.03	0	HEC-50-B	8376.67	54.64	47.3	153.31	0.04	0	HEC-1-B	140.68	5.25	1.49	26.8	0.2	0
FBXO5	F-box protein 5	hCG22048.3	202798	probe	A	166	99	Colo684	1716.93	35.65	12.96	48.17	0.05	0	EJ	1631.37	36.99	14.44	44.11	0.05	0	Ishikawa	1339.22	37.56	13.02	35.66	0.04	0	RL95-2	689.71	16.81	7.21	41.03	0.06	0	HEC-50-B	3088.47	37.8	17.44	81.7	0.04	0	HEC-1-B	1115.4	19.74	11.79	56.51	0.08	0
FHL2	four and a half LIM domains 2	hCG28013.3	202137	probe	A	25	76	Colo684	240.81	5.66	2.05	42.58	0.19	0	EJ	24.7	-1.14	0.26	24.7	0.88	1	Ishikawa	605.18	14.82	4.9	40.85	0.08	0	RL95-2	900.73	20.81	8.78	43.29	0.06	0	HEC-50-B	15645.2	103.01	89.48	151.88	0.04	0	HEC-1-B	997.41	27.48	12.35	36.3	0.07	0
FKBP10	FK506 binding protein 10, 65 kDa	hCG1771525.1	116397	probe	A	42	112	Colo684	62.02	-0.54	0.53	62.02	1.86	1	EJ	201.71	4.81	2.16	41.96	0.21	0	Ishikawa	8333	60.98	67.42	136.65	0.05	0	RL95-2	459.34	16.03	4.48	28.65	0.07	0	HEC-50-B	8981.77	88.71	51.37	101.24	0.04	0	HEC-1-B	11056	101.54	136.91	108.88	0.06	0
FKBP14	FK506 binding protein 14, 22 kDa	hCG38314.2	121150	probe	A	72	48	Colo684	109.23	-0.24	0.93	109.23	4.23	1	EJ	919.61	14.39	9.83	63.92	0.08	0	Ishikawa	1756.81	16.37	14.21	107.32	0.08	0	RL95-2	907.73	15.04	8.85	60.37	0.08	0	HEC-50-B	1311.16	19.61	7.5	66.85	0.07	0	HEC-1-B	639.01	21.06	7.91	30.35	0.08	0
FKBP14	FK506 binding protein 14, 22 kDa	hCG38314.2	160361	probe	A	158	7	Colo684	91.98	3.83	0.69	24.02	0.26	0	EJ	724.96	18.73	6.42	38.7	0.07	0	Ishikawa	891.88	10.27	8.67	86.88	0.1	0	RL95-2	783.99	20.95	8.2	37.43	0.05	0	HEC-50-B	1536.92	24.22	8.68	63.45	0.05	0	HEC-1-B	475.2	13.82	5.02	34.39	0.09	0
FLJ10706	hypothetical protein FLJ10706	hCG38012.3	148971	probe	A	32	148	Colo684	1018.09	10.06	8.68	101.24	0.12	0	EJ	917.06	15.14	9.8	60.57	0.08	0	Ishikawa	1235.93	10.5	10	117.68	0.1	0	RL95-2	1139.79	25.37	11.11	44.93	0.05	0	HEC-50-B	1027.24	11.27	5.87	91.17	0.1	0	HEC-1-B	1379.51	35.23	17.08	39.16	0.07	0
FLJ10719	hypothetical protein FLJ10719	hCG28645.3	190099	probe	A	149	98	Colo684	995.71	24.8	7.51	40.14	0.06	0	EJ	1530.55	35.61	13.54	42.98	0.05	0	Ishikawa	1542.57	21.51	15	71.7	0.06	0	RL95-2	1942.88	28.23	20.32	68.82	0.04	0	HEC-50-B	2874.85	33.17	16.23	86.67	0.04	0	HEC-1-B	508.76	9.2	5.38	55.3	0.12	0
FLJ10901	hypothetical protein FLJ10901	hCG2025279	141686	probe	A	148	32	Colo684	164.81	6.15	1.24	26.79	0.17	0	EJ	5323.5	55.97	47.11	95.12	0.05	0	Ishikawa	419.33	17.72	4.08	23.66	0.07	0	RL95-2	1911.32	36.54	19.99	52.31	0.04	0	HEC-50-B	981.71	22.04	5.54	44.55	0.06	0	HEC-1-B	2039.27	33.99	21.55	59.99	0.06	0
FLJ10901	hypothetical protein FLJ10901	hCG2025279	179943	probe	A	201	23	Colo684	145.51	6.01	1.1	24.2	0.17	0	EJ	3455.75	35.24	30.58	98.07	0.05	0	Ishikawa	125.44	2.37	1.22	52.84	0.42	0	RL95-2	946.71	9.97	9.9	94.94	0.1	0	HEC-50-B	1448.83	17.04	8.18	85.03	0.07	0	HEC-1-B	1065.13	24.38	11.25	43.68	0.07	0
FLJ11196	acheron	hCG40645.2	150810	probe	A	195	13	Colo684	336.37	4.02	2.54	83.58	0.25	0	EJ	104.23	-1.11	0.92	104.23	0.91	1	Ishikawa	705.09	14.5	6.86	48.61	0.08	0	RL95-2	740.78	20.06	7.75	36.93	0.05	0	HEC-50-B	964.22	17.67	5.44	54.58	0.07	0	HEC-1-B	33	0.89	0.35	33	1.12	1
FLJ12442	hypothetical protein FLJ12442	hCG17564.3	166145	probe	A	173	37	Colo684	7385.84	59.44	55.74	124.25	0.05	0	EJ	1869.45	15.04	16.54	124.28	0.08	0	Ishikawa	2855.37	36.28	27.77	78.71	0.05	0	RL95-2	3363.74	35.52	35.19	94.71	0.04	0	HEC-50-B	5106.17	56.84	28.83	89.84	0.04	0	HEC-1-B	1741.92	12	18.41	145.11	0.1	0
FLJ12572	hypothetical protein FLJ12572	hCG28263.3	207679	probe	A	44	7	Colo684	6931.46	85.29	59.1	81.27	0.06	0	EJ	10416.1	88.07	111.32	118.27	0.05	0	Ishikawa	10948.7	87.4	88.58	125.27	0.05	0	RL95-2	8271.96	87.41	80.65	94.64	0.04	0	HEC-50-B	272.04	5.71	1.56	47.66	0.18	0	HEC-1-B	75.54	3.28	0.94	23.02	0.31	0
FLJ12973	hypothetical protein FLJ12973	hCG38000.3	178974	probe	A	229	132	Colo684	1418.04	35.86	10.7	39.55	0.05	0	EJ	831.77	18.4	7.36	45.2	0.07	0	Ishikawa	696.19	20.03	6.77	34.75	0.06	0	RL95-2	738.34	26.58	7.72	27.78	0.04	0	HEC-50-B	1352.78	27.19	7.64	49.76	0.05	0	HEC-1-B	1288.78	13.92	13.62	92.56	0.09	0
FLJ20105	FLJ20105 protein	hCG1642107.3	178783	probe	A	176	143	Colo684	595.9	5.1	4.5	116.76	0.2	0	EJ	1135.2	19.69	10.05	57.64	0.07	0	Ishikawa	1074.72	19.82	10.45	54.21	0.06	0	RL95-2	1040.39	22.62	10.88	45.99	0.05	0	HEC-50-B	1180.35	16.02	6.66	73.66	0.07	0	HEC-1-B	669.63	20.71	7.08	32.33	0.08	0
FLJ23322	hypothetical protein FLJ23322	hCG2011131.1	172800	probe	A	16	88	Colo684	1489.14	35.27	12.7	42.22	0.07	0	EJ	1622.5	26.14	17.34	62.08	0.06	0	Ishikawa	1052.2	29.49	8.51	35.68	0.06	0	RL95-2	853.31	24.52	8.32	34.8	0.06	0	HEC-50-B	1183.89	28.38	6.77	41.72	0.06	0	HEC-1-B	483.23	9.6	5.98	50.33	0.12	0
FLJ25169	hypothetical protein FLJ25169	hCG28664.3	160011	probe	A	217	138	Colo684	183.63	1.08	1.39	170.65	0.93	0	EJ	129.53	3.04	1.15	42.65	0.33	0	Ishikawa	37.24	-4.43	0.36	37.24	0.23	131073	RL95-2	45.05	-0.61	0.47	45.05	1.65	1	HEC-50-B	282.02	3.5	1.59	80.6	0.29	0	HEC-1-B	161.52	0.96	1.71	161.52	1.05	1
FLJ25169	hypothetical protein FLJ25169	hCG28664.3	222899	probe	A	177	130	Colo684	2091.44	20.48	15.78	102.14	0.07	0	EJ	843.79	11.64	7.47	72.51	0.1	0	Ishikawa	762.14	11.01	7.41	69.22	0.1	0	RL95-2	349.71	6.61	3.66	52.91	0.15	0	HEC-50-B	1560.95	24.33	8.81	64.16	0.05	0	HEC-1-B	2171.98	43.95	22.95	49.42	0.06	0
FLJ31434	hypothetical protein FLJ31434	hCG25681.3	146756	probe	A	173	73	Colo684	3888.13	38.4	29.34	101.24	0.05	0	EJ	47.58	0.62	0.42	47.58	1.61	1	Ishikawa	683.82	13.6	6.65	50.28	0.08	0	RL95-2	1454.41	40.49	15.21	35.92	0.03	0	HEC-50-B	1450.21	21.19	8.19	68.42	0.06	0	HEC-1-B	2589.2	37.94	27.36	68.25	0.06	0
FLJ39378	hypothetical protein FLJ39378	hCG2033841	163223	probe	A	216	63	Colo684	939.76	7.67	7.09	122.58	0.14	0	EJ	657.11	12.47	5.81	52.71	0.09	0	Ishikawa	709.36	8.29	6.9	85.56	0.13	0	RL95-2	2153.43	43.17	22.53	49.89	0.03	0	HEC-50-B	666.38	5.38	3.76	123.93	0.19	0	HEC-1-B	372.73	10.48	3.94	35.57	0.11	0
FOXC1	forkhead box C1	hCG21926.2	195499	probe	A	32	156	Colo684	150.86	3.9	1.29	38.72	0.26	0	EJ	289.24	7.67	3.09	37.73	0.14	0	Ishikawa	287.54	5.51	2.33	52.2	0.19	0	RL95-2	3409.53	45.58	33.24	74.81	0.04	0	HEC-50-B	3081.15	49.48	17.62	62.27	0.05	0	HEC-1-B	3864.57	64.44	47.86	59.97	0.06	0
FOXM1	forkhead box M1	hCG1731745.1	152852	probe	A	83	29	Colo684	2249.8	32.65	19.18	68.92	0.07	0	EJ	3945.95	62.06	42.17	63.58	0.05	0	Ishikawa	2911.31	61.46	23.55	47.37	0.05	0	RL95-2	1740.14	32.17	16.97	54.09	0.05	0	HEC-50-B	2832.6	54.38	16.2	52.09	0.05	0	HEC-1-B	1417.34	44.83	17.55	31.62	0.06	0
FSTL1	follistatin-like 1	hCG20777.3	140364	probe	A	210	97	Colo684	71.16	-0.54	0.54	71.16	1.87	1	EJ	24.62	-1.59	0.22	24.62	0.63	1	Ishikawa	1971.36	33.9	19.17	58.16	0.05	0	RL95-2	1802.02	32.66	18.85	55.17	0.04	0	HEC-50-B	27.55	-1.84	0.16	27.55	0.55	1	HEC-1-B	259.12	6.27	2.74	41.34	0.17	0
FXYD3	FXYD domain containing ion transport regulator 3	hCG25595.3	126166	probe	A	155	141	Colo684	71.83	0.95	0.54	71.83	1.06	1	EJ	622.79	5.01	5.51	124.27	0.2	0	Ishikawa	234.34	4.1	2.28	57.1	0.25	0	RL95-2	12519.4	80.75	130.96	155.04	0.03	0	HEC-50-B	65.19	-1.85	0.37	65.19	0.54	1	HEC-1-B	73.71	0.07	0.78	73.71	14.78	1
FXYD3	FXYD domain containing ion transport regulator 3	hCG25595.3	201258	probe	A	134	127	Colo684	117.8	-0.15	0.89	117.8	6.6	1	EJ	188.13	-0.47	1.66	188.13	2.11	1	Ishikawa	157.76	-1.69	1.53	157.76	0.59	1	RL95-2	999.18	4.82	10.45	207.35	0.21	0	HEC-50-B	260.25	-0.63	1.47	260.25	1.59	1	HEC-1-B	241.63	-0.42	2.55	241.63	2.4	1
GAJ	GAJ protein	hCG28083.2	192975	probe	A	85	57	Colo684	865.53	14.97	7.38	57.82	0.09	0	EJ	1313.89	18.4	14.04	71.41	0.07	0	Ishikawa	1802.88	30.93	14.59	58.3	0.05	0	RL95-2	918.77	20.32	8.96	45.21	0.06	0	HEC-50-B	2684.75	37.63	15.35	71.35	0.05	0	HEC-1-B	1272.73	28.36	15.76	44.88	0.07	0
GAPDH	glyceraldehyde-3-phosphate dehydrogenase	hCG2005673	175324	probe	A	90	69	Colo684	192869	83.24	1644.46	2317.11	0.06	0	EJ	373149	81.6	3987.83	4572.64	0.05	0	Ishikawa	378897	112.81	3065.34	3358.84	0.04	0	RL95-2	206381	105.68	2012.24	1952.82	0.04	0	HEC-50-B	402943	109.63	2304.46	3675.34	0.04	64	HEC-1-B	303073	141.41	3753.14	2143.25	0.06	0
GAPDH	glyceraldehyde-3-phosphate dehydrogenase	hCG2005673	204306	probe	A	114	74	Colo684	122897	72.75	1047.86	1689.33	0.06	0	EJ	223723	78.81	2390.92	2838.72	0.05	0	Ishikawa	256663	69	2076.45	3719.84	0.05	0	RL95-2	132324	71.23	1290.17	1857.78	0.04	0	HEC-50-B	150617	103.68	861.39	1452.71	0.04	0	HEC-1-B	205586	96.4	2545.9	2132.54	0.06	0
GCAT	glycine C-acetyltransferase (2-amino-3-ketobutyrate coenzyme A ligase)	hCG41842.3	116735	probe	A	105	130	Colo684	408.4	8.21	3.48	49.71	0.14	0	EJ	956.75	36.77	10.22	26.02	0.05	0	Ishikawa	706.56	24.91	5.72	28.36	0.06	0	RL95-2	447.79	12.61	4.37	35.52	0.09	0	HEC-50-B	676.13	16.57	3.87	40.81	0.07	0	HEC-1-B	1269.55	40.96	15.72	30.99	0.06	0
GFI1B	growth factor independent 1B (potential regulator of CDKN1A, translocated in CML)	hCG31457.4	196472	probe	A	64	84	Colo684	5468.56	65.5	46.63	83.5	0.06	0	EJ	5049.67	66.47	53.97	75.97	0.05	0	Ishikawa	8128.22	80.12	65.76	101.45	0.05	0	RL95-2	5071.65	71.65	49.45	70.78	0.04	0	HEC-50-B	178.59	3.19	1.02	55.95	0.32	0	HEC-1-B	25.08	0.91	0.31	25.08	1.1	1
GGH	gamma-glutamyl hydrolase (conjugase, folylpolygammaglutamyl hydrolase)	hCG39720.3	174605	probe	A	4	131	Colo684	6201.69	49.99	52.88	124.07	0.07	0	EJ	3381.48	54.08	36.14	62.53	0.05	0	Ishikawa	9570.79	61.68	77.43	155.17	0.05	0	RL95-2	5045.42	49.72	49.19	101.47	0.04	0	HEC-50-B	10752	64.97	61.49	165.49	0.05	0	HEC-1-B	2026.11	24.86	25.09	81.52	0.07	0
GLRX2	glutaredoxin 2	hCG41055.3	216284	probe	A	219	5	Colo684	1386.98	15.1	10.47	91.84	0.08	0	EJ	1323.43	19.99	11.71	66.21	0.07	0	Ishikawa	1401.3	15.6	13.63	89.81	0.07	0	RL95-2	1984.92	23.78	20.76	83.46	0.05	0	HEC-50-B	9109.71	54.91	51.43	165.92	0.04	0	HEC-1-B	1831.53	16.54	19.35	110.71	0.08	0
GNAI1	guanine nucleotide binding protein (G protein), alpha inhibiting activity polypeptide 1	hCG39145.3	122129	probe	A	102	105	Colo684	907.51	8.86	7.74	102.42	0.13	0	EJ	6579.55	70.72	70.32	93.03	0.05	0	Ishikawa	991.57	18.08	8.02	54.85	0.07	0	RL95-2	2617.9	44.22	25.52	59.21	0.04	0	HEC-50-B	1976.49	24.84	11.3	79.57	0.06	0	HEC-1-B	977.73	29.32	12.11	33.34	0.07	0
GNG12	guanine nucleotide binding protein (G protein), gamma 12	hCG1640926.3	114122	probe	A	43	45	Colo684	688.13	19	5.87	36.21	0.08	0	EJ	1801.07	45.05	19.25	39.98	0.05	0	Ishikawa	2010.14	31.51	16.26	63.78	0.05	0	RL95-2	1680.83	34.7	16.39	48.43	0.05	0	HEC-50-B	2723.54	36.96	15.58	73.68	0.05	0	HEC-1-B	1192.75	36.81	14.77	32.41	0.07	0
GNG12	guanine nucleotide binding protein (G protein), gamma 12	hCG1640926.3	119484	probe	A	174	127	Colo684	1081.12	12.47	8.16	86.71	0.09	0	EJ	3115.33	18.09	27.57	172.22	0.07	0	Ishikawa	2066.56	29.62	20.1	69.76	0.05	0	RL95-2	2230.88	20.71	23.34	107.75	0.05	0	HEC-50-B	3204.05	16.26	18.09	197.11	0.07	0	HEC-1-B	1947.03	11.07	20.57	175.81	0.11	0
GNPNAT1	glucosamine-phosphate N-acetyltransferase 1	hCG22673.2	129200	probe	A	186	107	Colo684	699.84	19.17	5.28	36.5	0.07	0	EJ	1104.16	18.02	9.77	61.28	0.07	0	Ishikawa	1279.58	22.94	12.44	55.78	0.06	0	RL95-2	1031.79	28.05	10.79	36.78	0.04	0	HEC-50-B	1428.72	44.28	8.07	32.26	0.04	0	HEC-1-B	440.75	17.51	4.66	25.18	0.08	0
GPC1	glypican 1	hCG20534.2	162415	probe	A	72	93	Colo684	1227.05	13.99	10.46	87.69	0.1	0	EJ	1732.48	28.43	18.51	60.94	0.06	0	Ishikawa	3342.86	42.04	27.04	79.51	0.05	0	RL95-2	2467.01	43.9	24.05	56.2	0.04	0	HEC-50-B	1436.37	27.94	8.21	51.41	0.06	0	HEC-1-B	1688.07	47.91	20.9	35.24	0.06	0
GPCR5A	G protein-coupled receptor, family C, group 5, member A	hCG27693.3	180293	probe	A	131	17	Colo684	67.53	0.42	0.51	67.53	2.36	1	EJ	290.96	8.36	2.57	34.82	0.13	0	Ishikawa	157.37	2.4	1.53	65.67	0.42	0	RL95-2	935.61	9.2	9.79	101.68	0.11	0	HEC-50-B	1249.46	27.08	7.05	46.14	0.05	0	HEC-1-B	269.15	6.87	2.84	39.18	0.16	0
GPR126	G protein-coupled receptor 126	hCG18121.3	134617	probe	A	203	92	Colo684	25.2	-1.68	0.19	25.2	0.6	1	EJ	58.62	-0.71	0.52	58.62	1.42	1	Ishikawa	116.82	3.15	1.14	37.06	0.32	0	RL95-2	326.86	12.36	3.42	26.45	0.08	0	HEC-50-B	445.82	7.37	2.52	60.48	0.14	0	HEC-1-B	73.23	0.19	0.77	73.23	5.32	1
GPR126	G protein-coupled receptor 126	hCG18121.3	162748	probe	A	211	32	Colo684	101.36	0.26	0.76	101.36	3.91	1	EJ	112.41	-0.28	0.99	112.41	3.53	1	Ishikawa	37.6	0.12	0.37	37.6	8.68	1	RL95-2	442.78	5.99	4.63	73.94	0.17	0	HEC-50-B	444.96	6.8	2.51	65.48	0.15	0	HEC-1-B	26.79	-0.96	0.28	26.79	1.04	1
GPR126	G protein-coupled receptor 126	hCG18121.3	202313	probe	A	169	43	Colo684	275.79	4.91	2.08	56.14	0.21	0	EJ	26.82	-0.37	0.24	26.82	2.69	1	Ishikawa	572.84	18.31	5.57	31.29	0.07	0	RL95-2	3205.59	49.07	33.53	65.32	0.03	0	HEC-50-B	4019.54	51.28	22.69	78.39	0.04	0	HEC-1-B	338.37	3.57	3.58	94.73	0.29	0
GPSM2	G-protein signalling modulator 2 (AGS3-like, C. elegans)	hCG39913.3	161798	probe	A	195	30	Colo684	733.09	8.44	5.53	86.84	0.13	0	EJ	1325.35	39.62	11.73	33.45	0.05	0	Ishikawa	1492.31	28.81	14.51	51.8	0.05	0	RL95-2	1569.58	27.82	16.42	56.43	0.04	0	HEC-50-B	1370.59	40.31	7.74	34	0.04	0	HEC-1-B	1765.17	15.5	18.65	113.85	0.09	0
GPT2	glutamic pyruvate transaminase (alanine aminotransferase) 2	hCG23322.3	135750	probe	A	137	87	Colo684	633.4	10.74	4.78	58.95	0.1	0	EJ	515.7	14.34	4.56	35.97	0.08	0	Ishikawa	747.39	21.49	7.27	34.77	0.06	0	RL95-2	257.32	3.36	2.69	76.57	0.3	0	HEC-50-B	830.04	22.76	4.69	36.46	0.05	0	HEC-1-B	410.32	11.81	4.34	34.75	0.1	0
GPT2	glutamic pyruvate transaminase (alanine aminotransferase) 2	hCG23322.3	143111	probe	A	135	155	Colo684	1037.81	18.53	7.83	56	0.07	0	EJ	1225.3	19.18	10.84	63.9	0.07	0	Ishikawa	1905.39	32.33	18.53	58.93	0.05	0	RL95-2	750.52	8.89	7.85	84.43	0.11	0	HEC-50-B	2035.56	23.14	11.49	87.97	0.05	0	HEC-1-B	325.62	1.69	3.44	192.6	0.59	0
GRID2	glutamate receptor, ionotropic, delta 2	hCG1817365.1	172975	probe	A	64	125	Colo684	40108.4	103.15	341.98	388.84	0.06	0	EJ	61661.5	100.11	658.97	615.93	0.05	0	Ishikawa	89689.9	105.5	725.61	850.11	0.04	0	RL95-2	56390.5	104.86	549.81	537.75	0.04	0	HEC-50-B	50.09	0.04	0.29	50.09	22.47	1	HEC-1-B	27	-0.11	0.33	27	9.51	1
GTF2IRD1	GTF2I repeat domain containing 1	hCG1984823	189624	probe	A	181	110	Colo684	2876.09	31.8	21.71	90.43	0.05	0	EJ	1381.12	29.42	12.22	46.95	0.06	0	Ishikawa	1065.54	14.16	10.36	75.25	0.08	0	RL95-2	1016.35	37	10.63	27.47	0.03	0	HEC-50-B	731.3	15.07	4.13	48.54	0.07	0	HEC-1-B	1102.02	9.99	11.64	110.35	0.12	0
GTF2IRD1	GTF2I repeat domain containing 1	hCG1984823	235054	probe	A	110	6	Colo684	129.87	2.8	1.11	46.4	0.36	0	EJ	96.53	3.16	1.03	30.51	0.32	0	Ishikawa	105.87	0.2	0.86	105.87	5.1	1	RL95-2	99.6	2.17	0.97	45.97	0.46	0	HEC-50-B	85.41	0.89	0.49	85.41	1.12	1	HEC-1-B	34.67	-1.02	0.43	34.67	0.98	1
GTSE1	G-2 and S-phase expressed 1	hCG1992685	174797	probe	A	84	135	Colo684	729.66	12.1	6.22	60.32	0.1	0	EJ	781.27	15.48	8.35	50.47	0.08	0	Ishikawa	740.44	21.82	5.99	33.93	0.06	0	RL95-2	116.08	4.16	1.13	27.94	0.24	0	HEC-50-B	779.77	14.29	4.46	54.56	0.08	0	HEC-1-B	406.27	15.71	5.03	25.85	0.09	0
GTSE1	G-2 and S-phase expressed 1	hCG1992685	188046	probe	A	129	133	Colo684	2296.15	29.77	17.33	77.12	0.06	0	EJ	2540.78	49.68	22.48	51.15	0.05	0	Ishikawa	1964.34	37.9	19.1	51.83	0.04	0	RL95-2	653.74	18.15	6.84	36.02	0.06	0	HEC-50-B	2045.72	20.48	11.55	99.91	0.06	0	HEC-1-B	1704.94	44.18	18.01	38.59	0.06	0
GULP1	GULP, engulfment adaptor PTB domain containing 1	hCG1811926.1	137136	probe	A	125	130	Colo684	762.55	26.69	5.75	28.58	0.06	0	EJ	602.06	15.73	5.33	38.28	0.08	0	Ishikawa	914.52	25.43	8.89	35.97	0.05	0	RL95-2	331.48	6.13	3.47	54.06	0.16	0	HEC-50-B	11734.5	77.21	66.25	151.98	0.03	0	HEC-1-B	618.88	8.98	6.54	68.93	0.13	0
HCAP-G	chromosome condensation protein G	hCG40929.2	111700	probe	A	22	155	Colo684	4636.68	41.78	39.53	110.98	0.07	0	EJ	7187.41	61.25	76.81	117.35	0.05	0	Ishikawa	7661.91	72.37	61.99	105.87	0.05	0	RL95-2	3558.51	37.65	34.7	94.53	0.05	0	HEC-50-B	10516.4	78	60.14	134.83	0.05	0	HEC-1-B	5865.01	68.85	72.63	85.19	0.06	0
HDGFRP3	hepatoma-derived growth factor, related protein 3	hCG1811535.1	208589	probe	A	79	53	Colo684	1799.4	23.45	15.34	76.73	0.08	0	EJ	2512.19	28.41	26.85	88.41	0.06	0	Ishikawa	2718.61	19.73	21.99	137.76	0.07	0	RL95-2	4126.13	35.87	40.23	115.02	0.05	0	HEC-50-B	2616.43	14.3	14.96	182.94	0.08	0	HEC-1-B	886.58	9.23	10.98	96.09	0.12	0
HIG2	hypoxia-inducible protein 2	hCG33002.3	106564	probe	A	196	137	Colo684	561.69	18.03	4.24	31.16	0.07	0	EJ	217.02	7.86	1.92	27.6	0.13	0	Ishikawa	371.78	8.63	3.62	43.07	0.12	0	RL95-2	827.86	13.72	8.66	60.33	0.08	0	HEC-50-B	942.86	16.94	5.32	55.67	0.07	0	HEC-1-B	359.3	10.06	3.8	35.72	0.11	0
HIG2	hypoxia-inducible protein 2	hCG33002.3	195466	probe	A	102	71	Colo684	431.18	8.19	3.68	52.67	0.14	0	EJ	142.75	3.21	1.53	44.42	0.31	0	Ishikawa	331.06	10.73	2.68	30.87	0.1	0	RL95-2	492.77	15.33	4.8	32.14	0.08	0	HEC-50-B	574.06	15.12	3.28	37.95	0.08	0	HEC-1-B	268.61	12.7	3.33	21.15	0.1	0
HMGB3	high-mobility group box 3	hCG39238.3	182343	probe	A	125	132	Colo684	3795.56	27.02	28.64	140.48	0.06	0	EJ	4997.77	43.77	44.23	114.18	0.05	0	Ishikawa	8270.13	40.16	80.43	205.91	0.04	0	RL95-2	3906.04	29.23	40.86	133.61	0.04	0	HEC-50-B	3127.69	27.06	17.66	115.6	0.05	0	HEC-1-B	1580.44	14.26	16.7	110.81	0.09	0
HMMR	hyaluronan-mediated motility receptor (RHAMM)	hCG36976.3	216917	probe	A	167	117	Colo684	570.07	6.22	4.3	91.6	0.17	0	EJ	1911.18	44.09	16.91	43.34	0.05	0	Ishikawa	1443.71	41.54	14.04	34.75	0.04	0	RL95-2	570.68	11.38	5.97	50.14	0.09	0	HEC-50-B	5520.43	44.22	31.17	124.84	0.04	0	HEC-1-B	3928.32	45.3	41.51	86.71	0.06	0
HOMER1	homer homolog 1 (Drosophila)	hCG1759019.2	104128	probe	A	99	4	Colo684	1073.09	20.91	9.15	51.33	0.08	0	EJ	2211.21	37.52	23.63	58.94	0.05	0	Ishikawa	2528.3	37.14	20.45	68.08	0.05	0	RL95-2	1335.56	37.87	13.02	35.27	0.05	0	HEC-50-B	2340.31	53.86	13.38	43.45	0.05	0	HEC-1-B	1768.23	47.76	21.9	37.03	0.06	0
HOXC10	homeo box C10	hCG23354.2	141984	probe	A	35	25	Colo684	711.6	9.08	6.07	78.36	0.13	0	EJ	104.07	2.07	1.11	50.17	0.48	0	Ishikawa	32.29	-0.1	0.26	32.29	10.22	1	RL95-2	44.44	0.1	0.43	44.44	10.32	1	HEC-50-B	636.98	20.5	3.64	31.07	0.07	0	HEC-1-B	140.2	4.17	1.74	33.6	0.25	0
HSPA5BP1	heat shock 70kDa protein 5 (glucose-regulated protein, 78kDa) binding protein 1	hCG40398.3	182449	probe	A	2	55	Colo684	1151.57	30.98	9.82	37.17	0.07	0	EJ	819.62	28	8.76	29.27	0.06	0	Ishikawa	943.28	33.14	7.63	28.46	0.05	0	RL95-2	1231.85	36.85	12.01	33.43	0.05	0	HEC-50-B	849.42	11.7	4.86	72.63	0.1	0	HEC-1-B	218.61	7.21	2.71	30.31	0.15	0
HSPB9	heat shock protein, alpha-crystallin-related, B9	hCG1818179.1	152406	probe	A	33	61	Colo684	1008.09	14.33	8.6	70.34	0.09	0	EJ	840.89	8.88	8.99	94.65	0.12	0	Ishikawa	1558.95	27.89	12.61	55.91	0.06	0	RL95-2	919.36	20.54	8.96	44.76	0.06	0	HEC-50-B	1361.35	35.15	7.79	38.73	0.05	0	HEC-1-B	1297.51	29.21	16.07	44.42	0.07	0
HUMPPA	paraneoplastic antigen	hCG29840.2	146137	probe	A	227	113	Colo684	598.84	12.97	4.52	46.17	0.09	0	EJ	4209.89	58.55	37.25	71.91	0.05	0	Ishikawa	1300.54	17.55	12.65	74.12	0.07	0	RL95-2	669.67	17.57	7.01	38.11	0.06	0	HEC-50-B	990.42	22.03	5.59	44.96	0.06	0	HEC-1-B	1410.49	21.78	14.9	64.76	0.07	0
ID1	inhibitor of DNA binding 1, dominant negative helix-loop-helix protein	hCG37143.3	204743	probe	A	191	109	Colo684	3395.76	42.25	25.63	80.37	0.05	0	EJ	18749.5	75.9	165.92	247.01	0.05	0	Ishikawa	5528.83	58.09	53.77	95.17	0.04	0	RL95-2	47823.4	96.53	500.27	495.42	0.02	0	HEC-50-B	3520.83	39.09	19.88	90.06	0.04	0	HEC-1-B	18047.1	45.48	190.69	396.85	0.06	0
IRX3	iroquois homeobox protein 3	hCG23456.3	197496	probe	A	15	17	Colo684	122.6	1.52	1.05	80.51	0.66	0	EJ	93.02	0	0.99	93.02	1047.63	1	Ishikawa	355.5	5.07	2.88	70.17	0.2	0	RL95-2	2215.42	27.1	21.6	81.76	0.05	0	HEC-50-B	7979.69	60.43	45.64	132.05	0.05	0	HEC-1-B	11255	64.29	139.38	175.07	0.06	0
ITGA3	integrin, alpha 3 (antigen CD49C, alpha 3 subunit of VLA-3 receptor)	hCG27414.3	119181	probe	A	193	13	Colo684	50.21	1.36	0.38	36.85	0.74	0	EJ	1538.12	18.32	13.61	83.96	0.07	0	Ishikawa	482.6	7.37	4.69	65.46	0.14	0	RL95-2	2388.63	23.04	24.99	103.65	0.05	0	HEC-50-B	8381.92	57.68	47.32	145.33	0.04	0	HEC-1-B	8093.58	83.1	85.52	97.4	0.06	0
ITGB5	integrin, beta 5	hCG17803.3	200414	probe	A	216	73	Colo684	109.04	0.79	0.82	109.04	1.26	1	EJ	362.26	3.48	3.21	103.98	0.29	0	Ishikawa	734.26	19.63	7.14	37.4	0.06	0	RL95-2	606.19	16.43	6.34	36.9	0.06	0	HEC-50-B	1211.98	19.32	6.84	62.73	0.06	0	HEC-1-B	1024.45	12.24	10.82	83.72	0.1	0
KDELC1	KDEL (Lys-Asp-Glu-Leu) containing 1	hCG29787.3	202584	probe	A	77	85	Colo684	2288.61	35.79	19.51	63.95	0.07	0	EJ	405.71	13.68	4.34	29.65	0.09	0	Ishikawa	1697.91	35.16	13.74	48.29	0.05	0	RL95-2	1366.77	32.3	13.33	42.32	0.05	0	HEC-50-B	1940.68	38.44	11.1	50.49	0.05	0	HEC-1-B	2912.89	59.79	36.07	48.72	0.06	0
KDELR3	KDEL (Lys-Asp-Glu-Leu) endoplasmic reticulum protein retention receptor 3	hCG2010805	107546	probe	A	202	108	Colo684	55.16	0.82	0.42	55.16	1.22	1	EJ	48.97	-1.51	0.43	48.97	0.66	1	Ishikawa	50.36	0.93	0.49	50.36	1.08	1	RL95-2	22.16	0.64	0.23	22.16	1.56	1	HEC-50-B	449.84	5.08	2.54	88.63	0.2	0	HEC-1-B	159.27	5.67	1.68	28.1	0.19	0
KDELR3	KDEL (Lys-Asp-Glu-Leu) endoplasmic reticulum protein retention receptor 3	hCG2010805	188552	probe	A	27	70	Colo684	453.21	12.83	3.86	35.33	0.1	0	EJ	46.63	1.53	0.5	30.52	0.66	0	Ishikawa	4832.4	52.41	39.09	92.21	0.05	0	RL95-2	686.36	11.02	6.69	62.29	0.1	0	HEC-50-B	2256.46	37.44	12.9	60.27	0.05	0	HEC-1-B	2071.29	43.8	25.65	47.28	0.06	0
KIAA0284	KIAA0284	hCG40356.3	203850	probe	A	143	122	Colo684	821.98	21.56	6.2	38.12	0.06	0	EJ	1743.91	35.41	15.43	49.25	0.05	0	Ishikawa	1297.89	33.55	12.62	38.69	0.05	0	RL95-2	1360.01	32.85	14.23	41.4	0.04	0	HEC-50-B	631.61	13.06	3.57	48.37	0.08	0	HEC-1-B	777.46	25.68	8.21	30.28	0.07	0
KIAA1005	KIAA1005 protein	hCG23454.2	187986	probe	A	181	91	Colo684	6375.44	78.67	48.11	81.04	0.05	0	EJ	12282	73.54	108.69	167.01	0.05	0	Ishikawa	13190.4	88.01	128.28	149.87	0.04	0	RL95-2	20890.7	106.28	218.53	196.56	0.02	0	HEC-50-B	16556.6	89.09	93.48	185.84	0.03	0	HEC-1-B	6843.18	61.81	72.31	110.71	0.06	0
KIAA1295	KIAA1295	hCG40282.3	179411	probe	A	161	73	Colo684	67.87	0.91	0.51	67.87	1.1	1	EJ	65.45	0.4	0.58	65.45	2.51	1	Ishikawa	19.13	-2.6	0.19	19.13	0.39	1	RL95-2	19.84	0.14	0.21	19.84	7.37	1	HEC-50-B	202.9	2.35	1.15	86.45	0.43	0	HEC-1-B	23.68	0.68	0.25	23.68	1.48	1
KIAA1295	KIAA1295	hCG40282.3	181796	probe	A	210	84	Colo684	66.32	-1.46	0.5	66.32	0.69	1	EJ	27.6	1	0.24	27.48	1	0	Ishikawa	40.34	0.84	0.39	40.34	1.19	1	RL95-2	39.72	1.06	0.42	37.32	0.94	0	HEC-50-B	52.64	0.37	0.3	52.64	2.7	1	HEC-1-B	53.69	1.98	0.57	27.17	0.51	0
KIAA1295	KIAA1295	hCG40282.3	218975	probe	A	93	78	Colo684	25.48	-0.12	0.22	25.48	8.62	1	EJ	33.2	-0.64	0.35	33.2	1.56	1	Ishikawa	26.15	-4.25	0.21	26.15	0.24	131073	RL95-2	50	-3.38	0.49	50	0.3	131073	HEC-50-B	66.9	1.7	0.38	39.27	0.59	0	HEC-1-B	32.45	0.68	0.4	32.45	1.48	1
KIAA1295	KIAA1295	hCG40282.3	224727	probe	A	16	150	Colo684	162.2	3.46	1.38	46.86	0.3	0	EJ	1361.99	16.8	14.56	81.08	0.08	0	Ishikawa	771.79	12.85	6.24	60.04	0.09	0	RL95-2	371.31	7.17	3.62	51.76	0.14	0	HEC-50-B	2263.57	36.61	12.95	61.84	0.05	0	HEC-1-B	621.47	12.14	7.7	51.21	0.1	0
KIAA1522	KIAA1522 protein	hCG1641301.3	145258	probe	A	136	35	Colo684	1361.7	13.52	10.28	100.73	0.09	0	EJ	7445.39	53.68	65.89	138.71	0.05	0	Ishikawa	4473.94	53.52	43.51	83.59	0.04	0	RL95-2	7671.52	47.92	80.25	160.09	0.03	0	HEC-50-B	1817.66	24.6	10.26	73.89	0.05	0	HEC-1-B	2515.69	28.07	26.58	89.61	0.07	0
KIAA1524	KIAA1524	hCG28379.2	109865	probe	A	147	28	Colo684	1334.97	19.66	10.07	67.89	0.07	0	EJ	1987.52	34.08	17.59	58.32	0.05	0	Ishikawa	1448.36	25.53	14.09	56.74	0.05	0	RL95-2	534.37	9.05	5.59	59.05	0.11	0	HEC-50-B	984.61	9.8	5.56	100.43	0.11	0	HEC-1-B	3048.16	40.96	32.21	74.42	0.06	0
KIAA1893	G protein-regulated inducer of neurite outgrowth 1	hCG1650471.2	175657	probe	A	146	133	Colo684	5672.94	50.43	42.81	112.5	0.05	0	EJ	2771.32	48.41	24.52	57.25	0.05	0	Ishikawa	1148.59	12.11	11.17	94.82	0.09	0	RL95-2	301.49	9.64	3.15	31.28	0.11	0	HEC-50-B	6379.2	92.74	36.02	68.79	0.03	0	HEC-1-B	908.08	13.57	9.6	66.91	0.09	0
KIF11	kinesin family member 11	hCG201237.3	199107	probe	A	127	19	Colo684	2565.19	29.85	19.36	85.93	0.06	0	EJ	3258.7	54.57	28.84	59.72	0.05	0	Ishikawa	2693.69	39.08	26.2	68.93	0.04	0	RL95-2	2748.29	33.01	28.75	83.25	0.04	0	HEC-50-B	2406.54	48.03	13.59	50.11	0.04	0	HEC-1-B	1876.32	34.08	19.83	55.05	0.06	0
KIF14	kinesin family member 14	hCG1811639.1	121673	probe	A	13	23	Colo684	1879.51	20.19	16.03	93.11	0.08	0	EJ	1250.73	29.79	13.37	41.99	0.06	0	Ishikawa	1681	36.8	13.6	45.68	0.05	0	RL95-2	1075.41	25.6	10.49	42	0.05	0	HEC-50-B	1910.03	16.73	10.92	114.18	0.07	0	HEC-1-B	1011.84	23.41	12.53	43.23	0.07	0
KIF20A	kinesin family member 20A	hCG39940.2	118830	probe	A	90	125	Colo684	924.36	5.8	7.88	159.49	0.18	0	EJ	5301.59	22.42	56.66	236.47	0.06	0	Ishikawa	3456.36	23.14	27.96	149.4	0.06	64	RL95-2	1806.28	24.67	17.61	73.21	0.06	0	HEC-50-B	4100.19	21.64	23.45	189.5	0.06	64	HEC-1-B	4755.85	67.03	58.89	70.95	0.06	0
KIF2C	kinesin family member 2C	hCG1776116.2	212531	probe	A	193	17	Colo684	2340.44	51.06	17.66	45.84	0.05	0	EJ	2385.61	54.14	21.11	44.07	0.05	0	Ishikawa	2220.88	51.04	21.6	43.51	0.04	0	RL95-2	1564.12	33.92	16.36	46.12	0.04	0	HEC-50-B	4417.38	67.77	24.94	65.18	0.04	0	HEC-1-B	3035.24	25.54	32.07	118.83	0.07	0
KIF4A	kinesin family member 4A	hCG15346.3	115354	probe	A	196	78	Colo684	792.26	8.98	5.98	88.25	0.12	0	EJ	1206.48	35.27	10.68	34.21	0.05	0	Ishikawa	2408.97	40.55	23.43	59.4	0.04	0	RL95-2	509.95	16.61	5.33	30.7	0.06	0	HEC-50-B	1731.75	19.62	9.78	88.24	0.06	0	HEC-1-B	1261.11	23.49	13.33	53.68	0.07	0
KIFC1	kinesin family member C1	hCG17528.3	141343	probe	A	102	123	Colo684	1723.9	29.24	14.7	58.96	0.07	0	EJ	2149.05	31.24	22.97	68.79	0.06	0	Ishikawa	2164.03	32.54	17.51	66.51	0.05	0	RL95-2	1003.7	17.71	9.79	56.67	0.07	0	HEC-50-B	2807.89	54.67	16.06	51.37	0.05	0	HEC-1-B	2493.52	51.8	30.88	48.13	0.06	0
KLF5	Kruppel-like factor 5 (intestinal)	hCG32789.3	156864	probe	A	91	152	Colo684	69.82	-0.93	0.6	69.82	1.08	1	EJ	5020.65	35.93	53.66	139.72	0.05	0	Ishikawa	1259.78	20.9	10.19	60.28	0.06	0	RL95-2	2604.74	45.36	25.4	57.42	0.04	0	HEC-50-B	425.51	13.35	2.43	31.88	0.09	0	HEC-1-B	1710.7	28.48	21.18	60.07	0.07	0
KLP1	K562 cell-derived leucine-zipper-like protein 1	hCG38651.2	111478	probe	A	10	103	Colo684	3627.09	45.36	30.93	79.96	0.07	0	EJ	2738.15	31.1	29.26	88.04	0.06	0	Ishikawa	1855.74	28.52	15.01	65.07	0.06	0	RL95-2	768.02	20.44	7.49	37.58	0.06	0	HEC-50-B	1994.44	33.65	11.41	59.27	0.05	0	HEC-1-B	3198.17	42.78	39.6	74.77	0.06	0
KNSL7	kinesin-like 7	hCG15443.2	188149	probe	A	19	157	Colo684	1644.7	11.87	14.02	138.52	0.11	0	EJ	709.73	6.02	7.58	117.89	0.17	0	Ishikawa	1694.9	26.18	13.71	64.74	0.06	0	RL95-2	671.69	8.82	6.55	76.15	0.12	0	HEC-50-B	968.24	8.43	5.54	114.82	0.13	0	HEC-1-B	2006.98	28.77	24.85	69.76	0.07	0
KRT14	keratin 14 (epidermolysis bullosa simplex, Dowling-Meara, Koebner)	hCG2005483.1	113888	probe	A	144	110	Colo684	24.08	-1.31	0.18	24.08	0.77	1	EJ	11510.4	64.14	101.86	179.45	0.05	0	Ishikawa	3637.83	55.27	35.38	65.82	0.04	0	RL95-2	39969.5	90.85	418.11	439.95	0.02	0	HEC-50-B	62.33	2.7	0.35	23.05	0.37	0	HEC-1-B	8767.84	77.74	92.64	112.78	0.06	0
KRT14	keratin 14 (epidermolysis bullosa simplex, Dowling-Meara, Koebner)	hCG2005483.1	144371	probe	A	35	98	Colo684	97.71	-0.61	0.83	97.71	1.65	1	EJ	3606.81	53.68	38.55	67.19	0.05	0	Ishikawa	1268.81	31.12	10.26	40.78	0.05	0	RL95-2	9553.84	64.46	93.15	148.21	0.04	0	HEC-50-B	218.02	1.59	1.25	136.91	0.63	0	HEC-1-B	1164.37	26.02	14.42	44.75	0.07	0
LAMA5	laminin, alpha 5	hCG41774.2	201249	probe	A	99	105	Colo684	419.31	6.31	3.58	66.5	0.17	0	EJ	1281.66	16.84	13.7	76.12	0.08	0	Ishikawa	1599.41	16.69	12.94	95.85	0.07	0	RL95-2	2214.37	26.65	21.59	83.1	0.05	0	HEC-50-B	1405.72	23.82	8.04	59.01	0.06	0	HEC-1-B	859.79	19	10.65	45.26	0.08	0
LAMB1	laminin, beta 1	hCG17112.2	117740	probe	A	150	101	Colo684	1895.07	20.11	14.3	94.24	0.07	0	EJ	1219.37	36.01	10.79	33.86	0.05	0	Ishikawa	853.92	15.78	8.3	54.11	0.07	0	RL95-2	6515.88	71.44	68.16	91.21	0.03	0	HEC-50-B	15795.1	81.97	89.18	192.7	0.03	0	HEC-1-B	3036.84	33.36	32.09	91.04	0.06	0
LAMB2	laminin, beta 2 (laminin S)	hCG96721.3	176679	probe	A	226	153	Colo684	377.44	4.06	2.85	92.93	0.25	0	EJ	2424.83	51.03	21.46	47.52	0.05	0	Ishikawa	3160.92	52.15	30.74	60.61	0.04	0	RL95-2	4498.3	50.66	47.06	88.79	0.03	0	HEC-50-B	1416.3	31.46	8	45.02	0.05	0	HEC-1-B	3990.13	42.51	42.16	93.87	0.06	0
LAMB3	laminin, beta 3	hCG21281.3	176623	probe	A	115	11	Colo684	79.46	0.69	0.68	79.46	1.45	1	EJ	1651.91	24.28	17.65	68.03	0.06	0	Ishikawa	1594.43	15.68	12.9	101.7	0.08	0	RL95-2	863.49	15.52	8.42	55.63	0.07	0	HEC-50-B	350.31	4.88	2	71.84	0.21	0	HEC-1-B	35.73	-2.77	0.44	35.73	0.37	1
LAPTM4B	lysosomal associated protein transmembrane 4 beta	hCG2008559.1	171400	probe	A	169	158	Colo684	17187.2	62.4	129.71	275.46	0.05	0	EJ	12996.4	59.95	115.01	216.8	0.05	0	Ishikawa	12431.2	68.32	120.89	181.95	0.04	0	RL95-2	10648.8	70.89	111.39	150.21	0.03	0	HEC-50-B	19488.1	67	110.03	290.86	0.04	0	HEC-1-B	8942.41	38.66	94.49	231.29	0.06	0
LDLR	low density lipoprotein receptor (familial hypercholesterolemia)	hCG29965.2	103382	probe	A	126	19	Colo684	977.18	21.77	7.37	44.9	0.06	0	EJ	3391.28	59.18	30.01	57.31	0.05	0	Ishikawa	1524.2	47.78	14.82	31.9	0.04	0	RL95-2	520.73	9.32	5.45	55.84	0.11	0	HEC-50-B	3525.02	40.7	19.9	86.61	0.04	0	HEC-1-B	3236.92	38.27	34.2	84.57	0.06	0
LGR4	leucine-rich repeat-containing G protein-coupled receptor 4	hCG27392.4	155675	probe	A	152	47	Colo684	194.26	2.63	1.47	73.83	0.38	0	EJ	8951.17	78.22	79.21	114.44	0.05	0	Ishikawa	1748.51	29.42	17	59.43	0.05	0	RL95-2	1664.7	37.18	17.41	44.78	0.03	0	HEC-50-B	3438.56	37.3	19.41	92.19	0.04	0	HEC-1-B	3399.48	60.32	35.92	56.35	0.06	0
LOC116238	hypothetical protein BC014072	hCG31813.3	123195	probe	A	18	90	Colo684	1319.93	19.89	11.25	66.37	0.08	0	EJ	834.84	20.96	8.92	39.82	0.07	64	Ishikawa	912.59	15.24	7.38	59.89	0.08	0	RL95-2	1116.72	19.6	10.89	56.99	0.06	0	HEC-50-B	1165.36	11.26	6.66	103.48	0.1	0	HEC-1-B	1432.37	19.34	17.74	74.08	0.08	0
LOC134147	similar to mouse 2310016A09Rik gene	hCG1758400.1	120950	probe	A	64	62	Colo684	209.45	7.57	1.79	27.68	0.15	0	EJ	82.47	-1.09	0.88	82.47	0.92	1	Ishikawa	2474.52	29.47	20.02	83.97	0.06	0	RL95-2	784.92	21.04	7.65	37.3	0.06	0	HEC-50-B	1944.15	35.77	11.12	54.35	0.05	0	HEC-1-B	22.63	0.47	0.28	22.63	2.13	1
LOC144501	hypothetical protein LOC144501	hCG21639.3	126866	probe	A	183	138	Colo684	103.07	3.64	0.78	28.32	0.28	0	EJ	1351.5	34.65	11.96	39.01	0.05	0	Ishikawa	728.28	12.83	7.08	56.75	0.09	0	RL95-2	464.11	10.78	4.85	43.05	0.1	0	HEC-50-B	3030.52	66.93	17.11	45.28	0.04	0	HEC-1-B	60.95	3.59	0.64	16.96	0.28	0
LOC55971	insulin receptor tyrosine kinase substrate	hCG41326.3	145049	probe	A	136	55	Colo684	337.56	2.96	2.55	114.01	0.34	0	EJ	680.39	6.05	6.02	112.4	0.17	0	Ishikawa	992.92	12.34	9.66	80.48	0.09	0	RL95-2	2121.85	31.83	22.2	66.66	0.04	0	HEC-50-B	1975.43	32.37	11.15	61.03	0.04	0	HEC-1-B	1049.59	17.5	11.09	59.97	0.08	0
LOC92689	hypothetical protein BC001096	hCG39019.2	176280	probe	A	192	126	Colo684	198.31	2.49	1.5	79.49	0.4	0	EJ	25.31	-0.78	0.22	25.31	1.29	1	Ishikawa	1937.04	41.96	18.84	46.16	0.04	0	RL95-2	1107.15	8.66	11.58	127.8	0.12	0	HEC-50-B	1268.6	28.17	7.16	45.04	0.05	0	HEC-1-B	263.14	2.65	2.78	99.38	0.38	0
LRP11	low density lipoprotein receptor-related protein 11	hCG2030035.1	198534	probe	A	149	150	Colo684	780.44	7.86	5.89	99.33	0.13	0	EJ	2426.59	24.72	21.47	98.17	0.06	0	Ishikawa	2054.6	35.5	19.98	57.88	0.05	0	RL95-2	1117.96	13.29	11.69	84.15	0.08	0	HEC-50-B	788.11	14.48	4.45	54.41	0.08	0	HEC-1-B	614.39	11.59	6.49	53.02	0.1	0
LRP16	LRP16 protein	hCG21365.3	120483	probe	A	68	103	Colo684	1720.3	26.74	14.67	64.33	0.07	0	EJ	156.06	2.91	1.67	53.58	0.35	0	Ishikawa	548.01	17.21	4.43	31.85	0.07	0	RL95-2	1373.03	27.29	13.39	50.3	0.05	0	HEC-50-B	945.26	12.53	5.41	75.43	0.09	0	HEC-1-B	3030.38	72.36	37.53	41.88	0.06	0
LRP6	low density lipoprotein receptor-related protein 6	hCG27690.3	154437	probe	A	215	77	Colo684	934.09	8.3	7.05	112.52	0.13	0	EJ	6240.17	79.7	55.22	78.3	0.05	0	Ishikawa	2762.04	28.57	26.86	96.67	0.05	0	RL95-2	738.79	19.71	7.73	37.48	0.06	0	HEC-50-B	1079.11	22.62	6.09	47.71	0.05	0	HEC-1-B	2842.98	25.51	30.04	111.44	0.07	0
LTB4DH	leukotriene B4 12-hydroxydehydrogenase	hCG28760.2	210882	probe	A	219	73	Colo684	1306.65	11.3	9.86	115.63	0.1	0	EJ	3262.21	44.07	28.87	74.03	0.05	0	Ishikawa	2810.85	39.3	27.34	71.52	0.04	0	RL95-2	1933.44	36.72	20.23	52.65	0.03	0	HEC-50-B	4248.71	40.55	23.99	104.77	0.04	0	HEC-1-B	541.92	3.9	5.73	138.9	0.26	0
MAC30	hypothetical protein MAC30	hCG31811.3	156964	probe	A	74	74	Colo684	4362.87	47.46	37.2	91.93	0.07	0	EJ	2383.68	23.45	25.47	101.63	0.06	0	Ishikawa	2674.25	29.4	21.64	90.96	0.06	0	RL95-2	856.1	18.53	8.35	46.2	0.07	0	HEC-50-B	2126.65	17.45	12.16	121.84	0.07	0	HEC-1-B	3965.65	61.46	49.11	64.53	0.06	0
MAL2	mal, T-cell differentiation protein 2	hCG1653390.2	194621	probe	A	86	83	Colo684	34.65	-1.31	0.3	34.65	0.77	1	EJ	7725.63	74.3	82.56	103.98	0.05	0	Ishikawa	11359.8	88.6	91.9	128.21	0.05	0	RL95-2	4541.74	78.85	44.28	57.6	0.04	0	HEC-50-B	45.69	0.53	0.26	45.69	1.89	1	HEC-1-B	5298.01	88.42	65.61	59.92	0.06	0
MCM4	MCM4 minichromosome maintenance deficient 4 (S. cerevisiae)	hCG19799.2	115589	probe	A	25	132	Colo684	6622.68	58.41	56.47	113.39	0.07	0	EJ	2124.85	34.23	22.71	62.07	0.05	0	Ishikawa	1849.35	31.21	14.96	59.25	0.05	0	RL95-2	2658.75	66.74	25.92	39.84	0.04	0	HEC-50-B	1868.88	23.99	10.69	77.9	0.06	0	HEC-1-B	2925.66	52.05	36.23	56.21	0.06	0
ME1	malic enzyme 1, NADP(+)-dependent, cytosolic	hCG1817355.1	144554	probe	A	1	136	Colo684	1247.41	31.64	10.64	39.42	0.07	0	EJ	38.14	1.37	0.41	27.79	0.73	0	Ishikawa	3696.42	65.07	29.9	56.81	0.05	0	RL95-2	39.49	-0.12	0.38	39.49	8.67	1	HEC-50-B	2080.91	38.74	11.9	53.71	0.05	0	HEC-1-B	958.9	23.21	11.87	41.31	0.07	0
ME1	malic enzyme 1, NADP(+)-dependent, cytosolic	hCG1817355.1	156511	probe	A	147	110	Colo684	1228.22	17.32	9.27	70.93	0.07	0	EJ	42.44	1.06	0.38	39.94	0.94	0	Ishikawa	3573.7	38.56	34.75	92.67	0.04	0	RL95-2	20.03	-0.22	0.21	20.03	4.64	1	HEC-50-B	2392.78	41.3	13.51	57.93	0.04	0	HEC-1-B	1656.65	30.23	17.5	54.8	0.07	0
MEIS2	Meis1, myeloid ecotropic viral integration site 1 homolog 2 (mouse)	hCG39301.2	133986	probe	A	36	67	Colo684	6293	64.03	53.66	98.29	0.06	0	EJ	649.76	11.92	6.94	54.52	0.1	0	Ishikawa	45.86	0.78	0.37	45.86	1.28	1	RL95-2	860.58	20.79	8.39	41.39	0.06	0	HEC-50-B	1051.2	30.91	6.01	34.01	0.05	0	HEC-1-B	67.09	1.56	0.83	43.13	0.65	0
MELK	maternal embryonic leucine zipper kinase	hCG31373.3	156792	probe	A	67	45	Colo684	1456.36	21.25	12.42	68.53	0.08	0	EJ	2712.74	34.43	28.99	78.8	0.05	0	Ishikawa	2149.63	56.86	17.39	37.81	0.05	0	RL95-2	1697.34	46.59	16.55	36.43	0.04	0	HEC-50-B	3342.07	39.61	19.11	84.37	0.05	0	HEC-1-B	2786.92	72.05	34.51	38.68	0.06	0
MGC24665	hypothetical protein MGC24665	hCG15070.3	191055	probe	A	201	146	Colo684	1169.54	18.43	8.83	63.46	0.07	0	EJ	523.78	17.52	4.64	29.9	0.07	0	Ishikawa	724.44	20.55	7.05	35.26	0.06	0	RL95-2	807.42	12.19	8.45	66.22	0.08	0	HEC-50-B	1619.05	26.24	9.14	61.7	0.05	0	HEC-1-B	994.7	16.71	10.51	59.51	0.08	0
MGC2610	hypothetical protein MGC2610	hCG2005698.1	226111	probe	A	71	6	Colo684	1543.25	18.18	13.16	84.88	0.08	0	EJ	45.71	0	0.49	45.71	259.48	1	Ishikawa	782.68	14.01	6.33	55.88	0.08	0	RL95-2	228.46	3.72	2.23	61.43	0.27	0	HEC-50-B	3360.6	20.05	19.22	167.65	0.07	0	HEC-1-B	196.88	6.82	2.44	28.87	0.16	0
MGC2610	hypothetical protein MGC2610	hCG2005698.1	226883	probe	A	52	141	Colo684	1482.06	15.37	12.64	96.45	0.09	0	EJ	40.67	0.39	0.43	40.67	2.59	1	Ishikawa	871.06	26.28	7.05	33.14	0.06	0	RL95-2	414.04	9.67	4.04	42.81	0.11	0	HEC-50-B	2504.46	27.67	14.32	90.5	0.06	0	HEC-1-B	510.38	13.38	6.32	38.13	0.1	0
MGP	matrix Gla protein	hCG24416.2	121617	probe	A	108	132	Colo684	1016.11	15.67	8.66	64.85	0.09	0	EJ	1224.57	34.02	13.09	36	0.05	0	Ishikawa	1551.48	37.18	12.55	41.73	0.05	0	RL95-2	1153	26.14	11.24	44.11	0.05	0	HEC-50-B	2948.19	39.81	16.86	74.05	0.05	0	HEC-1-B	933.9	29.21	11.57	31.97	0.07	0
MGP	matrix Gla protein	hCG24416.2	190435	probe	A	194	9	Colo684	76.53	0.19	0.58	76.53	5.23	1	EJ	85.17	-1.05	0.75	85.17	0.95	1	Ishikawa	46.53	-0.05	0.45	46.53	18.79	1	RL95-2	22.83	1.06	0.24	21.56	0.94	0	HEC-50-B	83.45	0.59	0.47	83.45	1.7	1	HEC-1-B	89.51	-0.26	0.95	89.51	3.78	1
MID1	midline 1 (Opitz/BBB syndrome)	hCG1811944.1	214412	probe	A	93	150	Colo684	74.73	0.84	0.64	74.73	1.19	1	EJ	1467.01	36.38	15.68	40.32	0.05	0	Ishikawa	795.73	16.85	6.44	47.24	0.07	0	RL95-2	3289.42	53.83	32.07	61.1	0.04	0	HEC-50-B	1989.44	39.1	11.38	50.88	0.05	0	HEC-1-B	1586.59	37.72	19.65	42.07	0.06	0
MID1	midline 1 (Opitz/BBB syndrome)	hCG1811944.1	216171	probe	A	7	154	Colo684	53.27	0.92	0.45	53.27	1.09	1	EJ	315.54	5.67	3.37	55.69	0.18	0	Ishikawa	207.61	3.49	1.68	59.48	0.29	0	RL95-2	983.55	14.59	9.59	67.41	0.08	0	HEC-50-B	448.96	11.85	2.57	37.87	0.09	0	HEC-1-B	207.51	5.88	2.57	35.3	0.18	0
MLF1IP	MLF1 interacting protein	hCG17005.2	147135	probe	A	187	124	Colo684	2190.27	23.3	16.53	94.02	0.06	0	EJ	980.63	7.35	8.68	133.37	0.14	0	Ishikawa	1350.49	17.71	13.13	76.24	0.07	0	RL95-2	1765.28	31.95	18.47	55.25	0.04	0	HEC-50-B	884.84	10.37	5	85.36	0.1	0	HEC-1-B	896.59	7.09	9.47	126.52	0.15	0
MLPH	melanophilin	hCG23030.2	127260	probe	A	18	78	Colo684	39.2	-1.3	0.33	39.2	0.77	1	EJ	65.21	-1.69	0.7	65.21	0.59	1	Ishikawa	194.1	2.31	1.57	84.07	0.44	0	RL95-2	722.95	18.51	7.05	39.06	0.07	0	HEC-50-B	4324.82	58.04	24.73	74.51	0.05	0	HEC-1-B	72.13	-1.2	0.89	72.13	0.83	1
MPZL1	myelin protein zero-like 1	hCG42390.4	206371	probe	A	74	15	Colo684	618.6	9.11	5.27	67.93	0.13	0	EJ	2225.2	48.99	23.78	45.42	0.05	0	Ishikawa	2846.89	32.72	23.03	87.01	0.05	0	RL95-2	3150.21	60.04	30.71	52.47	0.04	0	HEC-50-B	1520.21	19.53	8.69	77.85	0.07	0	HEC-1-B	1336.3	35.09	16.55	38.08	0.07	0
MPZL1	myelin protein zero-like 1	hCG42390.4	208490	probe	A	196	8	Colo684	3532.49	49.01	26.66	72.08	0.05	0	EJ	3316.98	52.13	29.35	63.63	0.05	0	Ishikawa	3813.82	43.85	37.09	86.98	0.04	0	RL95-2	3984.87	59.2	41.68	67.31	0.03	0	HEC-50-B	4195.74	55.09	23.69	76.16	0.04	0	HEC-1-B	3363	37.5	35.53	89.67	0.06	0
MRRF	mitochondrial ribosome recycling factor	hCG2021061	121386	probe	A	116	48	Colo684	505.1	14.19	4.31	35.61	0.09	0	EJ	1177.4	21.67	12.58	54.33	0.07	0	Ishikawa	1739.3	34	14.07	51.16	0.05	0	RL95-2	1234.82	28.18	12.04	43.82	0.05	0	HEC-50-B	1547.74	19.72	8.85	78.49	0.07	0	HEC-1-B	1411.47	24.85	17.48	56.8	0.07	64
MRRF	mitochondrial ribosome recycling factor	hCG2021061	235933	probe	A	231	73	Colo684	590.11	10.05	4.45	58.71	0.11	0	EJ	1646.32	50.15	14.57	32.83	0.05	0	Ishikawa	1556.81	31.07	15.14	50.11	0.05	0	RL95-2	1682.25	29.49	17.6	57.04	0.04	0	HEC-50-B	2045.03	25.85	11.55	79.12	0.05	0	HEC-1-B	1045.49	24.29	11.05	43.04	0.07	0
MSRB3	methionine sulfoxide reductase B3	hCG1644178.3	110387	probe	A	193	144	Colo684	117.17	1.42	0.88	82.77	0.71	0	EJ	368.58	12.6	3.26	29.24	0.09	0	Ishikawa	1080.7	28.99	10.51	37.28	0.05	0	RL95-2	625.86	8.55	6.55	73.24	0.12	0	HEC-50-B	1581.19	16.42	8.93	96.28	0.07	0	HEC-1-B	837.68	11.66	8.85	71.85	0.1	0
MYBL2	v-myb myeloblastosis viral oncogene homolog (avian)-like 2	hCG38470.3	154410	probe	A	86	71	Colo684	2867.8	53.67	24.45	53.43	0.07	0	EJ	1458.24	21.95	15.58	66.43	0.06	0	Ishikawa	1772.79	38.43	14.34	46.13	0.05	0	RL95-2	1395.74	40.75	13.61	34.25	0.04	0	HEC-50-B	2375.96	60.78	13.59	39.09	0.05	0	HEC-1-B	2249.96	60.44	27.86	37.23	0.06	0
MYH10	myosin, heavy polypeptide 10, non-muscle	hCG1811052.1	121179	probe	A	189	69	Colo684	2414.72	26.51	18.22	91.1	0.06	0	EJ	2563.12	41.22	22.68	62.18	0.05	0	Ishikawa	1175.23	37.46	11.43	31.37	0.04	0	RL95-2	465.26	17.65	4.87	26.36	0.06	0	HEC-50-B	1853.43	26.1	10.46	71.02	0.05	0	HEC-1-B	1757.56	23.31	18.57	75.41	0.07	0
MYO10	myosin X	hCG37573.2	162961	probe	A	66	50	Colo684	118.12	1.3	1.01	90.97	0.77	0	EJ	820.6	20.35	8.77	40.33	0.07	0	Ishikawa	881	27.63	7.13	31.89	0.06	0	RL95-2	194.59	7.26	1.9	26.82	0.14	0	HEC-50-B	2212.85	33.3	12.66	66.45	0.05	0	HEC-1-B	394.29	22.4	4.88	17.61	0.07	0
MYO10	myosin X	hCG37573.2	216696	probe	A	47	39	Colo684	219.7	4.59	1.87	47.82	0.23	0	EJ	2260.2	46.94	24.15	48.15	0.05	0	Ishikawa	2281.87	30.57	18.46	74.65	0.05	0	RL95-2	582.51	17.45	5.68	33.38	0.07	0	HEC-50-B	5351.84	75.8	30.61	70.6	0.05	0	HEC-1-B	672.64	14.53	8.33	46.29	0.09	0
MYO1C	myosin IC	hCG28722.3	148637	probe	A	161	33	Colo684	319.92	5.63	2.41	56.81	0.18	0	EJ	1681.7	33.81	14.88	49.73	0.05	0	Ishikawa	685.5	23.75	6.67	28.87	0.06	0	RL95-2	669.26	21.24	7	31.5	0.05	0	HEC-50-B	1752.37	45.64	9.89	38.4	0.04	0	HEC-1-B	862.17	17.29	9.11	49.86	0.08	0
NCKAP1	NCK-associated protein 1	hCG2004705	113222	probe	A	186	34	Colo684	4086.33	43.65	30.84	93.62	0.05	0	EJ	5866.27	57.85	51.91	101.4	0.05	0	Ishikawa	6069.15	57.98	59.02	104.67	0.04	0	RL95-2	7176.35	63.76	75.07	112.56	0.03	0	HEC-50-B	11236.9	89.82	63.44	125.11	0.03	0	HEC-1-B	3705.29	69.39	39.15	53.4	0.06	0
NDFIP2	Nedd4 family interacting protein 2	hCG33149.3	123465	probe	A	166	142	Colo684	151.32	5.16	1.14	29.32	0.2	0	EJ	1986.73	40.46	17.58	49.11	0.05	0	Ishikawa	1448.61	37.63	14.09	38.5	0.04	0	RL95-2	2880.75	46.31	30.13	62.21	0.03	0	HEC-50-B	5182.18	77.99	29.26	66.45	0.03	0	HEC-1-B	1901.82	56.78	20.1	33.5	0.06	0
NEK2	NIMA (never in mitosis gene a)-related kinase 2	hCG23474.2	115004	probe	A	115	112	Colo684	7374.33	50.39	62.88	146.33	0.07	0	EJ	2878.13	31.95	30.76	90.08	0.06	0	Ishikawa	4026.72	40.85	32.58	98.56	0.05	0	RL95-2	3464.9	53.75	33.78	64.46	0.04	0	HEC-50-B	3902.18	41.74	22.32	93.48	0.05	0	HEC-1-B	3881.74	76.02	48.07	51.06	0.06	0
NFIB	nuclear factor I/B	hCG1742080.2	141557	probe	A	58	139	Colo684	704.88	3.92	6.01	179.91	0.26	0	EJ	463.33	4.87	4.95	95.07	0.21	0	Ishikawa	1660.63	15.93	13.43	104.23	0.08	0	RL95-2	444.66	9.22	4.34	48.21	0.11	0	HEC-50-B	540.04	4.46	3.09	120.99	0.23	0	HEC-1-B	1305.87	22.67	16.17	57.6	0.07	0
NQO1	NAD(P)H dehydrogenase, quinone 1	hCG28204.3	203807	probe	A	85	104	Colo684	1183.19	15.05	10.09	78.61	0.09	0	EJ	2375.08	31.84	25.38	74.6	0.06	0	Ishikawa	4165.03	49.27	33.7	84.53	0.05	0	RL95-2	12684.2	101.11	123.67	125.45	0.04	0	HEC-50-B	5029.94	70.92	28.77	70.92	0.05	0	HEC-1-B	23271	116.77	288.18	199.29	0.06	0
NR2F2	nuclear receptor subfamily 2, group F, member 2	hCG21309.4	111955	probe	A	107	113	Colo684	249.59	7.33	2.13	34.03	0.15	0	EJ	4754.31	34.27	50.81	138.72	0.05	0	Ishikawa	76.61	-1.83	0.62	76.61	0.55	1	RL95-2	8526.23	76.55	83.13	111.38	0.04	0	HEC-50-B	5990.55	46.94	34.26	127.62	0.05	0	HEC-1-B	1944.26	45.4	24.08	42.83	0.06	0
NR2F2	nuclear receptor subfamily 2, group F, member 2	hCG21309.4	234096	probe	A	191	59	Colo684	117.66	0.86	0.89	117.66	1.16	1	EJ	303.91	5.35	2.69	56.81	0.19	0	Ishikawa	33.16	-0.75	0.32	33.16	1.33	1	RL95-2	190.24	7.63	1.99	24.94	0.13	0	HEC-50-B	36.73	1.16	0.21	31.78	0.87	0	HEC-1-B	59.82	0.97	0.63	59.82	1.03	1
NUSAP1	nucleolar and spindle associated protein 1	hCG38853.3	128435	probe	A	122	61	Colo684	9655.7	80.62	72.87	119.77	0.05	0	EJ	7977.92	53.38	70.6	149.45	0.05	0	Ishikawa	6398.19	51.83	62.22	123.44	0.04	0	RL95-2	5903.37	43.45	61.75	135.87	0.03	0	HEC-50-B	4253.41	35.92	24.02	118.43	0.04	0	HEC-1-B	7799.37	17.22	82.41	453.01	0.08	0
NUSAP1	nucleolar and spindle associated protein 1	hCG38853.3	217548	probe	A	51	132	Colo684	4848.98	38.73	41.34	125.21	0.07	0	EJ	4628.21	59.85	49.46	77.33	0.05	0	Ishikawa	4130.09	59.84	33.41	69.02	0.05	0	RL95-2	3169.27	56.05	30.9	56.54	0.04	0	HEC-50-B	2358.11	26.68	13.49	88.39	0.06	0	HEC-1-B	4024.91	72.15	49.84	55.79	0.06	0
NXN	nucleoredoxin	hCG1811375.3	160193	probe	A	161	3	Colo684	125.79	5.55	0.95	22.68	0.19	0	EJ	1672.57	32.56	14.8	51.37	0.05	0	Ishikawa	1800.19	44	17.51	40.92	0.04	0	RL95-2	3482.84	64.12	36.43	54.32	0.03	0	HEC-50-B	6187.31	63.15	34.93	97.98	0.04	0	HEC-1-B	1501.03	39.77	15.86	37.75	0.06	0
NY-REN-41	NY-REN-41 antigen	hCG1811039.1	200675	probe	A	183	143	Colo684	817.54	12.97	6.17	63.02	0.09	0	EJ	550.87	17.94	4.87	30.7	0.07	0	Ishikawa	1690.1	31.31	16.44	53.98	0.05	0	RL95-2	510.16	17	5.34	30.01	0.06	0	HEC-50-B	954.88	17.96	5.39	53.17	0.06	0	HEC-1-B	978.19	18.15	10.34	53.89	0.08	0
OIP5	Opa interacting protein 5	hCG1642334.2	211010	probe	A	68	129	Colo684	567.02	9.05	4.83	62.62	0.13	0	EJ	926.46	20.63	9.9	44.91	0.07	0	Ishikawa	1462.36	35.78	11.83	40.87	0.05	0	RL95-2	779.65	19.16	7.6	40.68	0.06	0	HEC-50-B	997.1	32.21	5.7	30.95	0.05	0	HEC-1-B	1292.92	37.1	16.01	34.85	0.07	0
ORC6L	origin recognition complex, subunit 6 homolog-like (yeast)	hCG32369.2	114866	probe	A	97	132	Colo684	1171.7	25.39	9.99	46.14	0.07	0	EJ	1130.26	11.76	12.08	96.11	0.1	0	Ishikawa	3129.91	34.15	25.32	91.65	0.05	0	RL95-2	1569.97	30.98	15.31	50.68	0.05	0	HEC-50-B	5861.56	52.76	33.52	111.1	0.05	0	HEC-1-B	783.27	20.28	9.7	38.63	0.08	0
P4HA2	procollagen-proline, 2-oxoglutarate 4-dioxygenase (proline 4-hydroxylase), alpha polypeptide II	hCG24118.4	182482	probe	A	105	76	Colo684	1290.23	26.88	11	48	0.07	0	EJ	2596.15	62.48	27.74	41.55	0.05	0	Ishikawa	2318.5	33.94	18.76	68.32	0.05	0	RL95-2	1781.03	35.39	17.37	50.33	0.05	0	HEC-50-B	3205.17	73.71	18.33	43.48	0.05	0	HEC-1-B	2058.3	46.97	25.49	43.82	0.06	0
P4HA2	procollagen-proline, 2-oxoglutarate 4-dioxygenase (proline 4-hydroxylase), alpha polypeptide II	hCG24118.4	208880	probe	A	189	70	Colo684	940.77	14.72	7.1	63.92	0.08	0	EJ	3357.49	38.3	29.71	87.65	0.05	0	Ishikawa	1485.64	25.43	14.45	58.42	0.05	0	RL95-2	1507.66	22.47	15.77	67.1	0.05	0	HEC-50-B	4780.54	74.42	26.99	64.23	0.03	0	HEC-1-B	1802.29	16.76	19.04	107.51	0.08	0
PACRG	PARK2 co-regulated	hCG1810756.1	126107	probe	A	128	53	Colo684	1319.12	38.87	9.96	33.93	0.05	0	EJ	2450.5	48.79	21.69	50.22	0.05	0	Ishikawa	1522.65	33.26	14.81	45.78	0.05	0	RL95-2	1541.35	31.43	16.12	49.05	0.04	0	HEC-50-B	2805.6	55.79	15.84	50.29	0.04	0	HEC-1-B	2720.62	23.23	28.75	117.14	0.07	0
PACRG	PARK2 co-regulated	hCG1810756.1	147853	probe	A	77	128	Colo684	180.45	3.3	1.54	54.74	0.31	0	EJ	58.96	-0.53	0.63	58.96	1.88	1	Ishikawa	61.21	-0.74	0.5	61.21	1.35	1	RL95-2	35.1	-0.72	0.34	35.1	1.39	1	HEC-50-B	3935.55	45.09	22.51	87.29	0.05	0	HEC-1-B	26.77	0.05	0.33	26.77	19.87	1
PACSIN3	protein kinase C and casein kinase substrate in neurons 3	hCG25176.4	110889	probe	A	11	142	Colo684	628.61	7.36	5.36	85.44	0.15	0	EJ	1102.69	11.87	11.78	92.92	0.1	0	Ishikawa	1047.29	23.7	8.47	44.19	0.06	0	RL95-2	1922.15	35.84	18.74	53.63	0.05	0	HEC-50-B	529.11	9.17	3.03	57.68	0.12	0	HEC-1-B	334.63	8.91	4.14	37.56	0.13	0
PAK4	p21(CDKN1A)-activated kinase 4	hCG20282.3	145376	probe	A	199	3	Colo684	660.42	9.65	4.98	68.41	0.11	0	EJ	1215.97	20.86	10.76	58.28	0.07	0	Ishikawa	708.52	9.37	6.89	75.63	0.11	0	RL95-2	736.64	10.87	7.71	67.8	0.09	0	HEC-50-B	596.02	10.66	3.37	55.92	0.1	0	HEC-1-B	962.45	9.59	10.17	100.34	0.12	0
PANK1	pantothenate kinase 1	hCG24575.3	125392	probe	A	56	24	Colo684	1368.87	24.59	11.67	55.66	0.07	0	EJ	1495.4	15.23	15.98	98.16	0.08	0	Ishikawa	1246.06	14.25	10.08	87.46	0.08	0	RL95-2	727.2	15.73	7.09	46.24	0.07	0	HEC-50-B	703.21	7.73	4.02	90.94	0.14	0	HEC-1-B	517.06	17.24	6.4	30	0.08	0
PARVA	parvin, alpha	hCG23646.3	145721	probe	A	74	97	Colo684	149.48	2.82	1.27	53.03	0.36	0	EJ	416.53	13.17	4.45	31.62	0.09	0	Ishikawa	795.78	21.42	6.44	37.16	0.06	0	RL95-2	498.39	12.85	4.86	38.79	0.09	0	HEC-50-B	929.95	15.24	5.32	61.01	0.08	0	HEC-1-B	824.7	28.45	10.21	28.99	0.07	0
PAWR	PRKC, apoptosis, WT1, regulator	hCG1774391.2	124737	probe	A	175	7	Colo684	335.68	4.71	2.53	71.28	0.22	0	EJ	1765.16	31.53	15.62	55.98	0.06	0	Ishikawa	2644.92	34.56	25.72	76.53	0.05	0	RL95-2	2184.52	35.15	22.85	62.14	0.04	0	HEC-50-B	3050.78	27.2	17.22	112.14	0.05	0	HEC-1-B	701.49	17.42	7.41	40.26	0.08	0
PBK	PDZ binding kinase	hCG17288.4	169723	probe	A	16	17	Colo684	4407.19	38.25	37.58	115.22	0.07	0	EJ	6136.63	60.28	65.58	101.8	0.05	0	Ishikawa	3209	57.04	25.96	56.26	0.05	0	RL95-2	4565.63	67.11	44.52	68.03	0.04	0	HEC-50-B	4778.54	41.76	27.33	114.43	0.05	0	HEC-1-B	3064.22	39.69	37.95	77.2	0.06	0
PCDHGB1	protocadherin gamma subfamily B, 1	hCG1982215.1	111441	probe	A	37	7	Colo684	268.68	2.04	2.29	131.78	0.49	0	EJ	156.43	4.55	1.67	34.39	0.22	0	Ishikawa	175.61	2.55	1.42	68.99	0.4	0	RL95-2	153.6	2.49	1.5	61.74	0.4	64	HEC-50-B	517.5	7.43	2.96	69.67	0.14	0	HEC-1-B	106.37	2.04	1.32	52.14	0.49	0
PCDHGB1	protocadherin gamma subfamily B, 1	hCG1982215.1	128299	probe	A	32	57	Colo684	37.27	-0.44	0.32	37.27	2.27	1	EJ	31.99	-1.56	0.34	31.99	0.64	1	Ishikawa	33.92	-1.81	0.27	33.92	0.55	1	RL95-2	36.01	-1.37	0.35	36.01	0.73	1	HEC-50-B	40.32	-0.7	0.23	40.32	1.42	1	HEC-1-B	41.85	0.78	0.52	41.85	1.28	1
PCDHGB1	protocadherin gamma subfamily B, 1	hCG1982215.1	131242	probe	A	122	69	Colo684	66.54	0.55	0.5	66.54	1.81	1	EJ	114.11	4.17	1.01	27.33	0.24	0	Ishikawa	24.34	-0.58	0.24	24.34	1.72	1	RL95-2	38.06	-0.27	0.4	38.06	3.76	1	HEC-50-B	38.45	1.73	0.22	22.18	0.58	0	HEC-1-B	69.7	0.8	0.74	69.7	1.25	1
PCDHGB1	protocadherin gamma subfamily B, 1	hCG1982215.1	167693	probe	A	47	112	Colo684	105.6	4.38	0.9	24.12	0.24	0	EJ	53.92	0.9	0.58	53.92	1.12	1	Ishikawa	127.9	2.52	1.03	50.68	0.4	0	RL95-2	20.68	0.12	0.2	20.68	8.68	1	HEC-50-B	46.09	-0.05	0.26	46.09	19.26	1	HEC-1-B	23.99	-0.3	0.3	23.99	3.34	1
PCDHGB1	protocadherin gamma subfamily B, 1	hCG1982215.1	173538	probe	A	126	97	Colo684	248.87	2.93	1.88	84.95	0.34	0	EJ	80.44	1.93	0.71	41.7	0.52	0	Ishikawa	62.79	1.65	0.61	38.14	0.61	0	RL95-2	29.35	0.35	0.31	29.35	2.85	1	HEC-50-B	532.45	19.51	3.01	27.29	0.06	64	HEC-1-B	165.93	6.79	1.75	24.44	0.16	0
PCDHGB1	protocadherin gamma subfamily B, 1	hCG1982215.1	209182	probe	A	26	67	Colo684	2545.93	16.23	21.71	156.83	0.09	0	EJ	135.63	0.06	1.45	135.63	17.86	1	Ishikawa	2057.76	13.51	16.65	152.36	0.09	0	RL95-2	1443.29	17.12	14.07	84.32	0.07	0	HEC-50-B	3859.11	24.27	22.07	159.04	0.06	0	HEC-1-B	747.93	9.7	9.26	77.13	0.12	0
PCDHGB1	protocadherin gamma subfamily B, 1	hCG1982215.1	217779	probe	A	76	65	Colo684	60.12	0.83	0.51	60.12	1.2	1	EJ	104.14	1.37	1.11	75.79	0.73	0	Ishikawa	39.93	-2.9	0.32	39.93	0.35	1	RL95-2	57.96	1.29	0.57	44.86	0.77	0	HEC-50-B	39.21	1.4	0.22	27.96	0.71	0	HEC-1-B	20.79	-0.95	0.26	20.79	1.05	1
PCDHGB1	protocadherin gamma subfamily B, 1	hCG1982215.1	217907	probe	A	49	103	Colo684	165.58	2.84	1.41	58.26	0.36	0	EJ	26.43	1.09	0.28	24.17	0.92	0	Ishikawa	82.65	0.27	0.67	82.65	3.72	1	RL95-2	43.07	-0.79	0.42	43.07	1.26	1	HEC-50-B	48.38	-0.83	0.28	48.38	1.21	1	HEC-1-B	36.16	1.88	0.45	19.21	0.53	0
PCDHGB1	protocadherin gamma subfamily B, 1	hCG1982215.1	218524	probe	A	117	131	Colo684	69.74	1.97	0.59	35.48	0.51	0	EJ	34.21	-0.13	0.37	34.21	7.95	1	Ishikawa	66.23	-2.18	0.54	66.23	0.46	1	RL95-2	56.53	-0.44	0.55	56.53	2.25	1	HEC-50-B	75.96	0.43	0.43	75.96	2.35	1	HEC-1-B	39.35	0.11	0.49	39.35	8.95	1
PCDHGB1	protocadherin gamma subfamily B, 1	hCG1982215.1	219556	probe	A	75	92	Colo684	277.12	2.73	2.36	101.62	0.37	0	EJ	56.71	-1.47	0.61	56.71	0.68	1	Ishikawa	220.69	4.03	1.79	54.77	0.25	0	RL95-2	154.07	3.43	1.5	44.88	0.29	0	HEC-50-B	25.88	0	0.15	25.88	230.69	1	HEC-1-B	45	1.81	0.56	24.8	0.55	0
PCDHGB1	protocadherin gamma subfamily B, 1	hCG1982215.1	220056	probe	A	125	82	Colo684	304.42	4.26	2.3	71.39	0.24	0	EJ	164.27	5.17	1.45	31.77	0.2	0	Ishikawa	83.28	4.05	0.81	20.54	0.25	0	RL95-2	141.71	5.89	1.48	24.07	0.17	0	HEC-50-B	134.75	2.1	0.76	64.29	0.48	0	HEC-1-B	75.12	3.91	0.79	19.22	0.26	0
PCDHGB1	protocadherin gamma subfamily B, 1	hCG1982215.1	221896	probe	A	9	131	Colo684	40.34	-0.26	0.34	40.34	3.82	1	EJ	67.92	2.15	0.73	31.64	0.47	0	Ishikawa	31.07	0.14	0.25	31.07	7.02	1	RL95-2	28.13	-0.18	0.27	28.13	5.49	1	HEC-50-B	78.54	2.25	0.45	34.84	0.45	0	HEC-1-B	45.18	1.2	0.56	37.77	0.84	0
PCDHGB1	protocadherin gamma subfamily B, 1	hCG1982215.1	222533	probe	A	159	87	Colo684	132.87	1.62	1	81.93	0.62	0	EJ	83.42	-1.34	0.74	83.42	0.75	1	Ishikawa	57.65	1.64	0.56	35.08	0.61	0	RL95-2	127.2	1.16	1.33	109.61	0.86	0	HEC-50-B	133.17	0.33	0.75	133.17	3.03	1	HEC-1-B	95.99	2.09	1.01	45.85	0.48	0
PCDHGB1	protocadherin gamma subfamily B, 1	hCG1982215.1	223334	probe	A	196	58	Colo684	81.73	0.71	0.62	81.73	1.42	1	EJ	203.89	7.75	1.8	26.32	0.14	0	Ishikawa	183.88	6.21	1.79	29.63	0.17	0	RL95-2	114.31	4	1.2	28.6	0.25	0	HEC-50-B	174.85	1.86	0.99	93.98	0.54	0	HEC-1-B	122.59	1.34	1.3	91.61	0.75	0
PCDHGB1	protocadherin gamma subfamily B, 1	hCG1982215.1	223790	probe	A	185	37	Colo684	61.45	1.2	0.46	51.01	0.83	0	EJ	98.78	3.81	0.87	25.93	0.27	0	Ishikawa	34.11	-0.02	0.33	34.11	45.96	1	RL95-2	76.29	1.64	0.8	46.39	0.61	0	HEC-50-B	48.82	-0.25	0.28	48.82	3.96	1	HEC-1-B	87.16	0.04	0.92	87.16	24.11	1
PCDHGB1	protocadherin gamma subfamily B, 1	hCG1982215.1	224303	probe	A	31	42	Colo684	97.3	-0.39	0.83	97.3	2.57	1	EJ	60.88	-0.6	0.65	60.88	1.68	1	Ishikawa	96.17	0.27	0.78	96.17	3.72	1	RL95-2	55.61	-2.94	0.54	55.61	0.34	1	HEC-50-B	73.51	-0.43	0.42	73.51	2.35	1	HEC-1-B	46.28	0.59	0.57	46.28	1.69	1
PCDHGB1	protocadherin gamma subfamily B, 1	hCG1982215.1	224541	probe	A	93	32	Colo684	35.6	1.22	0.3	29.12	0.82	0	EJ	41.61	-0.67	0.44	41.61	1.5	1	Ishikawa	40.47	-1.97	0.33	40.47	0.51	1	RL95-2	36.97	-0.62	0.36	36.97	1.61	1	HEC-50-B	133.08	2.45	0.76	54.27	0.41	0	HEC-1-B	43.29	-0.46	0.54	43.29	2.17	1
PCDHGB1	protocadherin gamma subfamily B, 1	hCG1982215.1	226088	probe	A	51	104	Colo684	71.42	2.03	0.61	35.1	0.5	0	EJ	51.71	-2.18	0.55	51.71	0.46	1	Ishikawa	255.32	4.34	2.07	58.83	0.23	0	RL95-2	57.4	1.29	0.56	44.53	0.78	0	HEC-50-B	75.23	-0.17	0.43	75.23	5.91	1	HEC-1-B	22.49	-1.1	0.28	22.49	0.91	1
PCDHGB1	protocadherin gamma subfamily B, 1	hCG1982215.1	226138	probe	A	2	42	Colo684	60.74	-0.09	0.52	60.74	10.62	1	EJ	211.53	3.53	2.26	59.99	0.29	0	Ishikawa	229.03	4.09	1.85	56.01	0.25	0	RL95-2	83.1	1.68	0.81	49.38	0.6	0	HEC-50-B	125.98	0.75	0.72	125.98	1.33	1	HEC-1-B	36.58	-0.69	0.45	36.58	1.45	1
PCDHGB1	protocadherin gamma subfamily B, 1	hCG1982215.1	226913	probe	A	91	55	Colo684	105.41	0.99	0.9	105.41	1.01	1	EJ	221.31	1.86	2.37	118.78	0.54	0	Ishikawa	160.87	0.76	1.3	160.87	1.31	1	RL95-2	170.33	1.52	1.66	112.22	0.66	0	HEC-50-B	226.49	1.75	1.3	129.71	0.57	0	HEC-1-B	91.59	2.1	1.13	43.53	0.48	0
PCDHGB1	protocadherin gamma subfamily B, 1	hCG1982215.1	227600	probe	A	1	135	Colo684	47.91	-0.33	0.41	47.91	2.99	1	EJ	22.27	0.95	0.24	22.27	1.06	1	Ishikawa	24.78	-2.13	0.2	24.78	0.47	1	RL95-2	32.66	0.14	0.32	32.66	6.99	1	HEC-50-B	33.38	0.59	0.19	33.38	1.71	1	HEC-1-B	36.95	0.92	0.46	36.95	1.08	1
PCDHGB2	protocadherin gamma subfamily B, 2	hCG1982215.1	218348	probe	A	78	27	Colo684	29.07	-0.37	0.25	29.07	2.72	1	EJ	44.81	1.7	0.48	26.4	0.59	0	Ishikawa	68.52	-0.13	0.55	68.52	7.64	1	RL95-2	49.41	-0.55	0.48	49.41	1.8	1	HEC-50-B	37.11	-1.68	0.21	37.11	0.6	1	HEC-1-B	23.51	-0.92	0.29	23.51	1.09	1
PCDHGC3	protocadherin gamma subfamily C, 3	hCG1982215.1	222534	probe	A	83	67	Colo684	121.71	2.11	1.04	57.72	0.48	0	EJ	40.88	0.24	0.44	40.88	4.12	1	Ishikawa	90.89	3.71	0.74	24.5	0.27	0	RL95-2	127.31	3.04	1.24	41.91	0.33	0	HEC-50-B	56.99	-1.38	0.33	56.99	0.73	1	HEC-1-B	60.31	2.42	0.75	24.94	0.42	0
PCGF2	polycomb group ring finger 2	hCG31397.3	144040	probe	A	175	71	Colo684	445.81	11.03	3.36	40.42	0.1	0	EJ	381.09	4.11	3.37	92.73	0.25	0	Ishikawa	331.44	10.16	3.22	32.64	0.1	0	RL95-2	231.69	2.18	2.42	106.35	0.46	0	HEC-50-B	490.41	14.26	2.77	34.4	0.08	0	HEC-1-B	598.41	14.97	6.32	39.97	0.09	0
PCGF2	polycomb group ring finger 2	hCG31397.3	183092	probe	A	15	96	Colo684	5609.47	67.68	47.83	82.88	0.06	0	EJ	4110.5	37.61	43.93	109.3	0.05	0	Ishikawa	4049.35	60.74	32.76	66.66	0.05	0	RL95-2	3511.25	49.13	34.24	71.47	0.04	0	HEC-50-B	3109.7	30.46	17.78	102.09	0.05	0	HEC-1-B	6478.13	45.26	80.22	143.14	0.06	0
PDCD8	programmed cell death 8 (apoptosis-inducing factor)	hCG20999.4	205457	probe	A	226	121	Colo684	1197.04	16.43	9.03	72.85	0.08	0	EJ	1099.85	37.68	9.73	29.19	0.05	0	Ishikawa	867.67	30.71	8.44	28.25	0.05	0	RL95-2	1054.38	26.13	11.03	40.36	0.04	0	HEC-50-B	2388.75	49.77	13.49	48	0.04	0	HEC-1-B	724.11	12.15	7.65	59.57	0.1	0
PDCD8	programmed cell death 8 (apoptosis-inducing factor)	hCG20999.4	234418	probe	A	33	67	Colo684	1832.07	12.9	15.62	142	0.1	0	EJ	1906.45	15.49	20.37	123.08	0.08	0	Ishikawa	2316.33	24.25	18.74	95.53	0.06	0	RL95-2	2345.62	31.71	22.87	73.96	0.05	0	HEC-50-B	5856.48	31.71	33.49	184.72	0.05	0	HEC-1-B	1171.26	16.63	14.5	70.42	0.08	0
PDE4D	phosphodiesterase 4D, cAMP-specific (phosphodiesterase E3 dunce homolog, Drosophila)	hCG1811507.2	164053	probe	A	7	102	Colo684	9238.87	58.48	78.77	157.97	0.07	0	EJ	17338.9	64.7	185.3	268	0.05	0	Ishikawa	24013.7	97.48	194.28	246.34	0.05	0	RL95-2	13409	100.58	130.74	133.32	0.04	0	HEC-50-B	25059.5	87.24	143.32	287.25	0.04	0	HEC-1-B	9729.5	81.77	120.49	118.98	0.06	0
PDE4D	phosphodiesterase 4D, cAMP-specific (phosphodiesterase E3 dunce homolog, Drosophila)	hCG1811507.2	219138	probe	A	157	70	Colo684	57.82	0.55	0.44	57.82	1.83	1	EJ	110.83	1.35	0.98	81.83	0.74	0	Ishikawa	87.71	3.63	0.85	24.14	0.28	0	RL95-2	48.78	0.65	0.51	48.78	1.53	1	HEC-50-B	89.71	-0.83	0.51	89.71	1.2	1	HEC-1-B	89.03	2.28	0.94	39.01	0.44	0
PEG10	paternally expressed 10	hCG1642748.3	112068	probe	A	123	115	Colo684	10547.3	76.27	79.6	138.29	0.05	0	EJ	5837.53	70.17	51.66	83.19	0.05	0	Ishikawa	19041.1	59.14	185.17	321.98	0.04	0	RL95-2	1650.72	21.83	17.27	75.63	0.05	0	HEC-50-B	11235.6	63.41	63.44	177.19	0.04	0	HEC-1-B	8644.53	72.15	91.34	119.82	0.06	0
PERP	PERP, TP53 apoptosis effector	hCG17829.4	141176	probe	A	162	2	Colo684	1201.29	14.45	9.07	83.14	0.08	0	EJ	9392.41	52.53	83.12	178.79	0.05	0	Ishikawa	3409.41	61.05	33.16	55.85	0.04	0	RL95-2	17899.6	76.51	187.24	233.97	0.03	0	HEC-50-B	17258.5	77.72	97.44	222.06	0.03	0	HEC-1-B	374.93	6.19	3.96	60.55	0.17	0
PGK1	phosphoglycerate kinase 1	hCG20034.3	138964	probe	A	42	138	Colo684	10785.6	70.43	91.96	153.14	0.06	64	EJ	16791.5	80.98	179.45	207.35	0.05	0	Ishikawa	10337.5	69.52	83.63	148.69	0.05	0	RL95-2	10911.6	88.48	106.39	123.32	0.04	0	HEC-50-B	23594.2	101.83	134.94	231.71	0.04	0	HEC-1-B	7831.51	85.87	96.98	91.2	0.06	64
PHLDA2	pleckstrin homology-like domain, family A, member 2	hCG16432.2	149799	probe	A	112	134	Colo684	166.62	4.95	1.42	33.66	0.21	0	EJ	109.96	1.55	1.18	71.1	0.65	0	Ishikawa	4046.49	63.43	32.74	63.79	0.05	0	RL95-2	1181.08	23.87	11.52	49.47	0.06	0	HEC-50-B	14550.2	48.32	83.21	301.12	0.05	0	HEC-1-B	2105.07	52.65	26.07	39.98	0.06	0
PHLDA2	pleckstrin homology-like domain, family A, member 2	hCG16432.2	185855	probe	A	222	93	Colo684	181.6	2.73	1.37	66.64	0.37	0	EJ	515.24	8.79	4.56	58.65	0.12	0	Ishikawa	6883.71	71.96	66.94	95.66	0.04	0	RL95-2	2461.17	57.1	25.75	43.1	0.03	0	HEC-50-B	28219	90.9	159.33	310.44	0.03	0	HEC-1-B	4974.01	46.84	52.56	106.18	0.06	0
PHLDB1	pleckstrin homology-like domain, family B, member 1	hCG40225.3	120125	probe	A	117	136	Colo684	614.04	11.5	5.24	53.4	0.11	0	EJ	1945.74	22.11	20.79	88	0.06	0	Ishikawa	1062.69	21.98	8.6	48.34	0.06	0	RL95-2	487.05	10.95	4.75	44.5	0.1	0	HEC-50-B	5929.86	56.29	33.91	105.34	0.05	0	HEC-1-B	1815.36	33.71	22.48	53.86	0.07	0
PHLDB1	pleckstrin homology-like domain, family B, member 1	hCG40225.3	224332	probe	A	228	124	Colo684	392.26	5.24	2.96	74.92	0.2	0	EJ	1069.72	38.97	9.47	27.45	0.05	0	Ishikawa	351.45	12.79	3.42	27.48	0.09	0	RL95-2	453.32	14.31	4.74	31.67	0.07	0	HEC-50-B	1295	34.56	7.31	37.47	0.04	0	HEC-1-B	659.96	29.02	6.97	22.74	0.07	0
PIR	pirin (iron-binding nuclear protein)	hCG15752.3	105450	probe	A	127	38	Colo684	553.46	23.32	4.18	23.73	0.06	0	EJ	8425.8	86.67	74.56	97.22	0.05	0	Ishikawa	1905.39	29.17	18.53	65.32	0.05	0	RL95-2	1295.1	26.53	13.55	48.81	0.04	0	HEC-50-B	1677.96	27.74	9.47	60.49	0.05	0	HEC-1-B	781.56	28.88	8.26	27.07	0.07	0
PKMYT1	protein kinase, membrane associated tyrosine/threonine 1	hCG15614.2	142986	probe	A	119	125	Colo684	1184.62	9.47	10.1	125.11	0.12	0	EJ	879.67	10.72	9.4	82.03	0.1	0	Ishikawa	1191.03	23.7	9.64	50.26	0.06	0	RL95-2	1038.69	21.22	10.13	48.94	0.06	0	HEC-50-B	1750.44	20.15	10.01	86.88	0.07	0	HEC-1-B	1542.17	25.5	19.1	60.48	0.07	0
PLAU	plasminogen activator, urokinase	hCG20537.3	208672	probe	A	14	10	Colo684	38.03	0.46	0.32	38.03	2.16	1	EJ	34.14	0.52	0.36	34.14	1.94	1	Ishikawa	840.37	20.06	6.8	41.9	0.07	0	RL95-2	18811.9	85.2	183.42	220.8	0.04	0	HEC-50-B	33387	83.26	190.94	400.99	0.04	0	HEC-1-B	1137.02	21.98	14.08	51.72	0.07	0
PLCD3	phospholipase C, delta 3	hCG28072.2	197282	probe	A	211	35	Colo684	2681.44	37.3	20.24	71.9	0.05	0	EJ	4003.98	60.27	35.43	66.43	0.05	0	Ishikawa	1072.42	24.15	10.43	44.41	0.05	0	RL95-2	1085.02	22.09	11.35	49.12	0.05	0	HEC-50-B	1543.3	34.96	8.71	44.15	0.04	0	HEC-1-B	3611.5	33.57	38.16	107.6	0.06	0
PLEKHC1	pleckstrin homology domain containing, family C (with FERM domain) member 1	hCG20966.3	183236	probe	A	121	32	Colo684	677.17	26.54	5.11	25.52	0.06	0	EJ	640.56	17.35	5.67	36.93	0.07	0	Ishikawa	500.21	19.53	4.86	25.61	0.06	0	RL95-2	71.53	0.1	0.75	71.53	9.53	1	HEC-50-B	1479.06	15.28	8.35	96.78	0.07	0	HEC-1-B	554.1	13.2	5.85	41.99	0.1	0
PLK1	polo-like kinase 1 (Drosophila)	hCG23854.3	197341	probe	A	10	85	Colo684	9627.2	63.55	82.08	151.49	0.06	0	EJ	11005	67.62	117.61	162.74	0.05	0	Ishikawa	11086.8	74.95	89.69	147.93	0.05	0	RL95-2	5740.83	61.76	55.97	92.96	0.04	0	HEC-50-B	12474.6	103.83	71.34	120.15	0.04	0	HEC-1-B	8807.17	75.16	109.06	117.17	0.06	0
PLK2	polo-like kinase 2 (Drosophila)	hCG39584.2	173384	probe	A	99	18	Colo684	84.13	0.62	0.72	84.13	1.62	1	EJ	6548.84	43.47	69.99	150.65	0.05	0	Ishikawa	3713.52	43.63	30.04	85.12	0.05	0	RL95-2	5785.35	68.22	56.41	84.8	0.04	0	HEC-50-B	6786.09	62.12	38.81	109.23	0.05	0	HEC-1-B	1059.93	14.31	13.13	74.07	0.09	0
PLOD2	procollagen-lysine, 2-oxoglutarate 5-dioxygenase 2	hCG16089.3	176082	probe	A	64	142	Colo684	409.67	2.99	3.49	137.14	0.34	0	EJ	137.46	0.78	1.47	137.46	1.29	1	Ishikawa	2070.68	19.9	16.75	104.06	0.07	0	RL95-2	101.25	1.4	0.99	72.36	0.72	0	HEC-50-B	4680.6	33.03	26.77	141.71	0.05	0	HEC-1-B	1162.17	19.29	14.39	60.26	0.08	0
PLS3	plastin 3 (T isoform)	hCG18485.3	183842	probe	A	69	52	Colo684	326.79	5.73	2.79	57	0.19	0	EJ	21628	91.78	231.14	235.64	0.05	0	Ishikawa	4062.97	53.55	32.87	75.88	0.05	0	RL95-2	16478.6	109.94	160.67	149.89	0.04	0	HEC-50-B	11611.5	70.85	66.41	163.88	0.05	0	HEC-1-B	5573.7	90.73	69.02	61.43	0.06	0
PLTP	phospholipid transfer protein	hCG37180.3	175887	probe	A	149	136	Colo684	2280.69	45.31	17.21	50.34	0.05	0	EJ	159.65	3.49	1.41	45.79	0.29	0	Ishikawa	1568.73	32.65	15.26	48.05	0.05	0	RL95-2	110.69	0.17	1.16	110.69	5.8	1	HEC-50-B	38.12	0.6	0.22	38.12	1.65	1	HEC-1-B	58.54	2.31	0.62	25.37	0.44	0
PLXNB1	plexin B1	hCG41166.3	199368	probe	A	195	84	Colo684	905.83	7.86	6.84	115.29	0.13	0	EJ	1654.23	22.16	14.64	74.64	0.06	0	Ishikawa	883.42	12.38	8.59	71.37	0.09	0	RL95-2	2059.8	40.86	21.55	50.41	0.03	0	HEC-50-B	709.77	9.3	4.01	76.35	0.11	0	HEC-1-B	3066.99	43.31	32.41	70.81	0.06	0
POLR3H	polymerase (RNA) III (DNA directed) polypeptide H (22.9kD)	hCG41555.3	131148	probe	A	142	45	Colo684	778.74	22.32	5.88	34.89	0.06	0	EJ	1200.29	21.49	10.62	55.87	0.06	0	Ishikawa	1222.66	28.83	11.89	42.4	0.05	0	RL95-2	928.85	12.18	9.72	76.26	0.08	0	HEC-50-B	1883.67	45.56	10.64	41.34	0.04	0	HEC-1-B	933.25	28.49	9.86	32.75	0.07	0
PPAP2C	phosphatidic acid phosphatase type 2C	hCG18528.2	120143	probe	A	63	130	Colo684	61.72	0.44	0.53	61.72	2.27	1	EJ	1287.73	21.81	13.76	59.05	0.07	0	Ishikawa	7127.84	93.96	57.67	75.86	0.05	0	RL95-2	4517.12	66.41	44.04	68.02	0.04	0	HEC-50-B	3536.25	46.09	20.22	76.73	0.05	0	HEC-1-B	62.87	3.49	0.78	18.04	0.29	0
PPIC	peptidylprolyl isomerase C (cyclophilin C)	hCG37361.3	111636	probe	A	91	35	Colo684	146.52	1.53	1.25	95.92	0.66	0	EJ	5458.58	62.21	58.34	87.75	0.05	0	Ishikawa	5979.45	65.57	48.37	91.19	0.05	0	RL95-2	7909.72	75.81	77.12	104.34	0.04	0	HEC-50-B	1974.52	24.17	11.29	81.68	0.06	0	HEC-1-B	2382	43.12	29.5	55.25	0.06	0
PRAME	preferentially expressed antigen in melanoma	hCG73093.3	101762	probe	A	93	38	Colo684	1720.84	27.94	14.67	61.58	0.07	0	EJ	19288.7	102.19	206.14	188.74	0.05	0	Ishikawa	4002.46	55.02	32.38	72.74	0.05	0	RL95-2	7912.62	87.28	77.15	90.65	0.04	0	HEC-50-B	6913.8	75.06	39.54	92.12	0.05	0	HEC-1-B	6165.11	85.99	76.35	71.7	0.06	0
PRC1	protein regulator of cytokinesis 1	hCG32579.3	180626	probe	A	134	14	Colo684	8851.05	55.61	66.8	159.17	0.05	0	EJ	10510.1	78.16	93.01	134.47	0.05	0	Ishikawa	5622.07	49.77	54.67	112.97	0.04	0	RL95-2	3765.68	55.06	39.39	68.39	0.03	0	HEC-50-B	17166.9	87.11	96.93	197.08	0.03	0	HEC-1-B	6015.87	32.36	63.57	185.91	0.07	0
PRR6	proline rich 6	hCG28937.3	113100	probe	A	223	84	Colo684	5498.01	55.06	41.49	99.86	0.05	0	EJ	40.07	-0.15	0.35	40.07	6.6	1	Ishikawa	707.11	20.54	6.88	34.43	0.06	0	RL95-2	504.54	14.07	5.28	35.87	0.07	0	HEC-50-B	5980.18	77.58	33.76	77.08	0.03	0	HEC-1-B	22.41	-1.34	0.24	22.41	0.75	1
PSPH	phosphoserine phosphatase	hCG1811513.1	128345	probe	A	157	109	Colo684	3125.01	34.44	23.58	90.74	0.05	0	EJ	2093.5	23.97	18.53	87.34	0.06	0	Ishikawa	3599.96	53.29	35.01	67.55	0.04	0	RL95-2	1512.89	14.97	15.83	101.05	0.07	0	HEC-50-B	5431.24	47.42	30.67	114.53	0.04	0	HEC-1-B	3059.41	40.78	32.33	75.03	0.06	0
PSPH	phosphoserine phosphatase	hCG1811513.1	225278	probe	A	74	2	Colo684	2147.7	29.81	18.31	72.04	0.07	0	EJ	1608.41	35.82	17.19	44.91	0.05	0	Ishikawa	3578.89	30.89	28.95	115.85	0.05	0	RL95-2	965.66	21.44	9.42	45.05	0.06	0	HEC-50-B	5097.19	53.17	29.15	95.87	0.05	0	HEC-1-B	1492.41	27.57	18.48	54.13	0.07	0
PTK7	PTK7 protein tyrosine kinase 7	hCG2001916	120616	probe	A	45	119	Colo684	857.21	29.02	7.31	29.54	0.07	0	EJ	3086.65	42.37	32.99	72.85	0.05	0	Ishikawa	4143.17	51.02	33.52	81.21	0.05	0	RL95-2	5907.65	67.58	57.6	87.41	0.04	0	HEC-50-B	1105.92	17.35	6.32	63.76	0.07	0	HEC-1-B	245.03	9.78	3.03	25.05	0.12	0
PTPLA	protein tyrosine phosphatase-like (proline instead of catalytic arginine), member a	hCG22547.3	163850	probe	A	69	11	Colo684	335.4	2.19	2.86	153.24	0.46	0	EJ	209.02	3.12	2.23	67.01	0.32	0	Ishikawa	625.07	4.35	5.06	143.78	0.23	0	RL95-2	672.75	9.82	6.56	68.48	0.11	0	HEC-50-B	3931.87	25.34	22.49	155.16	0.06	0	HEC-1-B	792.85	12.38	9.82	64.05	0.1	0
PTPN13	protein tyrosine phosphatase, non-receptor type 13 (APO-1/CD95 (Fas)-associated phosphatase)	hCG15050.2	188871	probe	A	186	136	Colo684	6549	45.19	49.42	144.93	0.05	0	EJ	744.54	9.34	6.59	79.75	0.12	0	Ishikawa	450.5	12.33	4.38	36.53	0.09	0	RL95-2	1703.03	17.38	17.81	97.97	0.06	0	HEC-50-B	2799.67	35.44	15.81	79.01	0.04	0	HEC-1-B	550.47	10.31	5.82	53.41	0.11	0
PTPRF	protein tyrosine phosphatase, receptor type, F	hCG25208.2	200143	probe	A	234	126	Colo684	4091.62	30.37	30.88	134.72	0.05	0	EJ	7197.42	72.56	63.69	99.19	0.05	0	Ishikawa	5165	56.98	50.23	90.65	0.04	0	RL95-2	6157.06	71.49	64.41	86.12	0.03	0	HEC-50-B	1529.41	30.58	8.64	50.01	0.05	0	HEC-1-B	1671.62	20.69	17.66	80.79	0.08	0
PTTG2	pituitary tumor-transforming 2	hCG39017.3	130575	probe	A	202	77	Colo684	1434.9	20.63	10.83	69.57	0.07	0	EJ	3724.26	60.3	32.96	61.76	0.05	0	Ishikawa	2090.14	55.73	20.33	37.51	0.04	0	RL95-2	1146.14	40.35	11.99	28.4	0.03	0	HEC-50-B	4192.57	61.42	23.67	68.26	0.04	0	HEC-1-B	3923.12	43.8	41.45	89.56	0.06	0
PVRL2	poliovirus receptor-related 2 (herpesvirus entry mediator B)	hCG22130.3	128369	probe	A	5	153	Colo684	519.62	7.21	4.43	72.03	0.15	0	EJ	2202.69	22.04	23.54	99.93	0.06	0	Ishikawa	1928.51	24.62	15.6	78.32	0.06	0	RL95-2	1514.72	16.91	14.77	89.56	0.07	0	HEC-50-B	1371.14	10.34	7.84	132.6	0.11	0	HEC-1-B	597.09	7.99	7.39	74.75	0.14	0
PYCR1	pyrroline-5-carboxylate reductase 1	hCG38803.3	119283	probe	A	105	63	Colo684	1173.42	33.16	10	35.39	0.07	0	EJ	891.91	26.52	9.53	33.63	0.06	0	Ishikawa	1503.6	29.96	12.16	50.19	0.06	0	RL95-2	1034.13	30.17	10.08	34.27	0.05	0	HEC-50-B	1248.96	22.81	7.14	54.76	0.06	0	HEC-1-B	1051.52	37.34	13.02	28.16	0.06	0
QPRT	quinolinate phosphoribosyltransferase (nicotinate-nucleotide pyrophosphorylase (carboxylating))	hCG21638.4	161752	probe	A	205	70	Colo684	2404	36.2	18.14	66.41	0.05	0	EJ	5255.88	70.21	46.51	74.86	0.05	0	Ishikawa	2506.72	53.39	24.38	46.95	0.04	0	RL95-2	2062.09	32.85	21.57	62.78	0.04	0	HEC-50-B	13056.4	110.65	73.72	118	0.03	0	HEC-1-B	4456.74	41.94	47.09	106.26	0.06	0
RABL5	RAB, member RAS oncogene family-like 5	hCG17354.3	110066	probe	A	63	58	Colo684	2556.32	39.82	21.8	64.19	0.07	0	EJ	1738.62	27.3	18.58	63.69	0.06	0	Ishikawa	2940.3	71.79	23.79	40.96	0.05	0	RL95-2	1665.56	33.08	16.24	50.35	0.05	0	HEC-50-B	1639.86	38.11	9.38	43.03	0.05	0	HEC-1-B	2470.2	70.47	30.59	35.05	0.06	0
RAD51	RAD51 homolog (RecA homolog, E. coli) (S. cerevisiae)	hCG1998805	158651	probe	A	99	149	Colo684	995.68	7.06	8.49	140.96	0.15	0	EJ	1930.01	23.95	20.63	80.58	0.06	0	Ishikawa	2064.9	21.55	16.71	95.84	0.06	0	RL95-2	2387.77	25.21	23.28	94.73	0.05	0	HEC-50-B	3249.99	22.62	18.59	143.69	0.06	0	HEC-1-B	2008.89	21.44	24.88	93.68	0.08	0
RAI14	retinoic acid induced 14	hCG1768049.1	132453	probe	A	148	119	Colo684	1023.67	17.69	7.73	57.87	0.07	0	EJ	2446.76	42.17	21.65	58.02	0.05	0	Ishikawa	1354.38	29.86	13.17	45.36	0.05	0	RL95-2	591.62	13.92	6.19	42.5	0.08	0	HEC-50-B	4088.5	62.39	23.08	65.54	0.04	0	HEC-1-B	1612.5	25.71	17.04	62.73	0.07	0
RAMP	RA-regulated nuclear matrix-associated protein	hCG1818529.1	189150	probe	A	179	5	Colo684	1762.9	19.2	13.3	91.82	0.07	0	EJ	1239.28	7.4	10.97	167.4	0.14	0	Ishikawa	1086.41	7.78	10.57	139.71	0.13	0	RL95-2	1649.9	12.33	17.26	133.82	0.08	0	HEC-50-B	3120.01	17.91	17.62	174.23	0.06	0	HEC-1-B	1294.45	8.23	13.68	157.34	0.13	0
RASIP1	Ras interacting protein 1	hCG16232.2	206612	probe	A	27	72	Colo684	318.87	8.78	2.72	36.33	0.13	0	EJ	164.82	2.55	1.76	64.59	0.39	0	Ishikawa	132.47	4.16	1.07	31.87	0.24	0	RL95-2	136.4	3.44	1.33	39.69	0.29	0	HEC-50-B	649.61	19.86	3.72	32.7	0.07	0	HEC-1-B	187.17	6.66	2.32	28.09	0.16	0
RBM9	RNA binding motif protein 9	hCG2010626	180263	probe	A	181	143	Colo684	189.9	2.81	1.43	67.6	0.36	0	EJ	679.76	13.43	6.02	50.62	0.09	0	Ishikawa	658.32	22.1	6.4	29.79	0.06	0	RL95-2	786.47	12.85	8.23	61.19	0.08	0	HEC-50-B	470.83	7.67	2.66	61.37	0.13	0	HEC-1-B	592.02	6.14	6.26	96.47	0.17	0
RBM9	RNA binding motif protein 9	hCG2010626	201905	probe	A	194	114	Colo684	725.86	4.53	5.48	160.35	0.23	0	EJ	3810.04	19.33	33.72	197.13	0.07	0	Ishikawa	3827.22	28.13	37.22	136.07	0.05	0	RL95-2	3861.83	26.8	40.4	144.08	0.04	262146	HEC-50-B	2476.03	16.6	13.98	149.2	0.07	0	HEC-1-B	3029.34	23.88	32.01	126.83	0.07	0
RBM9	RNA binding motif protein 9	hCG2010626	223550	probe	A	5	31	Colo684	464.23	5.6	3.96	82.96	0.19	0	EJ	1661.28	38.55	17.75	43.1	0.05	0	Ishikawa	2557.53	42.2	20.69	60.6	0.05	0	RL95-2	2257.78	51.81	22.01	43.58	0.04	0	HEC-50-B	1402.73	34.27	8.02	40.94	0.05	0	HEC-1-B	1335.58	20.9	16.54	63.91	0.08	0
RFC3	replication factor C (activator 1) 3, 38kDa	hCG32194.3	105010	probe	A	227	88	Colo684	744.82	18.22	5.62	40.87	0.07	0	EJ	386.37	11.14	3.42	34.7	0.1	0	Ishikawa	736.01	15.31	7.16	48.06	0.07	0	RL95-2	454.26	9.86	4.75	46.06	0.1	0	HEC-50-B	1893.35	26.98	10.69	70.16	0.05	0	HEC-1-B	1241.55	34.98	13.12	35.49	0.06	0
RHOD	ras homolog gene family, member D	hCG20623.4	138633	probe	A	212	53	Colo684	58.83	-0.48	0.44	58.83	2.1	1	EJ	5140.74	57.37	45.49	89.61	0.05	0	Ishikawa	3348.04	50.96	32.56	65.7	0.04	0	RL95-2	4149.76	34.68	43.41	119.68	0.04	0	HEC-50-B	49.25	1.61	0.28	30.53	0.62	0	HEC-1-B	2989.61	59.04	31.59	50.63	0.06	0
RHPN2	rhophilin, Rho GTPase binding protein 2	hCG1982350.1	132237	probe	A	209	56	Colo684	117.31	4.53	0.89	25.91	0.23	0	EJ	575.43	21.33	5.09	26.97	0.06	0	Ishikawa	216.27	5.42	2.1	39.93	0.19	0	RL95-2	420.77	7.57	4.4	55.55	0.13	0	HEC-50-B	1050.24	25.9	5.93	40.56	0.05	0	HEC-1-B	193.61	8.25	2.05	23.47	0.13	0
RHPN2	rhophilin, Rho GTPase binding protein 2	hCG1982350.1	204023	probe	A	159	17	Colo684	539.19	9.38	4.07	57.48	0.12	0	EJ	2436.72	39.33	21.56	61.95	0.05	0	Ishikawa	941.99	11.02	9.16	85.48	0.1	0	RL95-2	659.67	12.04	6.9	54.81	0.09	0	HEC-50-B	3068.17	42.13	17.32	72.83	0.04	0	HEC-1-B	1096.34	16.17	11.58	67.81	0.08	0
RND3	Rho family GTPase 3	hCG15792.3	129829	probe	A	109	153	Colo684	359.69	6.38	3.07	56.4	0.17	0	EJ	674.68	21.83	7.21	30.9	0.07	0	Ishikawa	599.47	10.96	4.85	54.7	0.1	0	RL95-2	1736.82	28.02	16.93	61.99	0.05	0	HEC-50-B	843.49	15.59	4.82	54.1	0.08	0	HEC-1-B	122.35	2.23	1.52	54.84	0.45	0
RRM2	ribonucleotide reductase M2 polypeptide	hCG23833.3	134286	probe	A	216	81	Colo684	5369.68	61.13	40.52	87.83	0.05	0	EJ	8786.09	62.82	77.75	139.86	0.05	0	Ishikawa	3907.15	41.39	38	94.39	0.04	0	RL95-2	6947.38	80.4	72.67	86.41	0.03	0	HEC-50-B	4608.22	72.32	26.02	63.72	0.03	0	HEC-1-B	7009.98	94.76	74.07	73.98	0.06	0
S100A16	S100 calcium binding protein A16	hCG1743779.2	150790	probe	A	54	145	Colo684	116.13	0.03	0.99	116.13	35.05	1	EJ	7269	58.1	77.68	125.1	0.05	0	Ishikawa	2356.4	46.65	19.06	50.51	0.05	0	RL95-2	4688.94	63.12	45.72	74.29	0.04	0	HEC-50-B	6120.6	80.6	35	75.93	0.05	0	HEC-1-B	7559.04	89.91	93.61	84.07	0.06	0
SCD	stearoyl-CoA desaturase (delta-9-desaturase)	hCG19413.3	209377	probe	A	56	147	Colo684	9120.73	51.02	77.77	178.78	0.07	0	EJ	17946.2	60.24	191.79	297.9	0.05	0	Ishikawa	16891.3	61.88	136.65	272.99	0.05	0	RL95-2	2284.53	21.92	22.27	104.21	0.06	0	HEC-50-B	8389.75	46.53	47.98	180.33	0.05	0	HEC-1-B	9103.53	71.98	112.73	126.47	0.06	0
SCHIP1	schwannomin interacting protein 1	hCG2022069	171198	probe	A	163	87	Colo684	5209.58	65.62	39.32	79.39	0.05	0	EJ	2398.95	54.2	21.23	44.26	0.05	0	Ishikawa	767.04	14.71	7.46	52.14	0.08	0	RL95-2	1517.68	14.32	15.88	105.96	0.07	0	HEC-50-B	4776.73	45.47	26.97	105.06	0.04	0	HEC-1-B	2723.23	24.83	28.77	109.66	0.07	0
SDC1	syndecan 1	hCG1989290	186426	probe	A	86	119	Colo684	293.11	8.17	2.5	35.87	0.14	0	EJ	2222.75	43.61	23.75	50.97	0.05	0	Ishikawa	1806.35	42.02	14.61	42.98	0.05	0	RL95-2	7252.22	71.71	70.71	101.13	0.04	0	HEC-50-B	1800.84	37.38	10.3	48.17	0.05	0	HEC-1-B	924.69	36.38	11.45	25.42	0.07	0
SDC2	syndecan 2 (heparan sulfate proteoglycan 1, cell surface-associated, fibroglycan)	hCG15745.3	209676	probe	A	107	131	Colo684	2802.61	33.86	23.9	82.77	0.07	0	EJ	5676.15	66.09	60.66	85.89	0.05	0	Ishikawa	2450.6	50.02	19.83	48.99	0.05	0	RL95-2	68.4	1.77	0.67	38.62	0.57	0	HEC-50-B	10396.4	64.76	59.46	160.53	0.05	0	HEC-1-B	1264.46	40.1	15.66	31.53	0.06	0
SERPINH1	serine (or cysteine) proteinase inhibitor, clade H (heat shock protein 47), member 1, (collagen binding protein 1)	hCG26462.3	171932	probe	A	154	108	Colo684	310.39	3.69	2.34	84.01	0.27	0	EJ	4265.49	44.78	37.75	95.25	0.05	0	Ishikawa	2806.45	50.28	27.29	55.82	0.04	0	RL95-2	2574.56	26.43	26.93	97.43	0.04	0	HEC-50-B	3596.26	66.65	20.3	53.95	0.04	0	HEC-1-B	2149	26.22	22.71	81.96	0.07	0
SERTAD4	SERTA domain containing 4	hCG22480.2	157060	probe	A	155	70	Colo684	860.19	10.54	6.49	81.6	0.1	0	EJ	193.95	3.15	1.72	61.52	0.32	0	Ishikawa	52.61	0.5	0.51	52.61	2.01	1	RL95-2	99.56	1.1	1.04	90.79	0.91	0	HEC-50-B	355.77	11.18	2.01	31.81	0.1	0	HEC-1-B	102.09	1.61	1.08	63.45	0.62	0
SGCB	sarcoglycan, beta (43kDa dystrophin-associated glycoprotein)	hCG20638.2	128263	probe	A	146	151	Colo684	1759.27	24.83	13.28	70.86	0.06	0	EJ	1953.45	34.93	17.29	55.92	0.05	0	Ishikawa	3416.8	31.32	33.23	109.11	0.05	0	RL95-2	1573.41	17.13	16.46	91.85	0.06	0	HEC-50-B	7216.61	47.53	40.75	151.83	0.04	0	HEC-1-B	1507.34	28.84	15.93	52.26	0.07	0
SGCE	sarcoglycan, epsilon	hCG17912.2	209632	probe	A	146	92	Colo684	2397.87	40.7	18.1	58.91	0.05	0	EJ	1281.65	36.52	11.34	35.1	0.05	0	Ishikawa	1741.73	28.32	16.94	61.5	0.05	0	RL95-2	1361.16	31.31	14.24	43.48	0.04	0	HEC-50-B	3412.27	54.08	19.27	63.09	0.04	0	HEC-1-B	1044.34	36.66	11.03	28.49	0.06	0
SGOL1	shugoshin-like 1 (S. pombe)	hCG1648559.3	227151	probe	A	214	37	Colo684	523.64	5.62	3.95	93.21	0.18	0	EJ	1640.03	33.35	14.51	49.17	0.05	0	Ishikawa	1265.49	32.35	12.31	39.12	0.05	0	RL95-2	675.64	17.28	7.07	39.09	0.06	0	HEC-50-B	1441.31	18.43	8.14	78.19	0.06	0	HEC-1-B	908.85	9.66	9.6	94.04	0.12	0
SH3BP4	SH3-domain binding protein 4	hCG21899.3	155785	probe	A	92	25	Colo684	1553.11	22.03	13.24	70.5	0.08	0	EJ	1292.93	32.71	13.82	39.52	0.06	0	Ishikawa	4158.21	46.77	33.64	88.91	0.05	0	RL95-2	952.8	18.71	9.29	50.93	0.07	0	HEC-50-B	3695.52	47.85	21.13	77.23	0.05	0	HEC-1-B	425.13	17.62	5.26	24.13	0.08	0
SHB	SHB (Src homology 2 domain containing) adaptor protein B	hCG30092.3	116916	probe	A	188	81	Colo684	806.2	25.97	6.08	31.05	0.06	0	EJ	1771.31	35.77	15.67	49.52	0.05	0	Ishikawa	588.26	9.83	5.72	59.83	0.11	0	RL95-2	2638.16	41.92	27.6	62.94	0.03	0	HEC-50-B	2027.74	36.41	11.45	55.7	0.04	0	HEC-1-B	3282.7	28.92	34.69	113.53	0.07	0
SHCBP1	SHC SH2-domain binding protein 1	hCG1811826.1	106848	probe	A	145	33	Colo684	619.22	10.4	4.67	59.53	0.11	0	EJ	928.79	14.97	8.22	62.06	0.08	0	Ishikawa	972.96	34.18	9.46	28.47	0.05	0	RL95-2	962.92	32.05	10.07	30.05	0.04	0	HEC-50-B	4962.93	56.44	28.02	87.94	0.04	0	HEC-1-B	1868.13	47.18	19.74	39.6	0.06	0
SHMT1	serine hydroxymethyltransferase 1 (soluble)	hCG1985219	122104	probe	A	151	5	Colo684	956.53	9.21	7.22	103.84	0.12	0	EJ	1846.4	20.36	16.34	90.7	0.07	0	Ishikawa	1302.12	26.87	12.66	48.47	0.05	0	RL95-2	2156.3	27.41	22.56	78.68	0.04	0	HEC-50-B	2469.14	22.83	13.94	108.16	0.05	0	HEC-1-B	1267.15	25.26	13.39	50.17	0.07	0
ShrmL	Shroom-related protein	hCG2027596	134562	probe	A	33	78	Colo684	94.3	-0.14	0.8	94.3	6.91	1	EJ	395.27	5.92	4.22	66.72	0.18	0	Ishikawa	473.05	5.59	3.83	84.68	0.18	0	RL95-2	93.32	3.28	0.91	28.47	0.31	0	HEC-50-B	175.99	4.48	1.01	39.27	0.23	0	HEC-1-B	75.17	1.13	0.93	66.81	0.89	0
ShrmL	Shroom-related protein	hCG2027596	207317	probe	A	102	119	Colo684	84.27	2.84	0.72	29.64	0.36	0	EJ	8430.64	68.11	90.1	123.78	0.05	0	Ishikawa	3924.59	51.4	31.75	76.36	0.05	0	RL95-2	1622.44	31.37	15.82	51.73	0.05	0	HEC-50-B	3281.56	40.33	18.77	81.36	0.05	0	HEC-1-B	2499.41	52.48	30.95	47.63	0.06	0
SLC2A9	solute carrier family 2 (facilitated glucose transporter), member 9	hCG20912.3	205540	probe	A	184	7	Colo684	55836.3	101.38	421.38	550.78	0.05	0	EJ	131444	75.15	1163.18	1749.13	0.05	0	Ishikawa	107913	93.21	1049.45	1157.77	0.04	0	RL95-2	89520.9	93.46	936.45	957.9	0.02	0	HEC-50-B	127.3	3.92	0.72	32.46	0.26	0	HEC-1-B	20.79	0.74	0.22	20.79	1.35	1
SLC6A8	solute carrier family 6 (neurotransmitter transporter, creatine), member 8	hCG2007960	102302	probe	A	92	148	Colo684	1335.78	20.63	11.39	64.75	0.08	0	EJ	345.18	6.85	3.69	50.36	0.15	0	Ishikawa	407.43	10.54	3.3	38.67	0.1	0	RL95-2	3513.19	54.38	34.25	64.6	0.04	0	HEC-50-B	1489.94	30.95	8.52	48.15	0.05	0	HEC-1-B	168.2	4.91	2.08	34.24	0.21	0
SLC6A8	solute carrier family 6 (neurotransmitter transporter, creatine), member 8	hCG2007960	142233	probe	A	74	24	Colo684	824.43	9.77	7.03	84.42	0.12	0	EJ	328.14	4.48	3.51	73.27	0.23	0	Ishikawa	392.38	6.21	3.17	63.14	0.17	0	RL95-2	2205.87	45.3	21.51	48.69	0.04	0	HEC-50-B	1788.42	23.92	10.23	74.76	0.06	0	HEC-1-B	218.1	6.58	2.7	33.14	0.16	0
SMARCA1	SWI/SNF related, matrix associated, actin dependent regulator of chromatin, subfamily a, member 1	hCG1980650	104328	probe	A	10	16	Colo684	796.08	6.02	6.79	132.21	0.18	0	EJ	541.78	7.61	5.79	71.22	0.14	0	Ishikawa	664.93	7.93	5.38	83.86	0.13	0	RL95-2	144.49	2.84	1.41	50.82	0.35	0	HEC-50-B	444.54	3.86	2.54	115.25	0.26	0	HEC-1-B	377.45	8.25	4.67	45.73	0.13	0
SMARCA3	SWI/SNF related, matrix associated, actin dependent regulator of chromatin, subfamily a, member 3	hCG21212.3	159382	probe	A	158	121	Colo684	698.69	8.9	5.27	78.52	0.12	0	EJ	1193.37	18.8	10.56	63.46	0.07	0	Ishikawa	798.63	8.31	7.77	96.07	0.13	0	RL95-2	1070.93	21.09	11.2	50.79	0.05	0	HEC-50-B	1661.25	32.99	9.38	50.35	0.04	0	HEC-1-B	406.31	4.92	4.29	82.6	0.21	0
SMC2L1	SMC2 structural maintenance of chromosomes 2-like 1 (yeast)	hCG27645.2	204274	probe	A	222	96	Colo684	539.96	21.36	4.07	25.28	0.06	0	EJ	1398.27	53.59	12.37	26.09	0.05	0	Ishikawa	1497.89	43.26	14.57	34.63	0.04	0	RL95-2	1319.62	41.58	13.8	31.74	0.03	0	HEC-50-B	1080.31	19.72	6.1	54.78	0.06	0	HEC-1-B	1023.79	22.17	10.82	46.18	0.07	0
SMTN	smoothelin	hCG41293.3	120513	probe	A	237	86	Colo684	593.71	15.1	4.48	39.32	0.08	0	EJ	863.95	14.32	7.65	60.32	0.08	0	Ishikawa	912.36	16.61	8.87	54.94	0.07	0	RL95-2	531.42	9.24	5.56	57.5	0.11	0	HEC-50-B	1379.96	20.09	7.79	68.7	0.06	0	HEC-1-B	398.6	9.79	4.21	40.73	0.12	0
SNX24	sorting nexing 24	hCG36831.4	174000	probe	A	31	96	Colo684	589.14	9.56	5.02	61.62	0.12	0	EJ	2837.86	34.54	30.33	82.16	0.05	0	Ishikawa	1153.95	21.34	9.34	54.07	0.06	0	RL95-2	728.14	22.29	7.1	32.67	0.06	0	HEC-50-B	1320.55	32.55	7.55	40.57	0.05	0	HEC-1-B	901.38	19.51	11.16	46.21	0.08	0
SNX24	sorting nexing 24	hCG36831.4	223728	probe	A	107	74	Colo684	535.95	6.23	4.57	86.07	0.17	0	EJ	3416.72	44.54	36.51	76.7	0.05	0	Ishikawa	1384.66	17.22	11.2	80.42	0.07	0	RL95-2	811.42	21.46	7.91	37.81	0.06	0	HEC-50-B	1887.11	51.1	10.79	36.93	0.05	0	HEC-1-B	1038.94	35.31	12.87	29.42	0.07	0
SNX7	sorting nexin 7	hCG31492.3	103492	probe	A	24	31	Colo684	1376.18	16.92	11.73	81.31	0.09	0	EJ	2103.49	31.89	22.48	65.97	0.06	0	Ishikawa	3178.67	69.22	25.72	45.92	0.05	0	RL95-2	1655.6	46.29	16.14	35.76	0.04	0	HEC-50-B	1815.06	41.34	10.38	43.91	0.05	0	HEC-1-B	3109.25	54.7	38.5	56.85	0.06	0
SOX12	SRY (sex determining region Y)-box 12	hCG2039423	210617	probe	A	17	52	Colo684	4744.82	42.2	40.46	112.44	0.07	0	EJ	211.78	3.97	2.26	53.39	0.26	0	Ishikawa	1459.72	15.67	11.81	93.14	0.08	0	RL95-2	1093.02	13.64	10.66	80.14	0.08	0	HEC-50-B	1110.97	8.18	6.35	135.81	0.13	0	HEC-1-B	281.52	4.12	3.49	68.31	0.25	0
SPAG5	sperm associated antigen 5	hCG31796.2	185888	probe	A	45	13	Colo684	2228.31	47.52	19	46.89	0.07	0	EJ	2402.05	55.58	25.67	43.22	0.05	0	Ishikawa	2189.77	39.35	17.72	55.65	0.05	0	RL95-2	1433.34	33.09	13.98	43.32	0.05	0	HEC-50-B	2007.82	19.86	11.48	101.11	0.07	0	HEC-1-B	3149.87	52.17	39.01	60.38	0.06	0
Spc25	kinetochore protein Spc25	hCG17043.3	130624	probe	A	224	145	Colo684	219.51	3.14	1.66	69.86	0.32	0	EJ	291.72	5.83	2.58	50.02	0.18	0	Ishikawa	116.77	2.82	1.14	41.42	0.36	0	RL95-2	81.12	0.7	0.85	81.12	1.44	1	HEC-50-B	4380.47	62.06	24.73	70.59	0.04	0	HEC-1-B	4170.77	34.54	44.07	120.76	0.06	0
SPR	sepiapterin reductase (7,8-dihydrobiopterin:NADP+ oxidoreductase)	hCG39506.2	120321	probe	A	162	96	Colo684	873.47	11.53	6.59	75.78	0.1	0	EJ	1184.68	36.2	10.48	32.72	0.05	0	Ishikawa	1069.53	17.31	10.4	61.79	0.07	0	RL95-2	3315.45	57.35	34.68	57.81	0.03	0	HEC-50-B	1617.6	27.86	9.13	58.05	0.05	0	HEC-1-B	1979.16	56.42	20.91	35.08	0.06	0
SPRY4	sprouty homolog 4 (Drosophila)	hCG1820982.1	130525	probe	A	27	85	Colo684	105.79	0.48	0.9	105.79	2.08	1	EJ	2161.19	21.5	23.1	100.53	0.07	0	Ishikawa	2134.84	32.79	17.27	65.11	0.05	0	RL95-2	131.83	4.56	1.29	28.9	0.22	0	HEC-50-B	2953.36	29.83	16.89	99.01	0.05	0	HEC-1-B	1110.29	18.59	13.75	59.72	0.08	0
STK6	serine/threonine kinase 6	hCG39095.4	157917	probe	A	101	97	Colo684	2504.11	37.43	21.35	66.9	0.07	0	EJ	3252.16	45.88	34.76	70.88	0.05	0	Ishikawa	2412.48	55.12	19.52	43.77	0.05	0	RL95-2	2045.79	54.36	19.95	37.64	0.04	0	HEC-50-B	8061.89	68.83	46.11	117.12	0.05	0	HEC-1-B	2717.9	69.75	33.66	38.97	0.06	0
SYTL4	synaptotagmin-like 4 (granuphilin-a)	hCG20193.3	212887	probe	A	206	34	Colo684	711.57	18.7	5.37	38.06	0.07	0	EJ	478.77	11.18	4.24	42.81	0.1	0	Ishikawa	289.76	7.58	2.82	38.23	0.14	0	RL95-2	460.61	14.87	4.82	30.98	0.07	0	HEC-50-B	932.43	12.87	5.26	72.46	0.08	0	HEC-1-B	483.54	13.98	5.11	34.58	0.09	0
TACSTD1	tumor-associated calcium signal transducer 1	hCG1783634.2	151792	probe	A	106	83	Colo684	71.7	0.95	0.61	71.7	1.05	1	EJ	29226.4	79.28	312.34	368.67	0.05	0	Ishikawa	17735.3	88.02	143.48	201.48	0.05	0	RL95-2	3559.94	67.89	34.71	52.44	0.04	0	HEC-50-B	2224.34	53.55	12.72	41.54	0.05	0	HEC-1-B	1367.68	46.2	16.94	29.6	0.06	0
TBP	TATA box binding protein	hCG2029691	122491	probe	A	35	74	Colo684	1487.72	15.23	12.68	97.67	0.09	0	EJ	1629.97	26.77	17.42	60.88	0.06	0	Ishikawa	1698.39	28.63	13.74	59.33	0.06	0	RL95-2	1650.23	27.14	16.09	60.81	0.05	0	HEC-50-B	3806.57	40.47	21.77	94.05	0.05	0	HEC-1-B	840.14	20.31	10.4	41.37	0.08	0
TBPIP	TBP-1 interacting protein	hCG16948.3	177764	probe	A	101	31	Colo684	3019.46	33.45	25.74	90.28	0.07	0	EJ	812.04	26.64	8.68	30.48	0.06	0	Ishikawa	2045.72	48.26	16.55	42.39	0.05	0	RL95-2	950.15	20.93	9.26	45.4	0.06	0	HEC-50-B	3051.01	39.35	17.45	77.53	0.05	0	HEC-1-B	1243.57	33.38	15.4	37.26	0.07	0
TEAD1	TEA domain family member 1 (SV40 transcriptional enhancer factor)	hCG2042296	229885	probe	A	238	85	Colo684	794.85	14.26	6	55.73	0.08	0	EJ	1646.03	37.52	14.57	43.87	0.05	0	Ishikawa	420.06	7.74	4.09	54.24	0.13	0	RL95-2	1974.75	31.12	20.66	63.46	0.04	0	HEC-50-B	3173.66	36.22	17.92	87.63	0.04	0	HEC-1-B	745.12	20.98	7.87	35.51	0.07	0
TEAD2	TEA domain family member 2	hCG16234.2	185114	probe	A	187	58	Colo684	77.3	0.74	0.58	77.3	1.35	1	EJ	1625.1	30.08	14.38	54.03	0.06	0	Ishikawa	1955.76	25.09	19.02	77.96	0.05	0	RL95-2	141.52	2.72	1.48	52	0.37	0	HEC-50-B	1591.44	45.53	8.99	34.95	0.04	0	HEC-1-B	1095.6	35.17	11.58	31.15	0.06	0
TEAD4	TEA domain family member 4	hCG27036.3	103417	probe	A	1	89	Colo684	157.7	3.1	1.34	50.86	0.33	0	EJ	508.49	9.63	5.43	52.79	0.11	0	Ishikawa	515.97	12.95	4.17	39.84	0.09	0	RL95-2	151.8	4.15	1.48	36.54	0.24	0	HEC-50-B	401.4	5.87	2.3	68.42	0.18	0	HEC-1-B	384.08	6.54	4.76	58.68	0.16	0
TEAD4	TEA domain family member 4	hCG27036.3	165286	probe	A	177	85	Colo684	998.09	23.45	7.53	42.56	0.06	0	EJ	1693.49	38.78	14.99	43.67	0.05	0	Ishikawa	1340.37	17.95	13.04	74.67	0.07	0	RL95-2	902.84	30.91	9.44	29.21	0.04	0	HEC-50-B	1285.87	23.08	7.26	55.71	0.05	0	HEC-1-B	1932.73	43.8	20.42	44.13	0.06	0
TFAP2A	transcription factor AP-2 alpha (activating enhancer binding protein 2 alpha)	hCG37170.3	148252	probe	A	97	54	Colo684	155.47	3.4	1.33	45.77	0.3	0	EJ	3281.12	38.53	35.07	85.17	0.05	0	Ishikawa	107.81	1.7	0.87	63.51	0.59	0	RL95-2	2613.85	38.95	25.49	67.11	0.05	0	HEC-50-B	945.56	17.92	5.41	52.76	0.07	0	HEC-1-B	609.15	20.33	7.54	29.96	0.08	0
TJP1	tight junction protein 1 (zona occludens 1)	hCG27621.3	181072	probe	A	97	63	Colo684	1535.05	20.68	13.09	74.24	0.08	0	EJ	2948.76	34.34	31.51	85.87	0.05	0	Ishikawa	2359.66	43.79	19.09	53.89	0.05	0	RL95-2	1320.67	26.49	12.88	49.85	0.05	0	HEC-50-B	4022.66	57.54	23.01	69.92	0.05	0	HEC-1-B	1135.2	30.99	14.06	36.63	0.07	0
TK1	thymidine kinase 1, soluble	hCG29392.3	105119	probe	A	171	47	Colo684	2210.34	12.46	16.68	177.34	0.09	0	EJ	8003.83	58.69	70.83	136.37	0.05	0	Ishikawa	4079.67	51.92	39.67	78.58	0.04	0	RL95-2	6060.52	38.01	63.4	159.43	0.03	0	HEC-50-B	10958.5	80.09	61.87	136.82	0.03	0	HEC-1-B	6309.93	32.25	66.67	195.65	0.07	0
TK1	thymidine kinase 1, soluble	hCG29392.3	164357	probe	A	210	107	Colo684	806.58	12.97	6.09	62.21	0.09	0	EJ	2050.02	44.41	18.14	46.16	0.05	0	Ishikawa	1465.15	18.06	14.25	81.11	0.07	0	RL95-2	1957.63	25.73	20.48	76.09	0.04	0	HEC-50-B	5356.71	46.08	30.24	116.26	0.04	0	HEC-1-B	2845.92	59.05	30.07	48.19	0.06	0
TM4SF1	transmembrane 4 superfamily member 1	hCG21217.3	128315	probe	A	87	118	Colo684	101.71	0.46	0.87	101.71	2.16	1	EJ	48.7	-0.63	0.52	48.7	1.6	1	Ishikawa	31.36	0.01	0.25	31.36	68.28	1	RL95-2	41.75	0.3	0.41	41.75	3.37	1	HEC-50-B	8521.28	65.21	48.73	130.68	0.05	0	HEC-1-B	15055.9	96.78	186.45	155.57	0.06	0
TM4SF1	transmembrane 4 superfamily member 1	hCG21217.3	176032	probe	A	202	133	Colo684	38.65	0	0.29	38.65	205.91	1	EJ	18.87	-1.39	0.17	18.87	0.72	1	Ishikawa	38.48	0.31	0.37	38.48	3.23	1	RL95-2	54.33	0.28	0.57	54.33	3.59	1	HEC-50-B	14022.1	86.74	79.17	161.65	0.03	0	HEC-1-B	24460	59.96	258.45	407.93	0.06	0
TM4SF6	transmembrane 4 superfamily member 6	hCG19468.3	137449	probe	A	65	54	Colo684	251.59	10.19	2.15	24.68	0.12	0	EJ	1475.76	31.73	15.77	46.51	0.06	0	Ishikawa	2549.9	62.8	20.63	40.6	0.05	0	RL95-2	597.02	19.18	5.82	31.12	0.06	0	HEC-50-B	669.54	10.05	3.83	66.6	0.11	0	HEC-1-B	542.18	27.21	6.71	19.93	0.07	0
TM7SF2	transmembrane 7 superfamily member 2	hCG23366.2	148144	probe	A	28	122	Colo684	1305.04	12.05	11.13	108.34	0.1	0	EJ	607.28	7.79	6.49	77.91	0.14	0	Ishikawa	1774.29	16.36	14.35	108.46	0.08	0	RL95-2	337	5.12	3.29	65.83	0.2	0	HEC-50-B	268.91	2.42	1.54	110.96	0.41	0	HEC-1-B	1349.88	20.35	16.72	66.35	0.08	0
TMEPAI	transmembrane, prostate androgen induced RNA	hCG40101.3	158378	probe	A	47	137	Colo684	151.92	-0.38	1.3	151.92	2.66	1	EJ	155.48	-1.01	1.66	155.48	0.99	1	Ishikawa	1002.2	12.56	8.11	79.82	0.09	0	RL95-2	109.33	1.72	1.07	63.65	0.58	0	HEC-50-B	2173.59	8.14	12.43	267.13	0.13	0	HEC-1-B	34.52	1.12	0.43	30.86	0.9	0
TMEPAI	transmembrane, prostate androgen induced RNA	hCG40101.3	164401	probe	A	107	13	Colo684	425.2	5.98	3.63	71.14	0.18	0	EJ	297.43	12.04	3.18	24.7	0.1	0	Ishikawa	582.52	19.39	4.71	30.05	0.07	0	RL95-2	234.65	6.36	2.29	36.87	0.16	0	HEC-50-B	1814.43	19.41	10.38	93.5	0.07	0	HEC-1-B	254.76	7.44	3.15	34.22	0.15	0
TNFRSF12A	tumor necrosis factor receptor superfamily, member 12A	hCG15627.2	137897	probe	A	214	56	Colo684	58.11	-0.23	0.44	58.11	4.4	1	EJ	1992.84	25.97	17.64	76.72	0.06	0	Ishikawa	703.09	14.85	6.84	47.34	0.08	0	RL95-2	1050.27	25.72	10.99	40.84	0.04	0	HEC-50-B	7800.89	65.11	44.04	119.8	0.04	0	HEC-1-B	2844.52	49	30.06	58.05	0.06	0
TNFRSF21	tumor necrosis factor receptor superfamily, member 21	hCG2000710	121081	probe	A	72	131	Colo684	224.19	3.37	1.91	66.48	0.3	0	EJ	7660.31	62.29	81.87	122.98	0.05	0	Ishikawa	2124.99	32.21	17.19	65.98	0.05	0	RL95-2	5863.06	60.71	57.17	96.58	0.04	0	HEC-50-B	5947.5	51.21	34.01	116.13	0.05	0	HEC-1-B	2012.2	41.12	24.92	48.94	0.06	0
TNKS1BP1	tankyrase 1 binding protein 1, 182kDa	hCG1811635.1	119501	probe	A	198	90	Colo684	36.18	0.78	0.27	36.18	1.28	1	EJ	42.61	0.42	0.38	42.61	2.36	1	Ishikawa	69.02	2.77	0.67	24.95	0.36	0	RL95-2	59.94	0.92	0.63	59.94	1.08	1	HEC-50-B	52.07	0.88	0.29	52.07	1.14	1	HEC-1-B	101.43	0.35	1.07	101.43	2.89	1
TNKS1BP1	tankyrase 1 binding protein 1, 182kDa	hCG1811635.1	193759	probe	A	164	78	Colo684	1504.97	28.87	11.36	52.12	0.06	0	EJ	2584.96	38.74	22.88	66.72	0.05	0	Ishikawa	2203.37	37.85	21.43	58.22	0.04	0	RL95-2	5657.21	59.15	59.18	95.64	0.03	0	HEC-50-B	3690.1	37.27	20.83	99.01	0.04	0	HEC-1-B	1733.49	15.48	18.32	112.01	0.09	0
TOM1L1	target of myb1-like 1 (chicken)	hCG32771.2	121895	probe	A	229	141	Colo684	603.18	14.94	4.55	40.38	0.08	0	EJ	2911.91	56.37	25.77	51.66	0.05	0	Ishikawa	1737.46	39.3	16.9	44.21	0.04	0	RL95-2	1364.39	31.7	14.27	43.04	0.04	0	HEC-50-B	4612.75	43.18	26.04	106.83	0.04	0	HEC-1-B	4587.16	47.45	48.47	96.68	0.06	0
TPBG	trophoblast glycoprotein	hCG401114.3	161587	probe	A	162	126	Colo684	96.07	0.25	0.73	96.07	3.95	1	EJ	147.44	1.42	1.3	104.19	0.71	0	Ishikawa	846.33	7.88	8.23	107.41	0.13	0	RL95-2	2451.4	27.56	25.64	88.94	0.04	0	HEC-50-B	1913.09	15.37	10.8	124.45	0.07	0	HEC-1-B	1144.05	11.32	12.09	101.04	0.11	0
TPD52L1	tumor protein D52-like 1	hCG20940.2	109711	probe	A	86	78	Colo684	214.94	3.29	1.83	65.32	0.31	0	EJ	15192.1	85.79	162.36	177.09	0.05	0	Ishikawa	10163.5	87.26	82.22	116.47	0.05	0	RL95-2	11344.2	97.8	110.61	115.99	0.04	0	HEC-50-B	5663.68	71.65	32.39	79.05	0.05	0	HEC-1-B	4138.9	76.67	51.25	53.98	0.06	0
TPX2	TPX2, microtubule-associated protein homolog (Xenopus laevis)	hCG38821.3	189094	probe	A	82	15	Colo684	7330.04	74.51	62.5	98.38	0.06	0	EJ	7755.52	90.34	82.88	85.85	0.05	0	Ishikawa	6764.64	68.83	54.73	98.28	0.05	0	RL95-2	3931.35	69.7	38.33	56.4	0.04	0	HEC-50-B	12536.2	82.42	71.7	152.09	0.05	0	HEC-1-B	9134.95	110.09	113.12	82.98	0.06	0
TRIB3	tribbles homolog 3 (Drosophila)	hCG2019820.1	113737	probe	A	164	63	Colo684	1738.3	36.17	13.12	48.06	0.05	0	EJ	1180.97	35.83	10.45	32.96	0.05	0	Ishikawa	1517.61	30.75	14.76	49.35	0.05	0	RL95-2	2976.18	64.5	31.13	46.14	0.03	0	HEC-50-B	4618.87	62.28	26.08	74.16	0.04	0	HEC-1-B	1841.92	38.7	19.46	47.59	0.06	0
TRIB3	tribbles homolog 3 (Drosophila)	hCG2019820.1	181896	probe	A	66	31	Colo684	493.32	5.77	4.21	85.51	0.18	0	EJ	413.45	8.66	4.42	47.72	0.12	0	Ishikawa	744.17	14.75	6.02	50.44	0.08	0	RL95-2	864.84	11.16	8.43	77.51	0.1	0	HEC-50-B	1520.2	20.5	8.69	74.14	0.07	0	HEC-1-B	486.86	15.38	6.03	31.65	0.09	0
TRIM26	tripartite motif-containing 26	hCG23771.4	206577	probe	A	124	12	Colo684	1521.32	17.93	11.48	84.86	0.07	0	EJ	1399.32	10.22	12.38	136.91	0.11	0	Ishikawa	1490.92	33.57	14.5	44.41	0.05	0	RL95-2	1993.6	21.1	20.85	94.48	0.05	0	HEC-50-B	1517.45	19.2	8.57	79.04	0.06	0	HEC-1-B	605.65	3.14	6.4	192.7	0.32	0
TRIP10	thyroid hormone receptor interactor 10	hCG23056.3	112910	probe	A	27	12	Colo684	656.85	12.34	5.6	53.23	0.1	0	EJ	1288.02	31.65	13.77	40.7	0.06	0	Ishikawa	1064.63	23.44	8.61	45.42	0.06	0	RL95-2	2147.28	48.46	20.94	44.31	0.04	0	HEC-50-B	2573.9	47.76	14.72	53.89	0.05	0	HEC-1-B	1040.73	21.24	12.89	49	0.08	0
TRIP13	thyroid hormone receptor interactor 13	hCG16911.2	194658	probe	A	211	86	Colo684	2573.59	16.51	19.42	155.92	0.07	0	EJ	9614.41	66.26	85.08	145.1	0.05	0	Ishikawa	3514.95	42.54	34.18	82.62	0.04	0	RL95-2	2540.24	25.54	26.57	99.45	0.04	0	HEC-50-B	10714.2	71.8	60.49	149.22	0.04	0	HEC-1-B	5521.51	36.88	58.34	149.71	0.06	0
TRIP6	thyroid hormone receptor interactor 6	hCG20459.3	166985	probe	A	53	105	Colo684	86.5	1.4	0.74	61.67	0.72	0	EJ	9883.72	57.9	105.63	170.69	0.05	0	Ishikawa	6187.08	42.19	50.05	146.66	0.05	0	RL95-2	9070.59	75.76	88.44	119.73	0.04	0	HEC-50-B	10596.4	78.13	60.6	135.62	0.05	0	HEC-1-B	12172.7	88.51	150.74	137.53	0.06	0
TRIP6	thyroid hormone receptor interactor 6	hCG20459.3	182738	probe	A	181	55	Colo684	112.93	2.87	0.85	39.39	0.35	0	EJ	4907.74	65.42	43.43	75.02	0.05	0	Ishikawa	2271.49	60.14	22.09	37.77	0.04	0	RL95-2	5433.78	44.32	56.84	122.61	0.03	0	HEC-50-B	5866.22	68.94	33.12	85.1	0.04	0	HEC-1-B	4937.8	78.84	52.17	62.63	0.06	0
TSK	likely ortholog of chicken tsukushi	hCG41868.2	210326	probe	A	168	139	Colo684	207.93	2.66	1.57	78.31	0.38	0	EJ	2015.17	17	17.83	118.5	0.07	0	Ishikawa	2816.54	41.04	27.39	68.62	0.04	0	RL95-2	2770.09	36.85	28.98	75.18	0.03	0	HEC-50-B	1732.87	40.27	9.78	43.04	0.04	0	HEC-1-B	549.05	8.01	5.8	68.53	0.14	0
TTK	TTK protein kinase	hCG401205.2	107112	probe	A	68	96	Colo684	1221.13	32.21	10.41	37.91	0.07	0	EJ	1999.66	40.6	21.37	49.25	0.05	0	Ishikawa	2645.67	44.21	21.4	59.84	0.05	0	RL95-2	1387.86	34.52	13.53	40.21	0.05	0	HEC-50-B	2374.1	29.88	13.58	79.45	0.05	0	HEC-1-B	3609.75	73.93	44.7	48.83	0.06	0
TUBB2	tubulin, beta 2	hCG22878.2	194068	probe	A	170	33	Colo684	6615.92	70.85	49.93	93.37	0.05	0	EJ	2016.05	36.8	17.84	54.78	0.05	0	Ishikawa	873.42	20.43	8.49	42.75	0.06	0	RL95-2	486.68	18.1	5.09	26.89	0.06	0	HEC-50-B	3546.63	69.67	20.02	50.9	0.04	0	HEC-1-B	1442.36	27.06	15.24	53.3	0.07	0
TUBB3	tubulin, beta 3	hCG1983504.1	203100	probe	A	167	23	Colo684	5159.74	55.73	38.94	92.59	0.05	0	EJ	372.32	6.26	3.29	59.46	0.17	0	Ishikawa	327.37	6.13	3.18	53.4	0.17	0	RL95-2	111.17	1.68	1.16	66.06	0.59	0	HEC-50-B	1755.97	23.12	9.91	75.96	0.05	0	HEC-1-B	592.63	18.51	6.26	32.03	0.08	0
TULP3	tubby like protein 3	hCG27037.3	152541	probe	A	195	149	Colo684	425.29	4.13	3.21	102.94	0.25	0	EJ	615.06	15.5	5.44	39.69	0.08	0	Ishikawa	946.65	26.03	9.21	36.37	0.05	0	RL95-2	484.59	7.76	5.07	62.43	0.13	0	HEC-50-B	834.46	20.03	4.71	41.66	0.06	0	HEC-1-B	524.34	12.73	5.54	41.2	0.1	0
UACA	uveal autoantigen with coiled-coil domains and ankyrin repeats	hCG40644.3	120510	probe	A	212	141	Colo684	46.75	1.22	0.35	38.3	0.82	0	EJ	1640.71	18.19	14.52	90.18	0.07	0	Ishikawa	1047.64	18.61	10.19	56.3	0.06	0	RL95-2	427.29	5.53	4.47	77.33	0.18	0	HEC-50-B	2038.25	44.37	11.51	45.94	0.04	0	HEC-1-B	734.04	8.11	7.76	90.52	0.14	0
UBE2C	ubiquitin-conjugating enzyme E2C	hCG38372.2	143651	probe	A	103	47	Colo684	17164.8	81.12	146.35	211.59	0.06	0	EJ	9497.32	66.14	101.5	143.6	0.05	0	Ishikawa	12269.7	67.11	99.26	182.84	0.05	0	RL95-2	7100.78	88.5	69.23	80.23	0.04	0	HEC-50-B	18545	72.74	106.06	254.94	0.05	0	HEC-1-B	7365.11	76.95	91.21	95.71	0.06	0
ULBP2	UL16 binding protein 2	hCG2030098	120796	probe	A	48	35	Colo684	79.49	0.69	0.68	79.49	1.45	1	EJ	89.36	-0.14	0.95	89.36	7.01	1	Ishikawa	477.99	7.15	3.87	66.89	0.15	0	RL95-2	91.91	3.29	0.9	27.95	0.31	0	HEC-50-B	321.27	3.95	1.84	81.32	0.26	0	HEC-1-B	166.31	5.68	2.06	29.27	0.19	0
ULBP2	UL16 binding protein 2	hCG2030098	221382	probe	A	49	149	Colo684	208.67	4	1.78	52.13	0.26	0	EJ	221.61	6.2	2.37	35.73	0.17	0	Ishikawa	1311.92	21.97	10.61	59.72	0.06	0	RL95-2	30.49	-3.44	0.3	30.49	0.29	131073	HEC-50-B	519.52	6.87	2.97	75.59	0.15	0	HEC-1-B	342.83	8.74	4.25	39.21	0.13	0
WASF1	WAS protein family, member 1	hCG41891.3	118398	probe	A	27	96	Colo684	7761.44	67.55	66.18	114.91	0.06	0	EJ	940.54	23.81	10.05	39.5	0.06	0	Ishikawa	1491.26	27.36	12.06	54.5	0.06	0	RL95-2	640.31	14.08	6.24	45.46	0.08	0	HEC-50-B	2706.42	41.3	15.48	65.52	0.05	0	HEC-1-B	1081.1	31.92	13.39	33.87	0.07	0
WDR34	WD repeat domain 34	hCG41040.2	149145	probe	A	87	87	Colo684	887.15	14.85	7.56	59.75	0.09	0	EJ	915.25	11.06	9.78	82.77	0.1	0	Ishikawa	828.31	16.45	6.7	50.35	0.07	0	RL95-2	1127.06	28.92	10.99	38.97	0.05	0	HEC-50-B	996.11	10.16	5.7	98.06	0.11	0	HEC-1-B	678.39	22.95	8.4	29.56	0.07	0
WEE1	WEE1 homolog (S. pombe)	hCG23986.3	123533	probe	A	97	65	Colo684	1385.16	32.62	11.81	42.46	0.07	0	EJ	1034.27	28.89	11.05	35.8	0.06	0	Ishikawa	1168.67	29.49	9.45	39.63	0.06	0	RL95-2	2827.22	46.79	27.57	60.43	0.04	0	HEC-50-B	1532.31	16.06	8.76	95.43	0.08	0	HEC-1-B	568.88	18.57	7.04	30.63	0.08	0
WFS1	Wolfram syndrome 1 (wolframin)	hCG38082.3	158142	probe	A	8	42	Colo684	620.3	19.11	5.29	32.46	0.08	0	EJ	864.39	11.69	9.24	73.93	0.1	0	Ishikawa	1575.6	34.59	12.75	45.55	0.05	0	RL95-2	897.09	17.66	8.75	50.78	0.07	0	HEC-50-B	896.55	14.25	5.13	62.91	0.08	0	HEC-1-B	846.73	17.89	10.49	47.34	0.08	0
WWTR1	WW domain containing transcription regulator 1	hCG21216.3	164292	probe	A	48	23	Colo684	49.79	-1.67	0.42	49.79	0.6	1	EJ	4575.58	53.26	48.9	85.9	0.05	0	Ishikawa	523.78	8.25	4.24	63.52	0.13	0	RL95-2	350.67	8.23	3.42	42.6	0.13	0	HEC-50-B	8669.83	96.12	49.58	90.2	0.04	0	HEC-1-B	1847.25	49.09	22.88	37.63	0.06	0
YAP1	Yes-associated protein 1, 65kDa	hCG41478.2	117520	probe	A	31	56	Colo684	69.68	-1.64	0.59	69.68	0.61	1	EJ	964.6	13.37	10.31	72.16	0.09	0	Ishikawa	1018.99	21.1	8.24	48.3	0.06	0	RL95-2	689.32	19.25	6.72	35.81	0.06	0	HEC-50-B	1230.5	16.76	7.04	73.43	0.07	0	HEC-1-B	201.12	7.45	2.49	26.98	0.15	0
YAP1	Yes-associated protein 1, 65kDa	hCG41478.2	196957	probe	A	183	71	Colo684	65.19	-1.41	0.49	65.19	0.71	1	EJ	1327.56	38.73	11.75	34.28	0.05	0	Ishikawa	966.94	24.33	9.4	39.74	0.05	0	RL95-2	1121.32	21.21	11.73	52.86	0.05	0	HEC-50-B	1979.92	37.63	11.18	52.62	0.04	0	HEC-1-B	529.75	12.12	5.6	43.72	0.1	0
YAP1	Yes-associated protein 1, 65kDa	hCG41478.2	220405	probe	A	74	128	Colo684	30.08	0.48	0.26	30.08	2.07	1	EJ	134.42	2.52	1.44	53.36	0.4	0	Ishikawa	33.27	0.53	0.27	33.27	1.89	1	RL95-2	36.46	-0.81	0.36	36.46	1.24	1	HEC-50-B	50.92	-0.02	0.29	50.92	51.24	1	HEC-1-B	31.36	-1	0.39	31.36	1	1
ZDHHC9	zinc finger, DHHC domain containing 9	hCG1645136.2	169783	probe	A	170	139	Colo684	896.89	10.78	6.77	83.24	0.1	0	EJ	723.9	18.67	6.41	38.77	0.07	0	Ishikawa	2674.22	42.31	26.01	63.21	0.04	0	RL95-2	804.94	15.61	8.42	51.56	0.07	0	HEC-50-B	521.87	6.84	2.95	76.26	0.15	0	HEC-1-B	518.26	18.26	5.48	28.39	0.08	0
[truncated: 21 more columns]

## Sheet: cervical
Symbol	Name	GENE_ID	PROBE_ID	PROBE_TYPE	REGION	ROW	COLUMN	SAMPLE_NAME	SIGNAL	SN	ASSAY_NORMALIZED_SIGNAL	SDEV	CV	FLAGS	SAMPLE_NAME_A	SIGNAL_A	SN_A	ASSAY_NORMALIZED_SIGNAL_A	SDEV_A	CV_A	FLAGS_A	SAMPLE_NAME_B	SIGNAL_B	SN_B	ASSAY_NORMALIZED_SIGNAL_B	SDEV_B	CV_B	FLAGS_B	SAMPLE_NAME_C	SIGNAL_C	SN_C	ASSAY_NORMALIZED_SIGNAL_C	SDEV_C	CV_C	FLAGS_C	SAMPLE_NAME_D	SIGNAL_D	SN_D	ASSAY_NORMALIZED_SIGNAL_D	SDEV_D	CV_D	FLAGS_D	SAMPLE_NAME_E	SIGNAL_E	SN_E	ASSAY_NORMALIZED_SIGNAL_E	SDEV_E	CV_E	FLAGS_E
		hCG1779114.1	155266	probe	A	86	36	SW756	1166.38	10.63	8.44	109.77	0.1	0	GH354	1593.73	14.08	11.1	113.22	0.1	0	C-4i	1260.42	15.45	8.44	81.59	0.08	0	Hela	420.07	15.55	5.24	27.02	0.07	0	C-33A	878.77	6.26	4.47	140.28	0.17	0	CaSki	3662.86	53.88	17.35	67.98	0.06	0
		hCG1815491.1	194602	probe	A	14	133	SW756	2149.19	21.07	15.55	101.99	0.06	0	GH354	977.7	11.96	6.81	81.72	0.11	0	C-4i	1062.63	17.49	7.12	60.74	0.08	0	Hela	2714.14	49.57	33.84	54.75	0.04	0	C-33A	3848.53	34.48	19.57	111.63	0.07	0	CaSki	3790.41	16.45	17.95	230.42	0.08	0
		hCG2003713	220184	probe	A	32	125	SW756	229.61	0.03	1.66	229.61	36.71	1	GH354	131.59	1.06	0.92	124.18	0.95	0	C-4i	90.86	1.46	0.61	62.34	0.69	0	Hela	75.52	0.24	0.94	75.52	4.18	1	C-33A	117.29	-1.16	0.6	117.29	0.86	1	CaSki	197.19	1.19	0.93	165.16	0.84	0
		hCG1994665	220880	probe	A	48	148	SW756	927.48	12.46	6.71	74.43	0.09	0	GH354	1297.46	19.95	9.04	65.03	0.08	0	C-4i	937.72	14.48	6.28	64.75	0.09	0	Hela	1086	26.91	13.54	40.35	0.05	0	C-33A	1600.88	10.37	8.14	154.36	0.12	0	CaSki	1751.32	22	8.29	79.6	0.07	0
		hCG1994665	223997	probe	A	206	116	SW756	363.19	2.63	2.71	137.96	0.38	0	GH354	228.93	1.76	1.3	130.36	0.57	0	C-4i	446.78	7.59	3.29	58.86	0.14	0	Hela	291.13	10.85	4.71	26.82	0.1	0	C-33A	808.09	12.27	5.34	65.84	0.1	0	CaSki	780.5	7.77	3.62	100.42	0.13	0
		hCG2003713	234483	probe	A	93	27	SW756	1407.55	26.69	10.18	52.74	0.05	0	GH354	3077.91	24.81	21.44	124.05	0.08	0	C-4i	2084.31	32.87	13.96	63.4	0.06	0	Hela	2020.19	27.7	25.19	72.92	0.05	0	C-33A	4614.78	21.54	23.46	214.2	0.08	0	CaSki	7295.01	68.38	34.55	106.69	0.06	0
ALDH1B1	aldehyde dehydrogenase 1 family, member B1	hCG1640825.3	108454	probe	A	118	74	SW756	362.48	3.21	2.62	112.8	0.31	0	GH354	3298.82	41.55	22.98	79.4	0.07	0	C-4i	698.69	8.14	4.68	85.88	0.13	0	Hela	1414.32	27.75	17.63	50.96	0.05	0	C-33A	2069.25	10.85	10.52	190.74	0.11	0	CaSki	3447.44	26.28	16.33	131.17	0.07	0
ALDH7A1	aldehyde dehydrogenase 7 family, member A1	hCG2027957.1	163418	probe	A	119	14	SW756	8102.19	53.07	58.62	152.68	0.04	0	GH354	5676.23	40.31	39.54	140.81	0.07	0	C-4i	6223.92	60.36	41.7	103.11	0.05	0	Hela	2346.24	30.21	29.25	77.68	0.05	0	C-33A	31161.6	49.99	158.43	623.32	0.07	0	CaSki	1699.68	28.42	8.05	59.81	0.06	0
ALDH7A1	aldehyde dehydrogenase 7 family, member A1	hCG2027957.1	219563	probe	A	228	85	SW756	6876.27	36.77	51.36	186.99	0.06	0	GH354	4359.68	19.29	24.78	226.05	0.06	0	C-4i	3405.93	34.31	25.09	99.28	0.06	0	Hela	1535.53	13.57	24.85	113.19	0.09	0	C-33A	17498.9	55.36	115.57	316.07	0.05	0	CaSki	1363.96	7.93	6.32	172.08	0.13	0
ALS2CR4	amyotrophic lateral sclerosis 2 (juvenile) chromosome region, candidate 4	hCG16989.2	214297	probe	A	183	16	SW756	1659.45	43.91	12.39	37.79	0.05	0	GH354	2862.82	23.46	16.27	122.04	0.05	0	C-4i	1686.79	42.4	12.42	39.78	0.06	0	Hela	593.08	13.77	9.6	43.06	0.09	0	C-33A	1123.87	14.07	7.42	79.9	0.09	0	CaSki	2123.63	35.73	9.84	59.44	0.04	0
AMOTL2	angiomotin like 2	hCG14791.3	103752	probe	A	11	75	SW756	1757.92	22.42	12.72	78.4	0.06	0	GH354	1688.46	37.83	11.76	44.63	0.07	0	C-4i	3486.83	36.46	23.36	95.63	0.06	0	Hela	511.14	15.47	6.37	33.03	0.07	0	C-33A	2464.93	19.13	12.53	128.83	0.09	0	CaSki	8081.24	63.31	38.27	127.65	0.06	0
AMOTL2	angiomotin like 2	hCG14791.3	218954	probe	A	166	114	SW756	377.36	8.06	2.82	46.83	0.13	0	GH354	266.79	3.61	1.52	73.86	0.28	0	C-4i	437.64	17.03	3.22	25.69	0.08	0	Hela	76.76	3.5	1.24	21.96	0.29	0	C-33A	360.54	15.48	2.38	23.29	0.08	0	CaSki	560.45	20.52	2.6	27.32	0.06	0
ANKRD25	ankyrin repeat domain 25	hCG2002511	193735	probe	A	14	2	SW756	6739.53	47.41	48.76	142.17	0.04	0	GH354	3790.89	57.52	26.41	65.91	0.07	0	C-4i	499.98	4.8	3.35	104.18	0.21	0	Hela	1564.59	23.68	19.51	66.06	0.05	0	C-33A	2494.46	22.8	12.68	109.42	0.08	0	CaSki	1990.09	18.61	9.42	106.93	0.08	0
ANKRD9	ankyrin repeat domain 9	hCG1646237.3	140009	probe	A	170	128	SW756	148.73	1.84	1.11	80.88	0.55	0	GH354	124.54	0.56	0.71	124.54	1.79	1	C-4i	170.51	2.46	1.26	69.18	0.41	0	Hela	86.59	3.93	1.4	22.02	0.26	0	C-33A	517.31	5.55	3.42	93.25	0.19	0	CaSki	634.94	12.34	2.94	51.43	0.09	0
ANKRD9	ankyrin repeat domain 9	hCG1646237.3	225564	probe	A	33	63	SW756	1725.29	18.64	12.48	92.56	0.07	0	GH354	1533.5	29.54	10.68	51.91	0.07	0	C-4i	1144.47	21.32	7.67	53.68	0.07	0	Hela	464.74	13.02	5.79	35.68	0.08	0	C-33A	2466.86	14.9	12.54	165.57	0.1	0	CaSki	4763.24	34.15	22.56	139.47	0.06	0
ANLN	anillin, actin binding protein (scraps homolog, Drosophila)	hCG17719.3	169499	probe	A	155	37	SW756	8559.5	67.74	63.93	126.36	0.05	0	GH354	5000.04	62.81	28.42	79.61	0.04	0	C-4i	2998.85	58.96	22.09	50.87	0.06	0	Hela	661.68	15.08	10.71	43.89	0.08	0	C-33A	2862.87	23.29	18.91	122.91	0.07	0	CaSki	12380.6	68.54	57.37	180.64	0.03	0
ANTXR1	anthrax toxin receptor 1	hCG1810762.2	112158	probe	A	43	71	SW756	145.08	5.91	1.05	24.54	0.17	0	GH354	2093.9	52.61	14.59	39.8	0.07	0	C-4i	326.71	6.39	2.19	51.17	0.16	0	Hela	635.72	22.38	7.93	28.4	0.06	0	C-33A	170.53	-0.4	0.87	170.53	2.52	1	CaSki	602.28	21.89	2.85	27.52	0.07	0
ANTXR1	anthrax toxin receptor 1	hCG1810762.2	120763	probe	A	99	158	SW756	2854.55	28.65	20.65	99.63	0.05	0	GH354	5989.33	25.02	41.73	239.37	0.08	0	C-4i	976.1	7	6.54	139.35	0.15	0	Hela	2100.56	33.51	26.19	62.69	0.05	0	C-33A	1036.6	7.25	5.27	142.93	0.15	0	CaSki	3102.21	13.4	14.69	231.49	0.09	0
ANTXR1	anthrax toxin receptor 1	hCG1810762.2	136646	probe	A	167	97	SW756	933.39	7.15	6.97	130.58	0.15	0	GH354	3846	22.91	21.86	167.85	0.05	0	C-4i	441.47	6.91	3.25	63.91	0.15	0	Hela	961.39	9.65	15.56	99.62	0.11	0	C-33A	69.22	1.78	0.46	38.8	0.56	0	CaSki	1247	15.68	5.78	79.55	0.07	0
ANXA8	annexin A8	NM_001630.1	167799	probe	A	224	15	SW756	4354.53	72.44	32.52	60.11	0.05	0	GH354	1731.97	19.35	9.84	89.51	0.06	0	C-4i	5001.11	49.44	36.83	101.16	0.06	0	Hela	1056.57	16.71	17.1	63.21	0.08	0	C-33A	88.34	1.07	0.58	82.31	0.93	0	CaSki	26198.3	51.97	121.39	504.09	0.03	0
ANXA8	annexin A8	NM_001630.1	175878	probe	A	51	88	SW756	8170.38	58.94	59.12	138.61	0.04	0	GH354	2608.01	40.89	18.17	63.78	0.07	0	C-4i	12510.5	81.58	83.81	153.35	0.05	0	Hela	2810.01	38.57	35.04	72.85	0.04	0	C-33A	54.77	-3.19	0.28	54.77	0.32	131073	CaSki	49838.8	101.77	236.01	489.7	0.05	0
ARHGEF10	Rho guanine nucleotide exchange factor (GEF) 10	hCG2005257.1	104251	probe	A	104	43	SW756	356.41	5.23	2.58	68.12	0.19	64	GH354	68.76	1.3	0.48	52.79	0.77	0	C-4i	57.68	0.01	0.39	57.68	75.58	1	Hela	40.92	-1.35	0.51	40.92	0.74	1	C-33A	100.66	0.74	0.51	100.66	1.36	1	CaSki	180.45	3.31	0.85	54.53	0.31	0
ARHGEF10	Rho guanine nucleotide exchange factor (GEF) 10	hCG2005257.1	148619	probe	A	226	106	SW756	1371.27	20.43	10.24	67.11	0.07	0	GH354	1151.76	15.19	6.55	75.83	0.07	0	C-4i	484.49	5.59	3.57	86.69	0.19	0	Hela	479.92	14.16	7.77	33.9	0.08	0	C-33A	4316.29	23.91	28.51	180.5	0.07	0	CaSki	3123.46	55.48	14.47	56.3	0.03	0
ARK5	AMP-activated protein kinase family member 5	hCG16103.2	185312	probe	A	7	157	SW756	2020.52	38.28	14.62	52.78	0.05	0	GH354	4805.28	61.82	33.48	77.72	0.07	0	C-4i	476.11	8.07	3.19	58.98	0.13	0	Hela	505.34	10.46	6.3	48.31	0.1	0	C-33A	930.99	2.63	4.73	353.4	0.39	0	CaSki	4304.25	53.34	20.38	80.69	0.06	0
ASPH	aspartate beta-hydroxylase	hCG1787219.2	114180	probe	A	159	126	SW756	2324.02	12.25	17.36	189.76	0.1	0	GH354	4609.24	25.42	26.19	181.33	0.05	0	C-4i	1414.12	15.49	10.42	91.28	0.08	0	Hela	1951.82	36.45	31.59	53.54	0.05	0	C-33A	552.4	5.01	3.65	110.3	0.21	0	CaSki	2648.92	27.16	12.27	97.52	0.05	0
ASPH	aspartate beta-hydroxylase	hCG1787219.2	221656	probe	A	178	39	SW756	2700.98	18.56	20.17	145.5	0.07	0	GH354	6149.77	32.92	34.95	186.81	0.04	0	C-4i	4972.12	26.6	36.62	186.95	0.07	0	Hela	2650.55	29.24	42.9	90.64	0.06	0	C-33A	1146.22	5.64	7.57	203.19	0.18	0	CaSki	8289.51	58.29	38.41	142.21	0.03	0
ASPH	aspartate beta-hydroxylase	hCG1787219.2	224773	probe	A	59	86	SW756	68.03	-0.75	0.49	68.03	1.33	1	GH354	131.28	-0.94	0.91	131.28	1.07	1	C-4i	75.76	-1.62	0.51	75.76	0.62	1	Hela	41.39	-0.26	0.52	41.39	3.83	1	C-33A	135.83	0.45	0.69	135.83	2.22	1	CaSki	107.25	-0.17	0.51	107.25	5.73	1
ASPM	asp (abnormal spindle)-like, microcephaly associated (Drosophila)	hCG2039667	156879	probe	A	227	9	SW756	1011.07	11.91	7.55	84.91	0.1	0	GH354	1378.18	8.85	7.83	155.76	0.12	0	C-4i	51.01	0.54	0.38	51.01	1.86	1	Hela	250.07	8.73	4.05	28.64	0.12	0	C-33A	166.22	1.49	1.1	111.48	0.67	0	CaSki	2773.18	20.81	12.85	133.25	0.06	0
ASPM	asp (abnormal spindle)-like, microcephaly associated (Drosophila)	hCG2039667	181685	probe	A	118	44	SW756	6697.56	42.91	48.46	156.1	0.04	0	GH354	5479.42	46.17	38.17	118.67	0.07	0	C-4i	1267.48	11.32	8.49	111.96	0.1	0	Hela	1077.55	23.23	13.44	46.39	0.05	0	C-33A	5434.39	31.31	27.63	173.54	0.08	0	CaSki	7307.31	38.53	34.6	189.63	0.06	0
ASPM	asp (abnormal spindle)-like, microcephaly associated (Drosophila)	hCG2039667	205649	probe	A	88	50	SW756	1046.15	14.04	7.57	74.52	0.08	0	GH354	1418.52	27.41	9.88	51.76	0.08	0	C-4i	328.03	5.66	2.2	57.92	0.18	0	Hela	495.18	11.97	6.17	41.37	0.09	0	C-33A	575.58	2.64	2.93	217.97	0.38	0	CaSki	3437.08	64.25	16.28	53.5	0.06	0
ATAD2	ATPase family, AAA domain containing 2	hCG2009021	114584	probe	A	34	59	SW756	9409.97	53.14	68.08	177.07	0.04	0	GH354	3390.46	38.73	23.62	87.55	0.07	0	C-4i	3910.59	59.56	26.2	65.65	0.05	64	Hela	997.18	11.89	12.43	83.89	0.09	0	C-33A	5712.43	29.54	29.04	193.35	0.08	0	CaSki	12858.5	63.57	60.89	202.29	0.06	0
ATAD2	ATPase family, AAA domain containing 2	hCG2009021	135171	probe	A	197	3	SW756	3042.12	24.35	22.72	124.95	0.06	0	GH354	991.44	10.86	5.63	91.28	0.1	0	C-4i	623.45	6.56	4.59	95.1	0.16	0	Hela	100.66	1.38	1.63	73.11	0.73	0	C-33A	969.64	8.17	6.4	118.69	0.13	0	CaSki	3002.28	25.19	13.91	119.18	0.05	0
AURKB	aurora kinase B	hCG31281.4	203163	probe	A	116	131	SW756	3951.5	30.46	28.59	129.73	0.05	0	GH354	3100.62	28.96	21.6	107.05	0.07	0	C-4i	1285.69	15.96	8.61	80.54	0.08	0	Hela	1122.86	27.22	14	41.25	0.05	0	C-33A	5956.71	24.47	30.28	243.38	0.08	0	CaSki	10478.3	42.96	49.62	243.92	0.06	0
AVPI1	arginine vasopressin-induced 1	hCG1642760.4	206606	probe	A	210	156	SW756	3519.72	17.11	26.29	205.65	0.08	0	GH354	7838.6	35.11	44.55	223.24	0.04	0	C-4i	3887.32	25.26	28.63	153.91	0.07	0	Hela	5354.21	32.21	86.66	166.23	0.06	0	C-33A	1423.48	5.66	9.4	251.67	0.18	0	CaSki	3383.4	22.53	15.68	150.15	0.05	0
B2M	beta-2-microglobulin	hCG1786707.4	160111	probe	A	17	75	SW756	20360.8	55.32	147.32	368.09	0.04	0	GH354	78858.1	89.53	549.37	880.82	0.07	0	C-4i	61184.6	97.52	409.89	627.4	0.05	0	Hela	66988.2	92.03	835.25	727.93	0.04	0	C-33A	21086.2	61.91	107.2	340.57	0.07	0	CaSki	48118.1	80.1	227.86	600.71	0.05	0
B4GALT2	UDP-Gal:betaGlcNAc beta 1,4- galactosyltransferase, polypeptide 2	hCG25202.4	194045	probe	A	16	23	SW756	497.86	11	3.6	45.25	0.1	0	GH354	1321.01	14.88	9.2	88.75	0.09	0	C-4i	299.26	4.02	2	74.41	0.25	0	Hela	511.62	16.4	6.38	31.19	0.07	0	C-33A	1394.24	13.71	7.09	101.7	0.1	0	CaSki	2858.88	22.27	13.54	128.37	0.07	0
BAG2	BCL2-associated athanogene 2	hCG16800.2	113353	probe	A	108	98	SW756	903.36	29.86	6.54	30.25	0.05	0	GH354	3064.76	26.52	21.35	115.58	0.08	0	C-4i	1894.17	25.46	12.69	74.4	0.06	0	Hela	1270.97	19.08	15.85	66.63	0.06	0	C-33A	2527.21	34.14	12.85	74.02	0.07	0	CaSki	2636.45	33.63	12.48	78.41	0.06	0
BAMBI	BMP and activin membrane-bound inhibitor homolog (Xenopus laevis)	hCG40055.1	155488	probe	A	96	3	SW756	137.06	0.49	0.99	137.06	2.03	1	GH354	1779.08	22.87	12.39	77.8	0.08	0	C-4i	101.2	-0.11	0.68	101.2	9.16	1	Hela	369.92	14.94	4.61	24.77	0.08	0	C-33A	157.3	1.99	0.8	78.86	0.51	0	CaSki	1585.09	15.65	7.51	101.27	0.08	0
BCAR3	breast cancer anti-estrogen resistance 3	hCG2028796.1	179404	probe	A	75	58	SW756	7240.3	49.35	52.39	146.72	0.04	0	GH354	5045.25	74.43	35.15	67.78	0.07	0	C-4i	7327.74	65.39	49.09	112.06	0.05	0	Hela	1351.75	18.23	16.85	74.15	0.06	0	C-33A	349.35	2.96	1.78	118.06	0.34	0	CaSki	8937.63	59.08	42.32	151.27	0.06	0
BCLP	beta-casein-like protein	hCG2032093	143290	probe	A	157	18	SW756	1511.93	34.31	11.29	44.06	0.06	0	GH354	638.54	7.43	3.63	85.92	0.14	0	C-4i	1461.51	35.17	10.76	41.55	0.06	0	Hela	125.59	2.42	2.03	51.96	0.42	0	C-33A	1131.41	16.61	7.47	68.1	0.08	0	CaSki	5935.94	71.3	27.5	83.25	0.03	0
BM039	uncharacterized bone marrow protein BM039	hCG1811005.2	100455	probe	A	181	145	SW756	2361.11	40.77	17.64	57.91	0.06	0	GH354	2483.38	32.09	14.11	77.39	0.04	0	C-4i	4444.01	30.41	32.73	146.14	0.06	0	Hela	960.46	24.2	15.55	39.69	0.06	0	C-33A	2327.84	25.41	15.37	91.6	0.06	0	CaSki	9498.03	56.51	44.01	168.09	0.03	0
BTBD3	BTB (POZ) domain containing 3	hCG38132.3	119684	probe	A	61	4	SW756	393.52	17.18	2.85	22.9	0.07	0	GH354	9702.83	88.12	67.6	110.11	0.07	0	C-4i	428.91	8.02	2.87	53.48	0.13	0	Hela	3682.9	69.34	45.92	53.11	0.04	0	C-33A	1047.39	11.93	5.33	87.82	0.11	0	CaSki	2059.71	45.05	9.75	45.72	0.06	0
BUB1	BUB1 budding uninhibited by benzimidazoles 1 homolog (yeast)	hCG16817.3	157194	probe	A	229	62	SW756	2347.32	16.95	17.53	138.5	0.08	0	GH354	1540.17	9.8	8.75	157.22	0.11	0	C-4i	1229.29	7.88	9.05	155.99	0.14	0	Hela	263.49	7.81	4.26	33.75	0.14	0	C-33A	2266.52	17.38	14.97	130.43	0.08	0	CaSki	3539.63	29.13	16.4	121.53	0.04	0
C10orf3	chromosome 10 open reading frame 3	hCG39533.3	198728	probe	A	154	96	SW756	3431.25	31.92	25.63	107.5	0.06	0	GH354	3305.06	28.93	18.78	114.24	0.05	0	C-4i	4265.86	41.61	31.42	102.53	0.06	0	Hela	904.57	11.21	14.64	80.72	0.1	0	C-33A	3234.53	22.75	21.36	142.2	0.07	0	CaSki	8380.64	58.15	38.83	144.11	0.03	0
C10orf35	chromosome 10 open reading frame 35	hCG25266.3	138808	probe	A	71	61	SW756	741.85	10.97	5.37	67.61	0.1	0	GH354	599.48	13.67	4.18	43.85	0.1	0	C-4i	1053.38	18.97	7.06	55.53	0.07	0	Hela	239.04	7.9	2.98	30.27	0.13	0	C-33A	947.15	10.72	4.82	88.39	0.12	0	CaSki	1344.41	28.53	6.37	47.13	0.06	0
C14orf143	chromosome 14 open reading frame 143	hCG1643674.3	136109	probe	A	75	10	SW756	619.29	6.44	4.48	96.17	0.16	0	GH354	674.35	6.76	4.7	99.72	0.16	0	C-4i	645.37	16.92	4.32	38.14	0.08	0	Hela	249.81	4.04	3.11	61.9	0.25	0	C-33A	272.95	2.77	1.39	98.63	0.37	0	CaSki	1275	36.3	6.04	35.12	0.06	0
C14orf31	chromosome 14 open reading frame 31	hCG22006.4	186998	probe	A	145	88	SW756	304.06	10.06	2.27	30.21	0.11	0	GH354	878.25	6.44	4.99	136.36	0.16	0	C-4i	2472.42	22.21	18.21	111.32	0.07	0	Hela	143.98	6.71	2.33	21.47	0.16	0	C-33A	420.73	3.63	2.78	115.89	0.28	0	CaSki	13708.7	57.12	63.52	239.99	0.03	0
C18orf24	chromosome 18 open reading frame 24	hCG23691.4	107304	probe	A	26	150	SW756	587.55	18.96	4.25	30.99	0.07	0	GH354	789.43	9.68	5.5	81.55	0.12	0	C-4i	422.04	12.17	2.83	34.69	0.1	0	Hela	241.14	8.23	3.01	29.28	0.13	0	C-33A	1480.13	10.55	7.53	140.29	0.12	0	CaSki	1471.79	37.08	6.97	39.7	0.06	0
C18orf24	chromosome 18 open reading frame 24	hCG23691.4	205780	probe	A	204	57	SW756	1391.99	40.34	10.4	34.51	0.06	0	GH354	1419.15	12.98	8.07	109.33	0.08	0	C-4i	1169.25	31.15	8.61	37.54	0.06	0	Hela	426.07	15.95	6.9	26.71	0.08	0	C-33A	3691.51	28.88	24.38	127.83	0.06	0	CaSki	2560.46	42.5	11.86	60.24	0.04	0
C18orf45	chromosome 18 open reading frame 45	hCG2021815	100719	probe	A	15	152	SW756	207.93	2.87	1.5	72.49	0.35	0	GH354	438.07	3.24	3.05	135.15	0.32	0	C-4i	35.75	0.74	0.24	35.75	1.35	1	Hela	125.87	3.94	1.57	31.95	0.26	0	C-33A	487.81	1.55	2.48	313.84	0.65	0	CaSki	304.49	5.4	1.44	56.36	0.19	0
C18orf45	chromosome 18 open reading frame 45	hCG2021815	128242	probe	A	96	95	SW756	211.05	2.44	1.53	86.65	0.41	0	GH354	415.01	8.8	2.89	47.14	0.13	0	C-4i	240.22	5.16	1.61	46.58	0.2	0	Hela	225.94	9.06	2.82	24.95	0.12	0	C-33A	73.26	0.43	0.37	73.26	2.34	1	CaSki	438.93	5.36	2.08	81.92	0.19	0
C18orf45	chromosome 18 open reading frame 45	hCG2021815	151768	probe	A	198	48	SW756	147.15	1.02	1.1	144.97	0.99	0	GH354	748.49	4.84	4.25	154.74	0.21	0	C-4i	504.66	4.75	3.72	106.16	0.22	0	Hela	503	12.51	8.14	40.2	0.09	0	C-33A	611.65	3.53	4.04	173.12	0.29	0	CaSki	949.41	10.71	4.4	88.68	0.1	0
C19orf21	chromosome 19 open reading frame 21	hCG20570.3	132542	probe	A	233	98	SW756	253.86	9.18	1.9	27.66	0.12	0	GH354	2170.91	26.78	12.34	81.07	0.05	0	C-4i	786.67	12.91	5.79	60.95	0.09	0	Hela	921.72	22.71	14.92	40.58	0.06	0	C-33A	54.73	-6.13	0.36	54.73	0.17	131073	CaSki	3152.5	46.23	14.61	68.19	0.04	0
C1orf34	chromosome 1 open reading frame 34	hCG40295.4	132797	probe	A	26	89	SW756	145.95	2.47	1.06	59.16	0.41	0	GH354	151.19	2.37	1.05	63.74	0.43	0	C-4i	129.18	3.4	0.87	37.96	0.3	0	Hela	29.64	0.42	0.37	29.64	2.37	1	C-33A	33.91	-3.67	0.17	33.91	0.28	131073	CaSki	95.9	1.18	0.45	81.59	0.85	0
C20orf129	chromosome 20 open reading frame 129	hCG38062.2	199617	probe	A	58	14	SW756	9182.83	32.58	66.44	281.83	0.05	0	GH354	7191.34	30.14	50.1	238.57	0.07	0	C-4i	4290.05	16.8	28.74	255.39	0.08	0	Hela	1612.79	23.58	20.11	68.39	0.05	0	C-33A	5521.76	21.15	28.07	261.03	0.08	0	CaSki	13307.3	42.81	63.02	310.81	0.06	0
C22orf18	chromosome 22 open reading frame 18	hCG41550.3	160712	probe	A	155	81	SW756	4693.65	45.17	35.06	103.92	0.05	0	GH354	4462.68	52.88	25.36	84.4	0.04	0	C-4i	1545.48	27.5	11.38	56.2	0.07	0	Hela	2083.77	32.53	33.73	64.06	0.06	0	C-33A	2479.77	19.33	16.38	128.26	0.07	0	CaSki	6984.03	47.67	32.36	146.51	0.04	0
C2orf27	chromosome 2 open reading frame 27	hCG2007909	181277	probe	A	195	153	SW756	105.84	-0.68	0.79	105.84	1.48	1	GH354	168.61	-0.53	0.96	168.61	1.89	1	C-4i	168.06	0.14	1.24	168.06	7.18	1	Hela	117.07	-0.88	1.89	117.07	1.13	1	C-33A	402.7	2.19	2.66	184.3	0.46	0	CaSki	224.04	1.9	1.04	117.98	0.53	0
C2orf27	chromosome 2 open reading frame 27	hCG2007909	220639	probe	A	238	137	SW756	363.92	8.54	2.72	42.61	0.13	0	GH354	971.11	6.24	5.52	155.57	0.16	0	C-4i	603.58	12.83	4.45	47.04	0.1	0	Hela	284.46	1.92	4.6	148.29	0.52	0	C-33A	1860.46	9.81	12.29	189.63	0.11	64	CaSki	2419.71	31.81	11.21	76.07	0.04	0
CADPS2	Ca2+-dependent activator protein for secretion 2	hCG2013930.1	171775	probe	A	11	107	SW756	112.21	2.39	0.81	46.86	0.42	0	GH354	714.18	15.94	4.98	44.81	0.09	0	C-4i	232.71	7.33	1.56	31.73	0.15	0	Hela	115.19	1.6	1.44	72.01	0.63	0	C-33A	391.91	2.68	1.99	146.3	0.38	0	CaSki	485.05	7.91	2.3	61.31	0.14	0
CADPS2	Ca2+-dependent activator protein for secretion 2	hCG2013930.1	209116	probe	A	24	67	SW756	5514.61	72.22	39.9	76.36	0.04	0	GH354	2497.7	21.01	17.4	118.9	0.08	0	C-4i	149.29	1.74	1	85.86	0.58	0	Hela	63.4	0.01	0.79	63.4	194.12	1	C-33A	241.63	-0.31	1.23	241.63	3.22	1	CaSki	104.36	2.22	0.49	47.11	0.45	0
CALD1	caldesmon 1	hCG17453.3	185731	probe	A	105	44	SW756	1716.09	22.88	12.42	75.01	0.06	0	GH354	7897.08	59.59	55.02	132.53	0.07	0	C-4i	970.54	15.07	6.5	64.4	0.08	0	Hela	800.95	18.53	9.99	43.22	0.06	0	C-33A	2510.96	20.89	12.77	120.17	0.08	0	CaSki	6322.69	69.24	29.94	91.32	0.06	0
CALD1	caldesmon 1	hCG17453.3	185731	probe	A	105	44	SW756	1716.09	22.88	12.42	75.01	0.06	0	GH354	7897.08	59.59	55.02	132.53	0.07	0	C-4i	970.54	15.07	6.5	64.4	0.08	0	Hela	800.95	18.53	9.99	43.22	0.06	0	C-33A	2510.96	20.89	12.77	120.17	0.08	0	CaSki	6322.69	69.24	29.94	91.32	0.06	0
CAP2	CAP, adenylate cyclase-associated protein, 2 (yeast)	hCG37307.3	126994	probe	A	196	9	SW756	1375.45	36.02	10.27	38.18	0.06	0	GH354	1584.3	26.41	9	59.98	0.05	0	C-4i	1036.88	11.59	7.64	89.47	0.1	0	Hela	144.24	2.46	2.33	58.56	0.41	0	C-33A	1302.41	6.29	8.6	206.92	0.17	0	CaSki	970.58	9.42	4.5	103.02	0.11	0
CAV1	caveolin 1, caveolae protein, 22kDa	hCG39088.3	199757	probe	A	34	27	SW756	4389.78	44.19	31.76	99.34	0.04	0	GH354	9876.78	98.14	68.81	100.64	0.07	0	C-4i	24082.7	103.03	161.34	233.74	0.05	0	Hela	2152.46	45.99	26.84	46.81	0.04	0	C-33A	191.88	1.41	0.98	136.11	0.71	0	CaSki	44933.5	96.91	212.78	463.67	0.05	0
CBS	cystathionine-beta-synthase	hCG401286.3	128086	probe	A	25	122	SW756	184.93	3.32	1.34	55.71	0.3	0	GH354	1127.25	17.68	7.85	63.75	0.09	0	C-4i	494.31	9.4	3.31	52.56	0.12	0	Hela	577.27	13.11	7.2	44.04	0.08	0	C-33A	2740.93	23.38	13.94	117.21	0.08	0	CaSki	800.03	17.97	3.79	44.53	0.08	0
CBS	cystathionine-beta-synthase	hCG401286.3	179795	probe	A	70	44	SW756	604.65	5.31	4.37	113.96	0.19	0	GH354	2395.63	15.04	16.69	159.23	0.09	0	C-4i	1393.52	11.96	9.34	116.51	0.1	0	Hela	865.3	10.03	10.79	86.27	0.11	0	C-33A	5967.61	23.36	30.34	255.44	0.08	0	CaSki	2019.98	20.51	9.57	98.49	0.07	0
CCNA2	cyclin A2	hCG38826.2	110863	probe	A	58	4	SW756	3473.27	39.32	25.13	88.33	0.05	0	GH354	9019.34	51.75	62.83	174.28	0.07	0	C-4i	6053.58	45.63	40.55	132.67	0.06	0	Hela	1569.55	26.16	19.57	60	0.05	0	C-33A	7777.68	38.34	39.54	202.86	0.07	0	CaSki	9399.24	65.81	44.51	142.83	0.06	0
CCNB1	cyclin B1	hCG27173.3	216120	probe	A	170	81	SW756	11334.3	51.59	84.66	219.68	0.05	0	GH354	19044.7	81.07	108.23	234.93	0.03	0	C-4i	6292.15	60.51	46.34	103.99	0.06	0	Hela	3313.34	26.57	53.63	124.69	0.06	0	C-33A	11333.1	87.38	74.85	129.69	0.05	0	CaSki	16719.6	63.2	77.47	264.55	0.03	64
CCNB2	cyclin B2	hCG37790.3	169571	probe	A	45	97	SW756	4850.53	78.59	35.1	61.72	0.04	0	GH354	7071.79	68.09	49.27	103.86	0.07	0	C-4i	3102.7	66.88	20.79	46.39	0.05	0	Hela	2323.13	40.75	28.97	57.01	0.04	0	C-33A	5229.57	40.59	26.59	128.85	0.07	0	CaSki	7963.8	87.34	37.71	91.18	0.05	0
CCND1	cyclin D1 (PRAD1: parathyroid adenomatosis 1)	hCG2016647	141689	probe	A	122	17	SW756	328.8	3.85	2.46	85.34	0.26	0	GH354	1878.07	25.33	10.67	74.14	0.05	0	C-4i	1401.43	21.95	10.32	63.86	0.07	0	Hela	420.37	7.26	6.8	57.87	0.15	0	C-33A	289.61	2.16	1.91	134.11	0.47	0	CaSki	5581.89	67.82	25.86	82.3	0.03	0
CCND1	cyclin D1 (PRAD1: parathyroid adenomatosis 1)	hCG2016647	224395	probe	A	69	30	SW756	789.4	24.51	5.71	32.21	0.06	0	GH354	5195.48	68.86	36.19	75.45	0.07	0	C-4i	3240.79	69.07	21.71	46.92	0.05	0	Hela	611.34	21.06	7.62	29.02	0.06	0	C-33A	1499.67	11.87	7.62	126.37	0.11	0	CaSki	10901.6	69.4	51.62	157.08	0.06	0
CCNE1	cyclin E1	hCG20435.4	200770	probe	A	199	148	SW756	1001.91	17.61	7.48	56.91	0.08	0	GH354	1264.85	8.54	7.19	148.09	0.12	0	C-4i	782.09	5.61	5.76	139.39	0.19	0	Hela	92.63	1.69	1.5	54.72	0.59	0	C-33A	1193.92	5.57	7.89	214.4	0.19	0	CaSki	1102.69	6.26	5.11	176.02	0.16	0
CCNE2	cyclin E2	hCG15054.3	188877	probe	A	145	86	SW756	3129.18	48.19	23.37	64.93	0.05	0	GH354	1466.13	29.85	8.33	49.11	0.05	0	C-4i	960.52	23.71	7.07	40.51	0.07	0	Hela	570.6	22.92	9.24	24.9	0.06	0	C-33A	386.5	4.14	2.55	93.45	0.25	0	CaSki	3055.28	31.08	14.16	98.32	0.04	0
CD109	CD109 antigen (Gov platelet alloantigens)	hCG2033276	157795	probe	A	4	112	SW756	1237.27	30.47	8.95	40.61	0.05	0	GH354	3064.9	44.44	21.35	68.96	0.07	0	C-4i	2639.84	41.87	17.69	63.05	0.06	0	Hela	453.16	10.74	5.65	42.18	0.1	0	C-33A	122.82	-1.74	0.62	122.82	0.58	1	CaSki	1182.35	35.24	5.6	33.55	0.06	0
CDC2	cell division cycle 2, G1 to S and G2 to M	hCG40242.3	123400	probe	A	238	103	SW756	10765.5	49.92	80.41	215.67	0.05	0	GH354	18219.2	50.28	103.54	362.34	0.04	0	C-4i	7037.15	56.51	51.83	124.52	0.06	0	Hela	3747.13	47.17	60.65	79.44	0.05	0	C-33A	10950.9	34.28	72.32	319.49	0.06	0	CaSki	18019.7	69.48	83.5	259.36	0.03	0
CDC20	CDC20 cell division cycle 20 homolog (S. cerevisiae)	hCG23164.3	161150	probe	A	145	85	SW756	4680.92	54.83	34.96	85.37	0.05	0	GH354	9017.4	70.92	51.25	127.16	0.04	0	C-4i	4622.1	37.51	34.04	123.21	0.06	0	Hela	1529.09	42.74	24.75	35.78	0.05	0	C-33A	5791.19	54.98	38.25	105.34	0.05	0	CaSki	14130.5	74.44	65.47	189.82	0.03	0
CDC45L	CDC45 cell division cycle 45-like (S. cerevisiae)	hCG17896.3	208272	probe	A	238	56	SW756	4347.92	26.31	32.47	165.23	0.06	0	GH354	2137.82	26.96	12.15	79.29	0.05	0	C-4i	1567.2	12.24	11.54	128.02	0.1	64	Hela	1212.96	25.02	19.63	48.48	0.06	0	C-33A	3363.5	18.44	22.21	182.43	0.07	0	CaSki	6899.35	54.57	31.97	126.44	0.03	0
CDC6	CDC6 cell division cycle 6 homolog (S. cerevisiae)	hCG1643836.2	130465	probe	A	203	129	SW756	3486.09	31.72	26.04	109.89	0.06	0	GH354	3257.47	56.25	18.51	57.91	0.04	0	C-4i	2123.31	36.28	15.64	58.53	0.06	0	Hela	1518.95	21.71	24.58	69.96	0.07	0	C-33A	1611.13	33.73	10.64	47.77	0.06	0	CaSki	5484.6	36.66	25.41	149.59	0.04	0
CDCA1	cell division cycle associated 1	hCG15195.3	147806	probe	A	167	4	SW756	4160.34	58.15	31.07	71.55	0.05	0	GH354	4547.75	39.88	25.85	114.04	0.04	0	C-4i	2898.79	45.18	21.35	64.16	0.06	0	Hela	959.98	16.31	15.54	58.87	0.08	0	C-33A	3378.31	29.83	22.31	113.27	0.06	0	CaSki	5334.75	56.55	24.72	94.33	0.03	0
CDCA2	cell division cycle associated 2	hCG16607.2	148166	probe	A	22	145	SW756	926.83	11.04	6.71	83.94	0.1	0	GH354	1237.56	13.79	8.62	89.73	0.1	0	C-4i	603.96	7.62	4.05	79.23	0.14	0	Hela	370.82	11.29	4.62	32.84	0.09	0	C-33A	1639.62	12.93	8.34	126.79	0.1	0	CaSki	1976.83	40.49	9.36	48.83	0.06	0
CDCA5	cell division cycle associated 5	hCG23394.3	135130	probe	A	6	154	SW756	2356.37	43.77	17.05	53.83	0.04	0	GH354	2932.11	38.41	20.43	76.33	0.07	0	C-4i	2280.62	38.03	15.28	59.96	0.06	0	Hela	1295.72	26.48	16.16	48.93	0.05	0	C-33A	4108.73	29.19	20.89	140.77	0.08	0	CaSki	8414.7	52.85	39.85	159.23	0.06	0
CDCA7	cell division cycle associated 7	hCG16803.2	207416	probe	A	161	28	SW756	1738.13	34.66	12.98	50.15	0.06	0	GH354	1573.72	25.09	8.94	62.73	0.05	0	C-4i	1574.95	22.64	11.6	69.57	0.07	0	Hela	367.62	13.53	5.95	27.18	0.09	0	C-33A	2178.77	27.04	14.39	80.58	0.06	0	CaSki	3716.64	48.21	17.22	77.1	0.04	0
CDCA8	cell division cycle associated 8	hCG25683.2	130297	probe	A	56	122	SW756	2245.34	42.26	16.25	53.13	0.04	0	GH354	2544	28.37	17.72	89.69	0.08	0	C-4i	1756.46	28.11	11.77	62.49	0.06	0	Hela	719.22	8.42	8.97	85.38	0.12	0	C-33A	4284.99	22.23	21.79	192.76	0.08	0	CaSki	6135.91	47.76	29.06	128.48	0.06	0
CDKN2A	cyclin-dependent kinase inhibitor 2A (melanoma, p16, inhibits CDK4)	hCG28309.3	127523	probe	A	42	42	SW756	4175.11	67.9	30.21	61.49	0.04	0	GH354	9964.21	74.18	69.42	134.32	0.07	0	C-4i	3400.28	42.14	22.78	80.69	0.06	0	Hela	5735.9	79.49	71.52	72.16	0.04	0	C-33A	10043.3	51.05	51.06	196.75	0.07	0	CaSki	10073.2	42.76	47.7	235.55	0.06	0
CDKN3	cyclin-dependent kinase inhibitor 3 (CDK2-associated dual specificity phosphatase)	hCG1785851.2	191305	probe	A	66	121	SW756	4888.7	59.25	35.37	82.51	0.04	0	GH354	6183.45	64.96	43.08	95.19	0.07	0	C-4i	4490.97	63.77	30.09	70.42	0.05	0	Hela	1585.78	42.43	19.77	37.37	0.04	0	C-33A	3914.72	29.98	19.9	130.56	0.08	0	CaSki	13037.3	62.39	61.74	208.95	0.06	0
CENPA	centromere protein A, 17kDa	hCG1990052.1	106198	probe	A	197	10	SW756	3604.19	31.11	26.92	115.87	0.06	0	GH354	3588.95	36.67	20.4	97.88	0.04	0	C-4i	2654.57	37.02	19.55	71.71	0.06	0	Hela	834.38	13.43	13.5	62.12	0.09	0	C-33A	4039.49	28.03	26.68	144.1	0.06	0	CaSki	5958.83	65.15	27.61	91.46	0.03	0
CENPA	centromere protein A, 17kDa	hCG1990052.1	128411	probe	A	171	78	SW756	2141.3	54.26	15.99	39.47	0.05	0	GH354	2580.89	25.82	14.67	99.96	0.05	0	C-4i	1849.23	43.38	13.62	42.63	0.06	0	Hela	438.42	20.4	7.1	21.5	0.07	0	C-33A	2365.04	37.5	15.62	63.07	0.06	0	CaSki	5384.06	54.47	24.95	98.84	0.03	0
CENPF	centromere protein F, 350/400ka (mitosin)	hCG39157.3	183726	probe	A	55	78	SW756	9843.18	64.72	71.22	152.1	0.04	0	GH354	5948.5	51.32	41.44	115.91	0.07	0	C-4i	928.41	14.5	6.22	64.03	0.09	0	Hela	1113.07	9.74	13.88	114.26	0.11	0	C-33A	11814.5	73.34	60.07	161.09	0.07	0	CaSki	9115.39	58.03	43.17	157.08	0.06	0
CENPH	centromere protein H	hCG27171.3	124500	probe	A	62	95	SW756	2382.28	26.37	17.24	90.34	0.05	0	GH354	2240.26	51.78	15.61	43.26	0.07	0	C-4i	2095.86	53.93	14.04	38.87	0.05	0	Hela	1017.76	15.36	12.69	66.27	0.07	0	C-33A	4183.83	38.34	21.27	109.11	0.07	0	CaSki	3921.96	77.75	18.57	50.44	0.05	0
CEP1	centrosomal protein 1	hCG2021101.1	174889	probe	A	209	150	SW756	1291.9	22.81	9.65	56.64	0.07	0	GH354	511.59	4.33	2.91	118.13	0.23	0	C-4i	434.34	12.66	3.2	34.3	0.1	0	Hela	92.77	0.55	1.5	92.77	1.82	1	C-33A	1705.92	20.05	11.27	85.09	0.07	0	CaSki	783.02	14.42	3.63	54.28	0.07	0
CEP1	centrosomal protein 1	hCG2021101.1	203266	probe	A	11	38	SW756	197.12	7.12	1.43	27.69	0.15	0	GH354	110.24	4.65	0.77	23.7	0.22	0	C-4i	78.66	1.2	0.53	65.75	0.84	0	Hela	38.32	1.06	0.48	36.14	0.94	0	C-33A	189.93	2.4	0.97	79.3	0.42	0	CaSki	149.86	5.39	0.71	27.78	0.19	0
CEP1	centrosomal protein 1	hCG2021101.1	218661	probe	A	224	51	SW756	594.78	6.59	4.44	90.22	0.16	0	GH354	434.39	9.99	2.47	43.47	0.11	0	C-4i	259.26	3.58	1.91	72.4	0.28	0	Hela	131.25	6.36	2.12	20.64	0.16	0	C-33A	990.8	15.3	6.54	64.76	0.08	0	CaSki	777.75	15.87	3.6	49.01	0.07	0
CEP1	centrosomal protein 1	hCG2021101.1	235880	probe	A	88	14	SW756	3291.12	42.09	23.81	78.19	0.04	0	GH354	7154.5	45.29	49.84	157.96	0.07	0	C-4i	4326.57	36.15	28.99	119.68	0.06	0	Hela	3615	36.47	45.07	99.14	0.04	0	C-33A	5234.15	60.04	26.61	87.17	0.07	0	CaSki	4098.19	43.99	19.41	93.16	0.06	0
CHAF1B	chromatin assembly factor 1, subunit B (p60)	hCG401087.3	174351	probe	A	130	4	SW756	2663.07	22.29	19.89	119.46	0.07	0	GH354	1923.3	11.8	10.93	162.98	0.09	0	C-4i	921.73	16.65	6.79	55.36	0.08	0	Hela	607.99	11	9.84	55.29	0.1	0	C-33A	1924.67	37.26	12.71	51.66	0.06	0	CaSki	2575.33	26.59	11.93	96.87	0.05	0
CHPF	chondroitin polymerizing factor	hCG2013407	171118	probe	A	54	88	SW756	683.17	9.26	4.94	73.81	0.11	0	GH354	522.06	3.47	3.64	150.33	0.3	0	C-4i	628.08	5.86	4.21	107.12	0.18	0	Hela	255.68	3.79	3.19	67.45	0.27	0	C-33A	267.03	0.96	1.36	267.03	1.04	1	CaSki	3180.96	20.13	15.06	157.99	0.07	0
CHPF	chondroitin polymerizing factor	hCG2013407	188512	probe	A	168	14	SW756	2707.58	34.45	20.22	78.59	0.06	0	GH354	887.17	13.21	5.04	67.14	0.08	0	C-4i	116.38	-0.09	0.86	116.38	10.68	1	Hela	251.38	9.63	4.07	26.11	0.11	0	C-33A	1098.22	9.02	7.25	121.73	0.12	0	CaSki	6562.56	78.06	30.41	84.07	0.03	0
CKB	creatine kinase, brain	hCG25499.3	119646	probe	A	187	156	SW756	580.67	7.6	4.34	76.41	0.14	0	GH354	4209.04	34.76	23.92	121.1	0.04	0	C-4i	321.84	8.37	2.37	38.45	0.13	0	Hela	1668.89	29.2	27.01	57.16	0.06	0	C-33A	2754.81	36.56	18.19	75.36	0.06	0	CaSki	4302.07	59.82	19.93	71.92	0.03	0
CKLFSF4	chemokine-like factor super family 4	hCG28840.2	113083	probe	A	107	17	SW756	970.94	32.13	7.03	30.22	0.05	0	GH354	317.52	10.79	2.21	29.43	0.11	0	C-4i	945.38	11.8	6.33	80.09	0.1	0	Hela	212.39	7.7	2.65	27.6	0.13	0	C-33A	3143.45	18.96	15.98	165.81	0.09	0	CaSki	1870	44.65	8.86	41.88	0.06	0
CLDN4	claudin 4	hCG1737330.1	156519	probe	A	207	44	SW756	164.15	1.21	1.23	135.87	0.83	0	GH354	128.87	0.84	0.73	128.87	1.19	1	C-4i	17031.3	69.4	125.44	245.41	0.06	0	Hela	545.25	5.5	8.83	99.07	0.19	0	C-33A	175.38	1.02	1.16	172.77	0.99	0	CaSki	7268.02	33.72	33.68	215.56	0.04	0
CNN3	calponin 3, acidic	hCG31913.3	138481	probe	A	164	53	SW756	8389.69	69.7	62.66	120.36	0.05	0	GH354	10190.7	95.23	57.92	107.01	0.03	0	C-4i	12374	92.65	91.14	133.56	0.06	0	Hela	2345.35	29.23	37.96	80.24	0.06	0	C-33A	12003.4	67.25	79.28	178.5	0.05	0	CaSki	39320.4	94.97	182.19	414.02	0.03	0
CNN3	calponin 3, acidic	hCG31913.3	142320	probe	A	190	33	SW756	682.15	12.97	5.09	52.6	0.09	0	GH354	2740.43	24.6	15.57	111.39	0.05	0	C-4i	6423.78	55.33	47.31	116.09	0.06	0	Hela	569.96	14.28	9.23	39.92	0.08	0	C-33A	10310.8	82.08	68.1	125.62	0.05	0	CaSki	29559.3	90.43	136.96	326.87	0.03	0
COL4A5	collagen, type IV, alpha 5 (Alport syndrome)	hCG21685.4	200155	probe	A	194	130	SW756	1634.66	15.28	12.21	106.95	0.08	0	GH354	2443.89	38.06	13.89	64.21	0.04	0	C-4i	881.22	21.02	6.49	41.93	0.07	0	Hela	1279.46	26.08	20.71	49.06	0.06	0	C-33A	916.63	12.86	6.05	71.27	0.09	0	CaSki	426.29	8.11	1.98	52.54	0.13	0
COL6A1	collagen, type VI, alpha 1	hCG401279.2	215580	probe	A	26	19	SW756	8676.38	73.72	62.78	117.7	0.04	0	GH354	63.36	-0.66	0.44	63.36	1.51	1	C-4i	135.51	2.43	0.91	55.78	0.41	0	Hela	68.31	1.48	0.85	46.21	0.68	0	C-33A	112.36	1.23	0.57	91.33	0.82	0	CaSki	134.44	2.14	0.64	62.95	0.47	0
COQ4	coenzyme Q4 homolog (yeast)	hCG2021742.1	178807	probe	A	198	12	SW756	1094.77	8.73	8.18	125.37	0.12	0	GH354	2874.77	34.41	16.34	83.55	0.04	0	C-4i	744.77	4.97	5.49	149.89	0.21	0	Hela	1058.51	19.32	17.13	54.78	0.07	0	C-33A	918.59	4.23	6.07	217.22	0.24	0	CaSki	2161.96	12.5	10.02	172.91	0.08	0
COQ4	coenzyme Q4 homolog (yeast)	hCG2021742.1	179919	probe	A	86	16	SW756	1849.88	38.57	13.38	47.97	0.05	0	GH354	2415.08	54.7	16.82	44.15	0.07	0	C-4i	997.89	13.61	6.69	73.31	0.09	0	Hela	1536.44	20.81	19.16	73.85	0.06	0	C-33A	2484.23	25.79	12.63	96.31	0.08	0	CaSki	3583.68	37.84	16.97	94.7	0.06	0
CRYZL1	crystallin, zeta (quinone reductase)-like 1	hCG401183.3	215788	probe	A	189	15	SW756	332.9	1.96	2.49	169.64	0.51	0	GH354	905.55	7.07	5.15	128.01	0.15	0	C-4i	422.68	3.74	3.11	113.12	0.27	0	Hela	228.13	2	3.69	114.33	0.5	0	C-33A	501.44	1.92	3.31	260.77	0.52	0	CaSki	620.81	3.97	2.88	156.46	0.25	0
CSRP2	cysteine and glycine-rich protein 2	hCG27233.4	137165	probe	A	142	115	SW756	2893.23	63.61	21.61	45.49	0.05	0	GH354	12585.9	58.3	71.53	215.86	0.04	0	C-4i	3895.85	33.33	28.69	116.87	0.06	0	Hela	1807.25	39.28	29.25	46	0.05	0	C-33A	2322.96	40.67	15.34	57.12	0.06	0	CaSki	6873.6	71.54	31.85	96.08	0.03	0
CT120	membrane protein expressed in epithelial-like lung adenocarcinoma	hCG32502.3	144730	probe	A	134	94	SW756	1472.43	16.4	11	89.76	0.08	0	GH354	859.28	14.5	4.88	59.26	0.08	0	C-4i	307.79	4.74	2.27	64.91	0.22	0	Hela	583.55	12.91	9.44	45.2	0.09	0	C-33A	1349.69	14.95	8.91	90.27	0.08	0	CaSki	2462.89	34.46	11.41	71.47	0.04	0
CTNNAL1	catenin (cadherin-associated protein), alpha-like 1	hCG28899.2	129321	probe	A	167	108	SW756	6854.29	66.15	51.19	103.61	0.05	0	GH354	4547.08	72.46	25.84	62.75	0.04	0	C-4i	2936.32	46.55	21.63	63.08	0.06	0	Hela	1670.63	47.84	27.04	34.92	0.05	0	C-33A	2117.52	12.64	13.98	167.53	0.09	0	CaSki	13058.8	73.23	60.51	178.32	0.03	0
CTNNAL1	catenin (cadherin-associated protein), alpha-like 1	hCG28899.2	227017	probe	A	189	7	SW756	208.75	-0.81	1.56	208.75	1.24	1	GH354	291.3	-0.88	1.66	291.3	1.14	1	C-4i	389.96	-0.79	2.87	389.96	1.26	1	Hela	172.71	-1.76	2.8	172.71	0.57	1	C-33A	503.02	-1.15	3.32	503.02	0.87	1	CaSki	301.24	-1.01	1.4	301.24	0.99	1
CTSL2	cathepsin L2	hCG1746233.2	123679	probe	A	52	62	SW756	952.62	9	6.89	105.83	0.12	0	GH354	522.68	4.43	3.64	117.96	0.24	0	C-4i	1420.52	24.22	9.52	58.66	0.07	0	Hela	237.24	10.29	2.96	23.05	0.1	0	C-33A	2278.79	12.15	11.59	187.56	0.11	0	CaSki	1841.38	33.98	8.72	54.19	0.06	0
CYR61	cysteine-rich, angiogenic inducer, 61	hCG23652.3	166020	probe	A	124	103	SW756	4742.08	45.7	35.42	103.78	0.05	0	GH354	4357.09	38.46	24.76	113.3	0.04	0	C-4i	10475.3	55.73	77.15	187.97	0.06	0	Hela	1445.61	47.86	23.4	30.21	0.05	0	C-33A	1327.37	19.12	8.77	69.43	0.07	0	CaSki	25544	48.26	118.36	529.27	0.04	0
DBN1	drebrin 1	hCG2039393	131144	probe	A	53	53	SW756	618.62	8.12	4.48	76.17	0.13	0	GH354	1466.96	20.24	10.22	72.49	0.08	0	C-4i	218.21	5.33	1.46	40.92	0.19	0	Hela	333.74	4.96	4.16	67.28	0.2	0	C-33A	4917.24	29.1	25	168.97	0.08	0	CaSki	3431.11	37.78	16.25	90.82	0.06	0
DBN1	drebrin 1	hCG2039393	151531	probe	A	131	144	SW756	1978.25	31.13	14.78	63.55	0.06	0	GH354	4333.13	26.96	24.63	160.73	0.05	0	C-4i	549.8	10.47	4.05	52.52	0.11	0	Hela	909.75	32.18	14.72	28.27	0.06	0	C-33A	7954.18	25.77	52.53	308.65	0.06	0	CaSki	7574.09	50.78	35.09	149.16	0.03	0
DCBLD2	discoidin, CUB and LCCL domain containing 2	hCG20139.2	114133	probe	A	225	143	SW756	4176.57	73.6	31.19	56.75	0.05	0	GH354	901.85	18.59	5.13	48.5	0.06	0	C-4i	1127.96	23.61	8.31	47.78	0.07	0	Hela	220.86	7.04	3.57	31.38	0.15	0	C-33A	634.47	19.45	4.19	32.61	0.07	0	CaSki	1839.47	29.11	8.52	63.18	0.04	0
DDEF2	development and differentiation enhancing factor 2	hCG1818590.1	210149	probe	A	89	53	SW756	5056.66	43.4	36.59	116.52	0.04	0	GH354	1309.19	9.51	9.12	137.61	0.12	0	C-4i	4588.71	46.11	30.74	99.51	0.06	0	Hela	446.71	5.12	5.57	87.17	0.2	0	C-33A	2155.29	9.93	10.96	217.16	0.12	0	CaSki	6927.23	71.74	32.8	96.56	0.06	0
DEPDC1B	DEP domain containing 1B	hCG40384.2	206865	probe	A	112	135	SW756	2575.59	49.04	18.64	52.52	0.04	0	GH354	2693.14	33.72	18.76	79.86	0.07	0	C-4i	2081.9	45.82	13.95	45.43	0.06	0	Hela	578.94	12.96	7.22	44.69	0.08	0	C-33A	4884.97	23.36	24.84	209.14	0.08	0	CaSki	4117.52	45.29	19.5	90.92	0.06	0
DFNA5	deafness, autosomal dominant 5	hCG38835.3	174313	probe	A	148	99	SW756	2926.09	59.69	21.85	49.02	0.05	0	GH354	1368.96	14.1	7.78	97.12	0.08	0	C-4i	3903.09	41.48	28.75	94.11	0.06	0	Hela	1836.83	33.81	29.73	54.32	0.05	0	C-33A	1646.57	24.5	10.87	67.2	0.06	0	CaSki	8442.9	66.33	39.12	127.29	0.03	0
DHCR24	24-dehydrocholesterol reductase	hCG33029.3	115926	probe	A	72	104	SW756	5370.59	55.31	38.86	97.1	0.04	0	GH354	6224.14	50.91	43.36	122.25	0.07	0	C-4i	7151.61	56.17	47.91	127.33	0.05	0	Hela	2899.88	56.13	36.16	51.67	0.04	0	C-33A	2982.22	59.57	15.16	50.06	0.07	0	CaSki	12850.6	72.23	60.85	177.91	0.06	0
DHCR7	7-dehydrocholesterol reductase	hCG2017142	118873	probe	A	155	50	SW756	348.85	3.46	2.61	100.78	0.29	0	GH354	1472.41	15.33	8.37	96.05	0.07	0	C-4i	1460.32	33.35	10.76	43.79	0.06	0	Hela	449.41	13.82	7.27	32.52	0.09	0	C-33A	1258.76	9.71	8.31	129.63	0.11	0	CaSki	3657.44	21.22	16.95	172.35	0.06	0
dJ383J4.3	hypothetical gene supported by BC007071	hCG23697.3	149292	probe	A	43	36	SW756	1096.43	36.96	7.93	29.67	0.05	0	GH354	1871.44	29.97	13.04	62.45	0.07	0	C-4i	721.1	7.17	4.83	100.6	0.15	0	Hela	690.65	14.64	8.61	47.17	0.08	0	C-33A	945.63	10.2	4.81	92.67	0.12	0	CaSki	2163.38	51.5	10.24	42.01	0.06	0
dJ383J4.3	hypothetical gene supported by BC007071	hCG23697.3	219417	probe	A	31	68	SW756	552.82	2.86	4	193.35	0.35	0	GH354	705.8	6.96	4.92	101.38	0.16	0	C-4i	339.28	5.41	2.27	62.66	0.19	0	Hela	101.73	3.58	1.27	28.41	0.28	0	C-33A	194.94	1.08	0.99	181.13	0.93	0	CaSki	1249.35	7.72	5.92	161.81	0.14	0
DKFZP434C245	DKFZP434C245 protein	hCG42591.3	150079	probe	A	5	131	SW756	1072.54	44.11	7.76	24.32	0.04	0	GH354	965.83	9.11	6.73	106.07	0.13	0	C-4i	1022.62	14.48	6.85	70.61	0.09	0	Hela	482.82	18.36	6.02	26.3	0.06	0	C-33A	1517.24	17.05	7.71	88.99	0.09	0	CaSki	1748.44	38.52	8.28	45.39	0.06	0
DKFZP564C186	DKFZP564C186 protein	hCG1995465	207156	probe	A	88	59	SW756	355.98	3.03	2.58	117.42	0.33	0	GH354	845.11	6.37	5.89	132.74	0.17	0	C-4i	596.17	5.34	3.99	111.7	0.19	0	Hela	567.51	19.78	7.08	28.7	0.06	0	C-33A	920.3	3.42	4.68	269.12	0.3	0	CaSki	3105.51	17.92	14.71	173.33	0.08	0
DKFZp762E1312	hypothetical protein DKFZp762E1312	hCG2012788	128495	probe	A	52	118	SW756	2054.54	17.96	14.87	114.39	0.07	0	GH354	3100.44	26.86	21.6	115.44	0.08	0	C-4i	1616.04	19.25	10.83	83.95	0.07	0	Hela	684.63	11.25	8.54	60.88	0.1	0	C-33A	2374.93	23.94	12.07	99.22	0.08	0	CaSki	4884.36	47.13	23.13	103.63	0.06	0
DLG7	discs, large homolog 7 (Drosophila)	hCG22118.3	194498	probe	A	65	152	SW756	3251.59	32.1	23.53	101.29	0.05	0	GH354	4693.8	44.28	32.7	106.01	0.07	0	C-4i	2272.72	46.35	15.23	49.04	0.06	0	Hela	807.84	29.34	10.07	27.54	0.05	0	C-33A	5659.09	29.36	28.77	192.77	0.08	0	CaSki	7290.95	47.59	34.53	153.2	0.06	0
DLL1	delta-like 1 (Drosophila)	hCG14606.3	150130	probe	A	179	129	SW756	1013.43	14.73	7.57	68.78	0.08	0	GH354	2793.73	24.34	15.88	114.76	0.05	0	C-4i	581.92	7.39	4.29	78.77	0.15	0	Hela	943.56	19.4	15.27	48.63	0.07	0	C-33A	990.29	15.96	6.54	62.04	0.08	0	CaSki	2876.64	33.13	13.33	86.83	0.04	0
DONSON	downstream neighbor of SON	hCG401183.3	140962	probe	A	124	52	SW756	656.63	10.68	4.9	61.5	0.11	0	GH354	1026.76	8.29	5.84	123.93	0.12	0	C-4i	431.48	13.92	3.18	30.99	0.09	64	Hela	381.45	14.73	6.17	25.9	0.08	0	C-33A	1137.66	6.41	7.51	177.37	0.16	0	CaSki	896.76	18.33	4.16	48.92	0.06	0
DONSON	downstream neighbor of SON	hCG401183.3	192715	probe	A	144	145	SW756	70.02	0.87	0.52	70.02	1.15	1	GH354	110.83	3.05	0.63	36.38	0.33	0	C-4i	1905.43	34.3	14.03	55.55	0.06	0	Hela	973.4	31.67	15.75	30.74	0.06	0	C-33A	2267.23	23.92	14.97	94.8	0.07	0	CaSki	3460.82	63.48	16.04	54.52	0.03	0
DONSON	downstream neighbor of SON	hCG401183.3	223173	probe	A	238	109	SW756	2874.02	47.13	21.47	60.99	0.05	0	GH354	1849.43	27.8	10.51	66.52	0.05	0	C-4i	1347.1	7.4	9.92	181.98	0.15	0	Hela	722.82	15.08	11.7	47.95	0.08	0	C-33A	1213.06	7.32	8.01	165.72	0.15	0	CaSki	2896	36.59	13.42	79.15	0.04	0
DPCD	deleted in a mouse model of primary ciliary dyskinesia	hCG25643.3	153977	probe	A	204	42	SW756	1614.66	28.2	12.06	57.25	0.06	0	GH354	869.28	10.17	4.94	85.44	0.1	0	C-4i	819.99	10.14	6.04	80.84	0.11	0	Hela	651.39	20.05	10.54	32.48	0.07	0	C-33A	2390.55	17.14	15.79	139.46	0.08	0	CaSki	1708.74	18.92	7.92	90.33	0.06	0
DSG2	desmoglein 2	hCG25472.3	212532	probe	A	232	70	SW756	821.61	18.29	6.14	44.93	0.07	0	GH354	4179.1	50.52	23.75	82.73	0.04	0	C-4i	2131.37	36	15.7	59.2	0.06	0	Hela	675.74	9.36	10.94	72.22	0.12	0	C-33A	83.4	0.32	0.55	83.4	3.16	1	CaSki	4825.21	51.58	22.36	93.54	0.03	0
EFEMP1	EGF-containing fibulin-like extracellular matrix protein 1	hCG16977.3	101210	probe	A	21	155	SW756	30421.3	57.12	220.11	532.61	0.04	0	GH354	5152.17	47.94	35.89	107.47	0.07	0	C-4i	23563.1	80.8	157.86	291.62	0.05	0	Hela	1486.16	36.89	18.53	40.29	0.04	0	C-33A	302.01	2.59	1.54	116.77	0.39	0	CaSki	8787.98	39.24	41.62	223.95	0.06	0
ELA3A	elastase 3A, pancreatic (protease E)	hCG1812047.1	145388	probe	A	126	34	SW756	1570.58	28.76	11.73	54.61	0.06	0	GH354	1718.33	10.04	9.77	171.08	0.1	0	C-4i	1135.78	13.26	8.37	85.67	0.09	0	Hela	666.52	6.63	10.79	100.46	0.16	0	C-33A	2757.99	15.7	18.21	175.67	0.08	0	CaSki	9506.01	44.59	44.05	213.21	0.04	0
ELA3A	elastase 3A, pancreatic (protease E)	hCG1812047.1	214951	probe	A	212	27	SW756	118.73	-0.34	0.89	118.73	2.93	1	GH354	165.79	0.36	0.94	165.79	2.78	1	C-4i	108.68	-0.03	0.8	108.68	33.08	1	Hela	97.71	-0.86	1.58	97.71	1.17	1	C-33A	170.04	-0.18	1.12	170.04	5.68	1	CaSki	233.09	-0.31	1.08	233.09	3.19	1
ELOVL6	ELOVL family member 6, elongation of long chain fatty acids (FEN1/Elo2, SUR4/Elo3-like, yeast)	hCG21424.3	216339	probe	A	174	159	SW756	471.24	4.41	3.52	106.79	0.23	0	GH354	975.53	6.63	5.54	147.24	0.15	0	C-4i	1374.67	33.54	10.12	40.98	0.06	0	Hela	178.84	5.22	2.89	34.26	0.2	0	C-33A	973.47	10.69	6.43	91.07	0.11	0	CaSki	1075.48	20.47	4.98	52.53	0.06	0
EMP1	epithelial membrane protein 1	hCG26571.3	198606	probe	A	42	66	SW756	1210.65	20.49	8.76	59.08	0.06	0	GH354	532.61	19.75	3.71	26.96	0.08	0	C-4i	6031.46	73.86	40.41	81.66	0.05	0	Hela	798.27	29.08	9.95	27.45	0.05	0	C-33A	1353.73	12.57	6.88	107.7	0.1	0	CaSki	4489.92	47.78	21.26	93.97	0.06	0
EMP2	epithelial membrane protein 2	hCG14644.2	173909	probe	A	174	125	SW756	7083.6	73.01	52.91	97.03	0.05	0	GH354	4189.08	58.69	23.81	71.37	0.04	0	C-4i	5370.43	49.61	39.56	108.24	0.06	0	Hela	5174.16	48.64	83.75	106.38	0.05	0	C-33A	1557.21	14.05	10.28	110.8	0.09	0	CaSki	5620.75	43.53	26.04	129.12	0.04	0
ENAH	enabled homolog (Drosophila)	hCG1640408.3	198106	probe	A	38	110	SW756	4476.72	47.63	32.39	94	0.04	0	GH354	5592.62	40	38.96	139.81	0.07	0	C-4i	2559.02	38.03	17.14	67.29	0.06	0	Hela	1113.34	23.59	13.88	47.19	0.05	0	C-33A	15060.9	43.2	76.57	348.67	0.07	0	CaSki	7168.2	51.35	33.94	139.6	0.06	0
ENAH	enabled homolog (Drosophila)	hCG1640408.3	219949	probe	A	116	24	SW756	1246.25	26.65	9.02	46.76	0.05	0	GH354	2565.21	27.81	17.87	92.25	0.08	0	C-4i	412.2	10.54	2.76	39.12	0.11	0	Hela	325.39	5.67	4.06	57.36	0.18	0	C-33A	3817.01	31.95	19.41	119.48	0.08	0	CaSki	2376.84	32.25	11.26	73.7	0.06	0
EPB41L1	erythrocyte membrane protein band 4.1-like 1	hCG1785709.2	122347	probe	A	183	126	SW756	2067.65	22.6	15.44	91.47	0.07	0	GH354	2394.5	23.56	13.61	101.64	0.05	0	C-4i	974.38	12.01	7.18	81.14	0.1	0	Hela	1451.68	37.35	23.5	38.87	0.05	0	C-33A	2300.08	50.64	15.19	45.42	0.05	0	CaSki	2540.56	55.89	11.77	45.46	0.03	0
EPHB2	EPH receptor B2	hCG1812037.1	190778	probe	A	214	44	SW756	248.87	3.55	1.86	70.12	0.29	0	GH354	171.2	2.77	0.97	61.7	0.36	0	C-4i	218.13	4.87	1.61	44.8	0.21	0	Hela	30.57	0.46	0.49	30.57	2.19	1	C-33A	382.11	3.4	2.52	112.47	0.3	0	CaSki	610.67	12.25	2.83	49.85	0.09	0
EPHB2	EPH receptor B2	hCG1812037.1	217187	probe	A	17	51	SW756	1881.9	35.67	13.62	52.77	0.05	0	GH354	2004.07	20.88	13.96	95.96	0.08	0	C-4i	1332.96	18.33	8.93	72.73	0.07	0	Hela	130.27	1.26	1.62	103.05	0.79	0	C-33A	1432.37	9.79	7.28	146.32	0.12	0	CaSki	6178.93	38.8	29.26	159.24	0.06	0
EPPB9	B9 protein	hCG1983413	128671	probe	A	70	73	SW756	1747.21	39.68	12.64	44.04	0.05	0	GH354	1458.34	16.22	10.16	89.91	0.09	0	C-4i	544.35	13.91	3.65	39.12	0.09	0	Hela	1173.55	16.02	14.63	73.28	0.07	0	C-33A	2346.44	15.26	11.93	153.75	0.09	0	CaSki	2516.11	60.79	11.91	41.39	0.06	0
EPPB9	B9 protein	hCG1983413	201193	probe	A	239	130	SW756	1122.78	13.7	8.39	81.98	0.09	0	GH354	831.96	4.76	4.73	174.89	0.21	0	C-4i	187.4	1.18	1.38	158.88	0.85	0	Hela	462.24	4.93	7.48	93.75	0.21	0	C-33A	1380.66	20.98	9.12	65.82	0.07	0	CaSki	1960.09	15.51	9.08	126.41	0.07	0
EPPB9	B9 protein	hCG1983413	218215	probe	A	56	67	SW756	1054.71	8.52	7.63	123.77	0.12	0	GH354	746.67	18.84	5.2	39.64	0.09	0	C-4i	334.06	7.88	2.24	42.41	0.14	0	Hela	526.05	14.98	6.56	35.11	0.08	0	C-33A	1594.96	11.81	8.11	135.03	0.11	0	CaSki	1243.24	13.09	5.89	94.97	0.09	0
EPS8	epidermal growth factor receptor pathway substrate 8	hCG1811074.1	206347	probe	A	73	70	SW756	1896.48	27.32	13.72	69.43	0.05	0	GH354	1922.35	25.04	13.39	76.76	0.08	0	C-4i	114.58	1.9	0.77	60.42	0.53	0	Hela	381.76	15.51	4.76	24.61	0.07	0	C-33A	804.17	5.68	4.09	141.7	0.19	0	CaSki	2219.46	53.84	10.51	41.23	0.06	0
EPS8L1	EPS8-like 1	hCG20264.3	160911	probe	A	132	93	SW756	303.57	2.84	2.27	106.88	0.36	0	GH354	660.37	5.51	3.75	119.76	0.18	0	C-4i	2714.65	22.93	19.99	118.38	0.07	0	Hela	238.17	7.97	3.85	29.88	0.13	0	C-33A	870.98	10.87	5.75	80.14	0.1	0	CaSki	2564.06	45.05	11.88	56.92	0.04	0
ESPL1	extra spindle poles like 1 (S. cerevisiae)	hCG1778932.3	209010	probe	A	156	130	SW756	1534.62	14.92	11.46	102.88	0.08	0	GH354	871.99	4.44	4.96	196.26	0.23	0	C-4i	351.45	3.2	2.59	109.78	0.32	0	Hela	260.34	3.92	4.21	66.4	0.26	0	C-33A	1951.75	17.99	12.89	108.47	0.07	0	CaSki	1969.27	19.08	9.12	103.2	0.06	0
ETV5	ets variant gene 5 (ets-related molecule)	hCG2021087	125032	probe	A	44	98	SW756	3103.28	49.41	22.45	62.81	0.04	0	GH354	301.4	3.92	2.1	76.9	0.26	0	C-4i	1006.93	16.51	6.75	61.01	0.08	0	Hela	104.51	2.43	1.3	43.01	0.41	0	C-33A	3574.14	51.33	18.17	69.64	0.07	0	CaSki	216.59	7.58	1.03	28.59	0.14	0
ETV5	ets variant gene 5 (ets-related molecule)	hCG2021087	211883	probe	A	145	156	SW756	417.26	9.89	3.12	42.17	0.11	0	GH354	82.81	-1.38	0.47	82.81	0.72	1	C-4i	35.05	0.51	0.26	35.05	1.96	1	Hela	88.02	-0.24	1.42	88.02	4.16	1	C-33A	233.59	2.53	1.54	92.36	0.4	0	CaSki	51.63	1.19	0.24	43.36	0.84	0
ETV5	ets variant gene 5 (ets-related molecule)	hCG2021087	219717	probe	A	44	104	SW756	294.68	11.86	2.13	24.86	0.09	0	GH354	306.71	5.51	2.14	55.66	0.19	0	C-4i	526.45	13.96	3.53	37.7	0.09	0	Hela	70.32	0.3	0.88	70.32	3.35	1	C-33A	1450.73	15.21	7.38	95.4	0.09	0	CaSki	169.3	2.92	0.8	57.9	0.35	0
EXO1	exonuclease 1	hCG39163.4	143989	probe	A	52	38	SW756	2109.16	7.18	15.26	293.66	0.14	0	GH354	1923.79	11.97	13.4	160.75	0.11	0	C-4i	777.92	8.99	5.21	86.49	0.12	0	Hela	658.45	3.65	8.21	180.21	0.28	0	C-33A	3479.94	16.51	17.69	210.71	0.09	0	CaSki	3598.89	18.81	17.04	191.32	0.08	0
EXOSC4	exosome component 4	hCG1747868.2	208572	probe	A	93	61	SW756	1292.91	23.42	9.35	55.2	0.06	0	GH354	4383.55	41.99	30.54	104.39	0.07	0	C-4i	1120.62	25.92	7.51	43.23	0.06	0	Hela	1432.45	31.16	17.86	45.97	0.05	0	C-33A	2572.57	20.46	13.08	125.76	0.08	0	CaSki	4678.2	48.59	22.15	96.27	0.06	0
EXTL2	exostoses (multiple)-like 2	hCG32848.4	194945	probe	A	43	76	SW756	952.63	14.56	6.89	65.43	0.08	0	GH354	2485.91	61.9	17.32	40.16	0.07	0	C-4i	211.78	5.86	1.42	36.15	0.18	0	Hela	1038.69	35.35	12.95	29.38	0.04	0	C-33A	1934.59	36.29	9.84	53.31	0.07	0	CaSki	1209.44	14.76	5.73	81.96	0.09	0
FANCG	Fanconi anemia, complementation group G	hCG20469.3	198928	probe	A	43	109	SW756	972.97	33.98	7.04	28.63	0.05	0	GH354	1861.14	23.09	12.97	80.61	0.08	0	C-4i	752.46	23.73	5.04	31.7	0.07	0	Hela	1152.41	21.74	14.37	53.02	0.06	0	C-33A	1622.23	39.76	8.25	40.8	0.07	0	CaSki	3501.01	36.89	16.58	94.9	0.06	0
FARP1	FERM, RhoGEF (ARHGEF) and pleckstrin domain protein 1 (chondrocyte-derived)	hCG1811328.3	192723	probe	A	203	45	SW756	1500.94	44.19	11.21	33.96	0.05	0	GH354	1463.79	11.44	8.32	127.95	0.09	0	C-4i	204.23	1.14	1.5	179.92	0.88	0	Hela	563.9	6.48	9.13	86.97	0.16	0	C-33A	626.36	3.15	4.14	199.01	0.32	0	CaSki	1161.45	5.73	5.38	202.72	0.18	0
FASN	fatty acid synthase	hCG40389.2	154286	probe	A	167	119	SW756	1368.88	18.46	10.22	74.16	0.07	0	GH354	638.22	8.77	3.63	72.8	0.12	0	C-4i	1233.26	22.82	9.08	54.05	0.07	0	Hela	561.9	20.64	9.09	27.22	0.07	0	C-33A	1558.98	16.63	10.3	93.77	0.08	0	CaSki	3162.13	49.65	14.65	63.68	0.03	0
FAT	FAT tumor suppressor homolog 1 (Drosophila)	hCG16250.2	131558	probe	A	161	150	SW756	1444.66	20.5	10.79	70.46	0.07	0	GH354	1723.94	30.44	9.8	56.64	0.05	0	C-4i	1143.22	33.94	8.42	33.68	0.06	0	Hela	111.54	4.55	1.81	24.52	0.22	0	C-33A	1429.59	16.21	9.44	88.2	0.08	0	CaSki	1094	19.77	5.07	55.33	0.06	0
FAT4	FAT tumor suppressor homolog 4 (Drosophila)	hCG2042809	117335	probe	A	216	136	SW756	162.64	1.09	1.21	148.62	0.92	0	GH354	551.95	2.4	3.14	230.07	0.42	0	C-4i	152.3	1.2	1.12	127.11	0.84	0	Hela	132.46	0.99	2.14	132.46	1.01	1	C-33A	205.62	1.23	1.36	167.77	0.82	0	CaSki	300.75	-0.04	1.39	300.75	24.7	1
FAT4	FAT tumor suppressor homolog 4 (Drosophila)	hCG2042809	131034	probe	A	169	39	SW756	72.29	0.88	0.54	72.29	1.13	1	GH354	150.62	2.23	0.86	67.53	0.45	0	C-4i	67.3	-0.37	0.5	67.3	2.68	1	Hela	55.29	0.58	0.89	55.29	1.72	1	C-33A	230.93	3.14	1.53	73.64	0.32	0	CaSki	125.65	1.74	0.58	72.2	0.58	0
FAT4	FAT tumor suppressor homolog 4 (Drosophila)	hCG2042809	169911	probe	A	215	154	SW756	121.42	1.35	0.91	90.21	0.74	0	GH354	124.12	1.47	0.71	84.22	0.68	0	C-4i	38.69	-0.41	0.28	38.69	2.45	1	Hela	40.79	-0.54	0.66	40.79	1.86	1	C-33A	109.47	-0.54	0.72	109.47	1.85	1	CaSki	81.38	2.4	0.38	33.94	0.42	0
FAT4	FAT tumor suppressor homolog 4 (Drosophila)	hCG2042809	188754	probe	A	108	92	SW756	11113.8	54.94	80.41	202.28	0.04	0	GH354	14161.9	50.27	98.66	281.69	0.07	0	C-4i	13826.1	86.33	92.63	160.15	0.05	0	Hela	7196.37	80.1	89.73	89.85	0.04	0	C-33A	19007.7	52.94	96.64	359.07	0.07	0	CaSki	9502.23	36.21	45	262.42	0.06	0
FBLN1	fibulin 1	hCG15599.3	149049	probe	A	133	111	SW756	9634.65	50.25	71.96	191.74	0.05	0	GH354	9450.64	54.97	53.71	171.93	0.04	0	C-4i	3204.62	51.25	23.6	62.53	0.06	0	Hela	7297.59	48.53	118.11	150.38	0.05	0	C-33A	1692.69	11	11.18	153.82	0.1	0	CaSki	2140.79	28.39	9.92	75.4	0.05	0
FBXO5	F-box protein 5	hCG22048.3	202798	probe	A	166	99	SW756	3201.04	37.36	23.91	85.67	0.06	0	GH354	2025.2	23.79	11.51	85.12	0.05	0	C-4i	915.07	18.95	6.74	48.28	0.08	0	Hela	699.21	13.06	11.32	53.52	0.09	0	C-33A	1940.98	20.6	12.82	94.2	0.07	0	CaSki	1938.68	41.64	8.98	46.55	0.04	0
FHL2	four and a half LIM domains 2	hCG28013.3	202137	probe	A	25	76	SW756	4009.51	51.33	29.01	78.11	0.04	0	GH354	7504.88	73.2	52.28	102.52	0.07	0	C-4i	3338.05	64.57	22.36	51.7	0.05	0	Hela	1297.41	29.95	16.18	43.32	0.05	0	C-33A	897.85	8.4	4.56	106.9	0.14	0	CaSki	11467.1	62.05	54.3	184.79	0.06	0
FKBP10	FK506 binding protein 10, 65 kDa	hCG1771525.1	116397	probe	A	42	112	SW756	3459.99	31.86	25.03	108.61	0.05	0	GH354	13254.8	77.12	92.34	171.86	0.07	0	C-4i	5704.93	60.16	38.22	94.83	0.05	0	Hela	8340.9	87.06	104	95.81	0.04	0	C-33A	13682.5	63.61	69.56	215.11	0.07	0	CaSki	183.76	7.05	0.87	26.08	0.15	0
FKBP14	FK506 binding protein 14, 22 kDa	hCG38314.2	121150	probe	A	72	48	SW756	1077.65	11.81	7.8	91.22	0.09	0	GH354	2765.74	18.73	19.27	147.66	0.09	0	C-4i	929.66	10.35	6.23	89.79	0.11	0	Hela	1452.09	15.1	18.11	96.17	0.07	0	C-33A	2121.28	11.27	10.78	188.29	0.11	0	CaSki	1492.74	15.52	7.07	96.17	0.08	0
FKBP14	FK506 binding protein 14, 22 kDa	hCG38314.2	160361	probe	A	158	7	SW756	799.4	17.71	5.97	45.14	0.07	0	GH354	1868.09	14.59	10.62	128.02	0.08	0	C-4i	836.35	8.2	6.16	102.03	0.13	0	Hela	879.12	6.76	14.23	130.08	0.15	0	C-33A	1765.98	15.83	11.66	111.56	0.08	0	CaSki	1116.15	9.27	5.17	120.39	0.11	0
FLJ10706	hypothetical protein FLJ10706	hCG38012.3	148971	probe	A	32	148	SW756	1636.59	23.42	11.84	69.88	0.06	0	GH354	2372.65	31.55	16.53	75.21	0.07	0	C-4i	1428.2	22.03	9.57	64.82	0.07	0	Hela	688.51	17.23	8.58	39.96	0.07	0	C-33A	1012.38	14.94	5.15	67.75	0.1	0	CaSki	3139.89	44.43	14.87	70.67	0.06	0
FLJ10719	hypothetical protein FLJ10719	hCG28645.3	190099	probe	A	149	98	SW756	3267.49	32.17	24.4	101.57	0.06	0	GH354	3290.63	38.28	18.7	85.96	0.04	0	C-4i	864.62	20.23	6.37	42.74	0.07	0	Hela	1006.06	17.2	16.28	58.49	0.07	0	C-33A	2070.17	22.34	13.67	92.65	0.07	0	CaSki	3901.25	59.46	18.08	65.61	0.03	0
FLJ10901	hypothetical protein FLJ10901	hCG2025279	141686	probe	A	148	32	SW756	940.43	28.48	7.02	33.02	0.06	0	GH354	233.95	8.52	1.33	27.46	0.12	0	C-4i	1608.26	42.69	11.85	37.67	0.06	0	Hela	24.39	0.81	0.39	24.39	1.23	1	C-33A	133.25	-0.21	0.88	133.25	4.79	1	CaSki	1217.13	20.49	5.64	59.41	0.06	0
FLJ10901	hypothetical protein FLJ10901	hCG2025279	179943	probe	A	201	23	SW756	374.54	6.64	2.8	56.42	0.16	0	GH354	224.69	2.03	1.28	110.57	0.49	0	C-4i	1081.66	25.24	7.97	42.85	0.07	0	Hela	105.67	1.5	1.71	70.63	0.67	0	C-33A	104.16	0.01	0.69	104.16	142.14	1	CaSki	753.05	6.7	3.49	112.37	0.15	0
FLJ11196	acheron	hCG40645.2	150810	probe	A	195	13	SW756	2310.44	43.82	17.26	52.73	0.05	0	GH354	867.26	20.17	4.93	43	0.06	0	C-4i	813.61	5.03	5.99	161.61	0.21	0	Hela	518.3	9.78	8.39	53.02	0.11	0	C-33A	1344.22	8.13	8.88	165.31	0.13	0	CaSki	1380.44	25.77	6.4	53.56	0.05	0
FLJ12442	hypothetical protein FLJ12442	hCG17564.3	166145	probe	A	173	37	SW756	2516.21	20.82	18.79	120.83	0.07	0	GH354	4461.8	32.93	25.36	135.51	0.04	0	C-4i	713.94	6.3	5.26	113.38	0.17	0	Hela	1672.45	28.97	27.07	57.73	0.06	0	C-33A	5400.23	31.24	35.67	172.84	0.06	0	CaSki	8192.11	78.77	37.96	104	0.03	0
FLJ12572	hypothetical protein FLJ12572	hCG28263.3	207679	probe	A	44	7	SW756	12192.8	71.03	88.22	171.65	0.04	0	GH354	19122.6	110.23	133.22	173.48	0.07	0	C-4i	120.55	3.45	0.81	34.9	0.29	0	Hela	108.66	2.14	1.35	50.87	0.47	0	C-33A	503.99	4.34	2.56	116.19	0.24	0	CaSki	182.94	6.58	0.87	27.82	0.16	0
FLJ12973	hypothetical protein FLJ12973	hCG38000.3	178974	probe	A	229	132	SW756	1432.17	14.81	10.7	96.73	0.08	0	GH354	1953.64	29.1	11.1	67.13	0.05	0	C-4i	779.07	7.58	5.74	102.83	0.14	0	Hela	974.38	21.09	15.77	46.2	0.07	0	C-33A	1576.38	18.29	10.41	86.18	0.07	0	CaSki	2822.5	36.32	13.08	77.71	0.04	0
FLJ20105	FLJ20105 protein	hCG1642107.3	178783	probe	A	176	143	SW756	1808.3	29.26	13.51	61.81	0.06	0	GH354	1086.32	8.17	6.17	132.91	0.13	0	C-4i	763.4	8.65	5.62	88.24	0.13	0	Hela	89.22	-0.94	1.44	89.22	1.06	1	C-33A	789.63	4.03	5.22	195.97	0.25	0	CaSki	1940.51	30.41	8.99	63.81	0.04	0
FLJ23322	hypothetical protein FLJ23322	hCG2011131.1	172800	probe	A	16	88	SW756	559.15	10.72	4.05	52.14	0.1	0	GH354	399.33	8.46	2.78	47.19	0.14	0	C-4i	271.32	7.9	1.82	34.34	0.14	0	Hela	288.71	7.73	3.6	37.34	0.13	0	C-33A	599.42	4.05	3.05	148.03	0.26	0	CaSki	1799.33	40.88	8.52	44.01	0.06	0
FLJ25169	hypothetical protein FLJ25169	hCG28664.3	160011	probe	A	217	138	SW756	290.66	2.99	2.17	97.33	0.34	0	GH354	312.67	2.7	1.78	115.99	0.37	0	C-4i	238.63	4.29	1.76	55.59	0.24	0	Hela	44	0.99	0.71	44	1.01	1	C-33A	510.64	6.55	3.37	77.91	0.16	0	CaSki	60.89	1.37	0.28	44.3	0.73	0
FLJ25169	hypothetical protein FLJ25169	hCG28664.3	222899	probe	A	177	130	SW756	467.76	4.72	3.49	99.04	0.22	0	GH354	904.1	7.47	5.14	121.02	0.14	0	C-4i	815.5	20.29	6.01	40.2	0.07	0	Hela	329.42	8.36	5.33	39.4	0.13	0	C-33A	669.88	5.6	4.42	119.71	0.19	0	CaSki	3042.62	46.05	14.1	66.08	0.04	0
FLJ31434	hypothetical protein FLJ31434	hCG25681.3	146756	probe	A	173	73	SW756	1817.61	15.25	13.58	119.15	0.08	0	GH354	1842.42	18.58	10.47	99.17	0.06	0	C-4i	314.66	3.04	2.32	103.59	0.33	0	Hela	496.77	16.5	8.04	30.11	0.08	0	C-33A	967.55	7.11	6.39	136.1	0.15	0	CaSki	4440.59	67.21	20.58	66.07	0.03	0
FLJ39378	hypothetical protein FLJ39378	hCG2033841	163223	probe	A	216	63	SW756	1856.06	15.96	13.86	116.32	0.08	0	GH354	611.62	6.87	3.48	88.98	0.15	0	C-4i	592.27	8.14	4.36	72.79	0.13	0	Hela	340.92	3.99	5.52	85.45	0.25	0	C-33A	2575.06	15.63	17.01	164.8	0.08	0	CaSki	1777.3	22.7	8.24	78.31	0.05	0
FOXC1	forkhead box C1	hCG21926.2	195499	probe	A	32	156	SW756	1218.5	23.39	8.82	52.11	0.06	0	GH354	1968.09	26.45	13.71	74.4	0.08	0	C-4i	634.65	14.59	4.25	43.49	0.09	0	Hela	1097.93	14.57	13.69	75.37	0.08	0	C-33A	664.91	5.05	3.38	131.56	0.21	0	CaSki	1302.14	17.42	6.17	74.76	0.08	0
FOXM1	forkhead box M1	hCG1731745.1	152852	probe	A	83	29	SW756	8104.76	61.41	58.64	131.99	0.04	0	GH354	3901.06	53.2	27.18	73.33	0.07	0	C-4i	1533.37	45.6	10.27	33.63	0.06	0	Hela	803.13	30.57	10.01	26.27	0.05	0	C-33A	3702.11	26.09	18.82	141.91	0.08	0	CaSki	4756.21	88.01	22.52	54.04	0.05	0
FSTL1	follistatin-like 1	hCG20777.3	140364	probe	A	210	97	SW756	2227.2	54.64	16.63	40.76	0.05	0	GH354	5963.09	45.9	33.89	129.9	0.04	0	C-4i	3261.38	46.55	24.02	70.06	0.06	0	Hela	1234.18	26.55	19.98	46.49	0.06	0	C-33A	1001.49	16.17	6.61	61.94	0.08	0	CaSki	5690.17	80.74	26.37	70.48	0.03	0
FXYD3	FXYD domain containing ion transport regulator 3	hCG25595.3	126166	probe	A	155	141	SW756	96.45	1.22	0.72	79.34	0.82	0	GH354	179.76	1.71	1.02	105.39	0.59	0	C-4i	29038	69.07	213.88	420.44	0.06	0	Hela	33	-2.48	0.53	33	0.41	1	C-33A	126.64	-0.29	0.84	126.64	3.49	1	CaSki	2954.28	30.51	13.69	96.83	0.04	0
FXYD3	FXYD domain containing ion transport regulator 3	hCG25595.3	201258	probe	A	134	127	SW756	190.69	-0.62	1.42	190.69	1.61	1	GH354	154.32	-1.22	0.88	154.32	0.82	1	C-4i	1137.39	8.61	8.38	132.05	0.13	0	Hela	233.18	-0.92	3.77	233.18	1.09	1	C-33A	589.48	-1.64	3.89	589.48	0.61	1	CaSki	275	-0.14	1.27	275	7.33	1
GAJ	GAJ protein	hCG28083.2	192975	probe	A	85	57	SW756	1599.59	33.25	11.57	48.11	0.05	0	GH354	1515.63	18.87	10.56	80.33	0.08	0	C-4i	748.1	12.52	5.01	59.76	0.09	0	Hela	456.71	10.48	5.69	43.57	0.1	0	C-33A	3494.11	28.98	17.76	120.56	0.08	0	CaSki	2180.1	25.25	10.32	86.34	0.07	0
GAPDH	glyceraldehyde-3-phosphate dehydrogenase	hCG2005673	175324	probe	A	90	69	SW756	782110	65.62	5658.86	11918.1	0.04	0	GH354	436208	82.66	3038.87	5277.04	0.07	0	C-4i	187365	122.43	1255.21	1530.43	0.05	0	Hela	199678	71.58	2489.72	2789.66	0.04	0	C-33A	279416	79.23	1420.59	3526.67	0.07	0	CaSki	530174	84.09	2510.61	6305.2	0.05	0
GAPDH	glyceraldehyde-3-phosphate dehydrogenase	hCG2005673	204306	probe	A	114	74	SW756	457750	69.94	3311.99	6544.46	0.04	0	GH354	232924	65.37	1622.68	3563.11	0.07	0	C-4i	85041.6	102.25	569.72	831.72	0.05	0	Hela	117500	75.85	1465.07	1549.14	0.04	0	C-33A	149867	85.61	761.94	1750.48	0.07	0	CaSki	353556	84.28	1674.24	4194.95	0.05	0
GCAT	glycine C-acetyltransferase (2-amino-3-ketobutyrate coenzyme A ligase)	hCG41842.3	116735	probe	A	105	130	SW756	460.07	8.04	3.33	57.23	0.13	0	GH354	874.9	14.35	6.1	60.97	0.1	0	C-4i	522.18	9.43	3.5	55.38	0.12	0	Hela	626.69	25.27	7.81	24.8	0.05	0	C-33A	1118.54	10.41	5.69	107.45	0.12	0	CaSki	1015.49	37.88	4.81	26.81	0.06	0
GFI1B	growth factor independent 1B (potential regulator of CDKN1A, translocated in CML)	hCG31457.4	196472	probe	A	64	84	SW756	5491.43	64.18	39.73	85.56	0.04	0	GH354	9305	84.38	64.82	110.27	0.07	0	C-4i	269.67	9.04	1.81	29.84	0.12	0	Hela	23.68	-1.23	0.3	23.68	0.81	1	C-33A	259.4	2.34	1.32	111.09	0.43	0	CaSki	116.57	3.42	0.55	34.04	0.3	0
GGH	gamma-glutamyl hydrolase (conjugase, folylpolygammaglutamyl hydrolase)	hCG39720.3	174605	probe	A	4	131	SW756	4616.01	58.8	33.4	78.5	0.04	0	GH354	9825.88	48.9	68.45	200.93	0.07	0	C-4i	5071.31	49.52	33.97	102.41	0.06	0	Hela	3818.14	52.54	47.61	72.67	0.04	0	C-33A	6677.51	54.87	33.95	121.69	0.07	0	CaSki	11079.2	56.27	52.47	196.91	0.06	0
GLRX2	glutaredoxin 2	hCG41055.3	216284	probe	A	219	5	SW756	1854.02	16.49	13.85	112.46	0.08	0	GH354	4385.89	28.64	24.93	153.12	0.05	0	C-4i	2380.62	29.63	17.53	80.36	0.06	0	Hela	1428.49	24.5	23.12	58.3	0.06	0	C-33A	1442.31	14.86	9.53	97.03	0.08	0	CaSki	2408.52	35.09	11.16	68.64	0.04	0
GNAI1	guanine nucleotide binding protein (G protein), alpha inhibiting activity polypeptide 1	hCG39145.3	122129	probe	A	102	105	SW756	3227.55	64.55	23.35	50	0.04	0	GH354	4289.85	40.91	29.89	104.85	0.07	0	C-4i	2318.25	41.85	15.53	55.4	0.06	0	Hela	60.21	3.91	0.75	15.42	0.26	0	C-33A	97.16	-0.55	0.49	97.16	1.83	1	CaSki	2465.7	37.99	11.68	64.9	0.06	0
GNG12	guanine nucleotide binding protein (G protein), gamma 12	hCG1640926.3	114122	probe	A	43	45	SW756	1648.04	49.88	11.92	33.04	0.04	0	GH354	5459.31	58	38.03	94.12	0.07	0	C-4i	2617.7	37.89	17.54	69.09	0.06	0	Hela	1996.55	49.57	24.89	40.28	0.04	0	C-33A	2005.96	17.85	10.2	112.35	0.09	0	CaSki	3715.6	46.65	17.6	79.65	0.06	0
GNG12	guanine nucleotide binding protein (G protein), gamma 12	hCG1640926.3	119484	probe	A	174	127	SW756	2565.8	32.39	19.16	79.22	0.06	0	GH354	7368.49	35.14	41.88	209.67	0.04	0	C-4i	2846	40.95	20.96	69.5	0.06	0	Hela	2210.52	52.8	35.78	41.86	0.05	0	C-33A	2351.46	15.21	15.53	154.64	0.08	0	CaSki	5896	41.35	27.32	142.6	0.04	0
GNPNAT1	glucosamine-phosphate N-acetyltransferase 1	hCG22673.2	129200	probe	A	186	107	SW756	369.26	4.14	2.76	89.18	0.25	0	GH354	2127.12	30.05	12.09	70.79	0.05	0	C-4i	1235.18	14.05	9.1	87.9	0.09	0	Hela	535.27	9.23	8.66	57.99	0.12	0	C-33A	1099.32	10.27	7.26	107.01	0.11	0	CaSki	2837.41	59.07	13.15	48.03	0.03	0
GPC1	glypican 1	hCG20534.2	162415	probe	A	72	93	SW756	2154.88	15.34	15.59	140.46	0.08	0	GH354	3095.72	22.79	21.57	135.86	0.08	0	C-4i	790.56	11.94	5.3	66.22	0.1	0	Hela	1315.75	22.24	16.41	59.15	0.06	0	C-33A	1669.07	15.28	8.49	109.21	0.09	0	CaSki	4985.1	50.71	23.61	98.31	0.06	0
GPCR5A	G protein-coupled receptor, family C, group 5, member A	hCG27693.3	180293	probe	A	131	17	SW756	4742.94	45.42	35.43	104.42	0.05	0	GH354	5047.74	27.7	28.69	182.22	0.05	0	C-4i	10036.3	56.38	73.92	178	0.06	0	Hela	2514.54	49.96	40.7	50.33	0.05	0	C-33A	110.81	-0.34	0.73	110.81	2.92	1	CaSki	13791.8	65.37	63.91	210.98	0.03	0
GPR126	G protein-coupled receptor 126	hCG18121.3	134617	probe	A	203	92	SW756	250.09	10.07	1.87	24.84	0.11	0	GH354	95.66	3.72	0.54	25.7	0.27	0	C-4i	320.82	6.96	2.36	46.1	0.15	0	Hela	82.12	4.11	1.33	19.99	0.25	0	C-33A	2921.26	20.28	19.29	144.05	0.07	0	CaSki	176.61	5.04	0.82	35.05	0.2	0
GPR126	G protein-coupled receptor 126	hCG18121.3	162748	probe	A	211	32	SW756	114.96	0.31	0.86	114.96	3.25	1	GH354	95.57	-0.15	0.54	95.57	6.5	1	C-4i	415.27	4.78	3.06	86.9	0.22	0	Hela	37.89	0.72	0.61	37.89	1.4	1	C-33A	3229.13	19.3	21.33	167.28	0.07	0	CaSki	218.47	2.24	1.01	97.37	0.45	0
GPR126	G protein-coupled receptor 126	hCG18121.3	202313	probe	A	169	43	SW756	2482.83	36	18.54	68.96	0.06	0	GH354	333.77	2.4	1.9	139.19	0.42	0	C-4i	3531.84	46.4	26.01	76.12	0.06	0	Hela	599.46	20.59	9.7	29.12	0.07	0	C-33A	34286.7	96.96	226.44	353.62	0.05	0	CaSki	1539.1	18.77	7.13	81.99	0.06	0
GPSM2	G-protein signalling modulator 2 (AGS3-like, C. elegans)	hCG39913.3	161798	probe	A	195	30	SW756	1342.06	13.95	10.02	96.19	0.09	0	GH354	2650.92	29.3	15.07	90.48	0.05	0	C-4i	1149.07	22.76	8.46	50.49	0.07	0	Hela	414.7	17.26	6.71	24.03	0.07	0	C-33A	1944.15	24.72	12.84	78.64	0.06	0	CaSki	3355.36	36.83	15.55	91.1	0.04	0
GPT2	glutamic pyruvate transaminase (alanine aminotransferase) 2	hCG23322.3	135750	probe	A	137	87	SW756	214.97	2.62	1.61	82.15	0.39	0	GH354	148.09	0.01	0.84	148.09	184.34	1	C-4i	156.94	1.36	1.16	115.18	0.74	0	Hela	53.6	1.93	0.87	27.8	0.52	0	C-33A	759.51	5.89	5.02	128.95	0.18	0	CaSki	646.27	12.87	2.99	50.2	0.08	0
GPT2	glutamic pyruvate transaminase (alanine aminotransferase) 2	hCG23322.3	143111	probe	A	135	155	SW756	586.11	9.11	4.38	64.31	0.12	0	GH354	249.51	4.35	1.42	57.3	0.23	0	C-4i	458	7.52	3.37	60.9	0.14	0	Hela	113.24	3.97	1.83	28.54	0.26	0	C-33A	2180.51	27.38	14.4	79.64	0.06	0	CaSki	1573.81	30.63	7.29	51.38	0.04	0
GRID2	glutamate receptor, ionotropic, delta 2	hCG1817365.1	172975	probe	A	64	125	SW756	74789.2	91.85	541.13	814.22	0.04	0	GH354	182481	88.61	1271.27	2059.37	0.07	0	C-4i	61.23	-0.62	0.41	61.23	1.63	1	Hela	58.74	0.43	0.73	58.74	2.31	1	C-33A	87.83	-0.38	0.45	87.83	2.62	1	CaSki	52.71	-1.59	0.25	52.71	0.63	1
GTF2IRD1	GTF2I repeat domain containing 1	hCG1984823	189624	probe	A	181	110	SW756	856.02	33.21	6.39	25.77	0.06	0	GH354	2030.79	14.23	11.54	142.74	0.08	0	C-4i	217.67	4.11	1.6	52.96	0.25	0	Hela	799.83	25.83	12.95	30.96	0.06	0	C-33A	1474.68	10.16	9.74	145.15	0.11	0	CaSki	1908.21	37.57	8.84	50.8	0.04	0
GTF2IRD1	GTF2I repeat domain containing 1	hCG1984823	235054	probe	A	110	6	SW756	32.67	0.49	0.24	32.67	2.04	1	GH354	148.79	2.26	1.04	65.94	0.45	0	C-4i	77.17	2.19	0.52	35.3	0.46	0	Hela	36.04	0.65	0.45	36.04	1.54	1	C-33A	283.4	2.33	1.44	121.68	0.43	0	CaSki	232.14	3.82	1.1	60.83	0.27	0
GTSE1	G-2 and S-phase expressed 1	hCG1992685	174797	probe	A	84	135	SW756	1021.78	30.2	7.39	33.83	0.05	0	GH354	441.74	4.25	3.08	103.94	0.24	0	C-4i	299.97	6.41	2.01	46.78	0.16	0	Hela	208.07	4.64	2.59	44.88	0.22	0	C-33A	1020.52	15.91	5.19	64.15	0.09	0	CaSki	771.83	22.32	3.65	34.58	0.07	0
GTSE1	G-2 and S-phase expressed 1	hCG1992685	188046	probe	A	129	133	SW756	3072.37	38.16	22.95	80.52	0.06	0	GH354	2357.57	13.62	13.4	173.1	0.08	0	C-4i	943.2	16.5	6.95	57.15	0.08	0	Hela	728.61	11.15	11.79	65.34	0.1	0	C-33A	2773.71	17.98	18.32	154.23	0.07	0	CaSki	4041.41	35.28	18.73	114.57	0.04	0
GULP1	GULP, engulfment adaptor PTB domain containing 1	hCG1811926.1	137136	probe	A	125	130	SW756	45.43	-0.56	0.34	45.43	1.78	1	GH354	5347.31	58.33	30.39	91.68	0.04	0	C-4i	1783.05	55.75	13.13	31.98	0.06	64	Hela	1355.76	41.24	21.94	32.88	0.05	0	C-33A	219.58	2.69	1.45	81.54	0.37	0	CaSki	345.9	14.29	1.6	24.21	0.08	0
HCAP-G	chromosome condensation protein G	hCG40929.2	111700	probe	A	22	155	SW756	7449.47	51.07	53.9	145.87	0.04	0	GH354	10935.8	57.22	76.19	191.13	0.07	0	C-4i	3841.53	46.6	25.74	82.44	0.06	0	Hela	2619.27	44.76	32.66	58.52	0.04	0	C-33A	14503.5	53.46	73.74	271.32	0.07	0	CaSki	7646.89	38.77	36.21	197.26	0.06	0
HDGFRP3	hepatoma-derived growth factor, related protein 3	hCG1811535.1	208589	probe	A	79	53	SW756	3186.91	15	23.06	212.48	0.08	0	GH354	3035.07	13.55	21.14	223.97	0.1	0	C-4i	374.77	1.79	2.51	208.96	0.56	0	Hela	437.98	2.26	5.46	194.02	0.44	0	C-33A	4868.93	13.81	24.75	352.62	0.1	0	CaSki	4604.73	17.17	21.81	268.18	0.08	0
HIG2	hypoxia-inducible protein 2	hCG33002.3	106564	probe	A	196	137	SW756	1348.78	29.46	10.07	45.78	0.06	0	GH354	527.05	7.31	3	72.06	0.14	0	C-4i	679.53	11.97	5	56.76	0.1	0	Hela	145.75	4.72	2.36	30.91	0.22	0	C-33A	1648.92	16.73	10.89	98.59	0.08	0	CaSki	1397.33	21.15	6.47	66.06	0.06	0
HIG2	hypoxia-inducible protein 2	hCG33002.3	195466	probe	A	102	71	SW756	751	30.15	5.43	24.91	0.05	0	GH354	384.71	6.14	2.68	62.7	0.18	0	C-4i	217.08	5.63	1.45	38.56	0.18	0	Hela	159.22	6.49	1.99	24.54	0.16	0	C-33A	1648.37	18.35	8.38	89.82	0.09	0	CaSki	1150.69	24.68	5.45	46.63	0.07	0
HMGB3	high-mobility group box 3	hCG39238.3	182343	probe	A	125	132	SW756	5362.57	48.16	40.05	111.35	0.05	0	GH354	8368.28	31.69	47.56	264.04	0.05	0	C-4i	10030.8	67.81	73.88	147.93	0.06	0	Hela	1978.49	27.45	32.02	72.08	0.06	0	C-33A	6398.67	30.87	42.26	207.26	0.06	0	CaSki	10504.7	73.15	48.67	143.61	0.03	0
HMMR	hyaluronan-mediated motility receptor (RHAMM)	hCG36976.3	216917	probe	A	167	117	SW756	3177.61	61.47	23.73	51.69	0.05	0	GH354	2357.17	18.61	13.4	126.69	0.06	0	C-4i	1990.71	28.32	14.66	70.29	0.06	0	Hela	521.4	15.65	8.44	33.32	0.08	0	C-33A	1649.79	32.43	10.9	50.87	0.06	0	CaSki	3074.19	52.7	14.24	58.34	0.03	0
HOMER1	homer homolog 1 (Drosophila)	hCG1759019.2	104128	probe	A	99	4	SW756	830.44	11.13	6.01	74.64	0.1	0	GH354	1608.88	26.96	11.21	59.67	0.08	0	C-4i	1162.4	20.81	7.79	55.87	0.07	0	Hela	449.94	14.64	5.61	30.74	0.08	0	C-33A	3734.21	30.56	18.99	122.18	0.08	0	CaSki	1576.86	32.34	7.47	48.76	0.06	0
HOXC10	homeo box C10	hCG23354.2	141984	probe	A	35	25	SW756	735.2	5.22	5.32	140.88	0.2	0	GH354	4076.6	58.83	28.4	69.29	0.07	0	C-4i	1307.69	24.05	8.76	54.37	0.07	0	Hela	1739.49	21.61	21.69	80.49	0.06	0	C-33A	5270.64	37.66	26.8	139.94	0.07	0	CaSki	421.74	6.45	2	65.42	0.16	0
HSPA5BP1	heat shock 70kDa protein 5 (glucose-regulated protein, 78kDa) binding protein 1	hCG40398.3	182449	probe	A	2	55	SW756	959.96	15.21	6.95	63.12	0.08	0	GH354	1152.69	25.75	8.03	44.76	0.08	0	C-4i	1239.5	13.23	8.3	93.67	0.09	0	Hela	527.52	19.3	6.58	27.33	0.06	0	C-33A	2075.54	15.95	10.55	130.09	0.09	0	CaSki	2672.4	16.26	12.65	164.33	0.08	0
HSPB9	heat shock protein, alpha-crystallin-related, B9	hCG1818179.1	152406	probe	A	33	61	SW756	467.51	10.98	3.38	42.59	0.1	0	GH354	1004.63	13.21	7	76.07	0.1	0	C-4i	1379.15	21.05	9.24	65.52	0.07	64	Hela	1234.76	33.95	15.4	36.37	0.05	0	C-33A	2037.25	11.96	10.36	170.4	0.11	0	CaSki	2642.45	38.22	12.51	69.13	0.06	0
HUMPPA	paraneoplastic antigen	hCG29840.2	146137	probe	A	227	113	SW756	415.29	4.79	3.1	86.76	0.21	0	GH354	654.01	4.65	3.72	140.77	0.22	0	C-4i	462.91	11.14	3.41	41.57	0.1	0	Hela	348.43	9.39	5.64	37.09	0.12	0	C-33A	665.13	12.47	4.39	53.33	0.09	0	CaSki	769.42	23.35	3.57	32.94	0.05	0
ID1	inhibitor of DNA binding 1, dominant negative helix-loop-helix protein	hCG37143.3	204743	probe	A	191	109	SW756	6197.72	63.26	46.29	97.98	0.05	0	GH354	6279.48	71.27	35.69	88.11	0.04	0	C-4i	2850.45	35.24	20.99	80.89	0.06	0	Hela	5877.7	44.2	95.13	132.99	0.05	0	C-33A	10974.4	50.46	72.48	217.5	0.05	0	CaSki	16295.6	90.54	75.51	179.97	0.03	0
IRX3	iroquois homeobox protein 3	hCG23456.3	197496	probe	A	15	17	SW756	1836.13	15.07	13.29	121.87	0.08	0	GH354	1085.86	17.24	7.56	62.97	0.09	0	C-4i	1183.33	15.89	7.93	74.48	0.08	0	Hela	4107.36	46.66	51.21	88.03	0.04	0	C-33A	215.24	-0.67	1.09	215.24	1.5	1	CaSki	4759.57	38.35	22.54	124.12	0.06	0
ITGA3	integrin, alpha 3 (antigen CD49C, alpha 3 subunit of VLA-3 receptor)	hCG27414.3	119181	probe	A	193	13	SW756	21543.3	71.44	160.91	301.54	0.05	0	GH354	1344.67	6.25	7.64	215.03	0.16	0	C-4i	4916.29	43.91	36.21	111.97	0.06	0	Hela	684.44	6.36	11.08	107.56	0.16	0	C-33A	237.48	0.7	1.57	237.48	1.43	1	CaSki	17859.5	65.37	82.75	273.21	0.03	0
ITGB5	integrin, beta 5	hCG17803.3	200414	probe	A	216	73	SW756	1980.14	22.99	14.79	86.14	0.07	0	GH354	1833.2	40.65	10.42	45.09	0.04	0	C-4i	809.84	13.33	5.96	60.76	0.09	0	Hela	502.31	6.58	8.13	76.35	0.16	0	C-33A	919.43	7.85	6.07	117.12	0.14	0	CaSki	1991.51	45.84	9.23	43.44	0.04	0
KDELC1	KDEL (Lys-Asp-Glu-Leu) containing 1	hCG29787.3	202584	probe	A	77	85	SW756	2456.05	50.6	17.77	48.53	0.04	0	GH354	4779.95	56.07	33.3	85.24	0.07	0	C-4i	544.64	12.92	3.65	42.15	0.09	0	Hela	2076.17	44.3	25.89	46.87	0.04	0	C-33A	1338.22	8.74	6.8	153.03	0.13	0	CaSki	1608.69	37.91	7.62	42.43	0.06	0
KDELR3	KDEL (Lys-Asp-Glu-Leu) endoplasmic reticulum protein retention receptor 3	hCG2010805	107546	probe	A	202	108	SW756	173.19	3.51	1.29	49.27	0.29	0	GH354	151.37	2.34	0.86	64.81	0.43	0	C-4i	140.63	1.93	1.04	72.77	0.52	0	Hela	104.06	3.71	1.68	28.05	0.27	0	C-33A	109.73	-0.25	0.72	109.73	4.03	1	CaSki	157.51	5.03	0.73	31.33	0.2	0
KDELR3	KDEL (Lys-Asp-Glu-Leu) endoplasmic reticulum protein retention receptor 3	hCG2010805	188552	probe	A	27	70	SW756	2843.52	36.02	20.57	78.94	0.05	0	GH354	2566.38	34.56	17.88	74.25	0.07	0	C-4i	1552.06	39.14	10.4	39.65	0.06	0	Hela	1107.79	42.05	13.81	26.34	0.04	0	C-33A	495.53	3.04	2.52	162.93	0.34	0	CaSki	3550.32	61.21	16.81	58	0.06	0
KIAA0284	KIAA0284	hCG40356.3	203850	probe	A	143	122	SW756	1894.69	22.94	14.15	82.6	0.07	0	GH354	710.42	5.65	4.04	125.84	0.18	0	C-4i	670.06	10.48	4.94	63.95	0.11	0	Hela	172.32	6.55	2.79	26.31	0.16	0	C-33A	1412.86	20.27	9.33	69.69	0.07	0	CaSki	4147.8	44.34	19.22	93.55	0.04	0
KIAA1005	KIAA1005 protein	hCG23454.2	187986	probe	A	181	91	SW756	9854.32	56.38	73.6	174.79	0.05	0	GH354	39110.3	95.28	222.27	410.48	0.03	0	C-4i	14095.7	64.14	103.82	219.77	0.06	0	Hela	13536.6	81.91	219.1	165.26	0.05	0	C-33A	9097.36	67.18	60.08	135.41	0.05	0	CaSki	45817.9	81.35	212.3	563.21	0.03	0
KIAA1295	KIAA1295	hCG40282.3	179411	probe	A	161	73	SW756	108.11	2.93	0.81	36.92	0.35	0	GH354	120.21	1.72	0.68	69.88	0.58	0	C-4i	179.08	2.41	1.32	74.22	0.42	0	Hela	16.33	-0.25	0.26	16.33	3.93	1	C-33A	119.29	1.66	0.79	71.88	0.6	0	CaSki	96.61	2.46	0.45	39.26	0.41	0
KIAA1295	KIAA1295	hCG40282.3	181796	probe	A	210	84	SW756	84.62	0.59	0.63	84.62	1.71	1	GH354	159.59	1.66	0.91	95.96	0.6	0	C-4i	148.98	4.55	1.1	32.73	0.23	0	Hela	33.51	-0.1	0.54	33.51	10.01	1	C-33A	110.75	2.97	0.73	37.27	0.34	0	CaSki	66.32	0.57	0.31	66.32	1.75	1
KIAA1295	KIAA1295	hCG40282.3	218975	probe	A	93	78	SW756	93.11	1.5	0.67	62.26	0.67	0	GH354	101.14	-1.68	0.7	101.14	0.6	1	C-4i	62.91	-0.14	0.42	62.91	7.3	1	Hela	64.77	2.76	0.81	23.43	0.36	0	C-33A	193.09	0.21	0.98	193.09	4.8	1	CaSki	40.5	-1.72	0.19	40.5	0.58	1
KIAA1295	KIAA1295	hCG40282.3	224727	probe	A	16	150	SW756	637.06	8.55	4.61	74.48	0.12	0	GH354	1392.18	17.99	9.7	77.38	0.09	0	C-4i	558.95	7.78	3.74	71.8	0.14	0	Hela	1105.45	22.68	13.78	48.74	0.06	0	C-33A	3061.19	12.76	15.56	239.86	0.1	0	CaSki	1618	34.32	7.66	47.15	0.06	0
KIAA1522	KIAA1522 protein	hCG1641301.3	145258	probe	A	136	35	SW756	5535.55	51	41.35	108.54	0.05	0	GH354	3909.62	53.89	22.22	72.54	0.04	0	C-4i	3694.06	38.62	27.21	95.64	0.06	0	Hela	1171.81	36.82	18.97	31.82	0.05	0	C-33A	2040.02	10.69	13.47	190.92	0.11	0	CaSki	6832.19	65.49	31.66	104.33	0.03	0
KIAA1524	KIAA1524	hCG28379.2	109865	probe	A	147	28	SW756	572.71	14.9	4.28	38.45	0.08	0	GH354	2112.13	16.38	12	128.94	0.07	0	C-4i	555.14	23.1	4.09	24.03	0.07	0	Hela	563.97	7.83	9.13	72.04	0.14	0	C-33A	744.72	17.01	4.92	43.78	0.08	0	CaSki	2635.89	20.96	12.21	125.75	0.06	0
KIAA1893	G protein-regulated inducer of neurite outgrowth 1	hCG1650471.2	175657	probe	A	146	133	SW756	1700.26	33.76	12.7	50.36	0.06	0	GH354	1411.33	11.4	8.02	123.76	0.09	0	C-4i	1086.79	22.11	8	49.15	0.07	0	Hela	418.83	17.3	6.78	24.21	0.07	0	C-33A	2940.78	30.28	19.42	97.12	0.06	0	CaSki	10533.9	45.12	48.81	233.48	0.04	0
KIF11	kinesin family member 11	hCG201237.3	199107	probe	A	127	19	SW756	4215.4	44.92	31.48	93.84	0.05	0	GH354	2290.21	27.9	13.02	82.08	0.05	0	C-4i	1654.35	37.78	12.18	43.79	0.06	0	Hela	695.28	22.42	11.25	31.02	0.06	0	C-33A	5098.07	59.56	33.67	85.59	0.05	0	CaSki	5414.12	47.17	25.09	114.78	0.04	0
KIF14	kinesin family member 14	hCG1811639.1	121673	probe	A	13	23	SW756	3713.45	34.96	26.87	106.23	0.05	0	GH354	2523.12	47.83	17.58	52.75	0.07	0	C-4i	1372.43	30.48	9.19	45.02	0.06	0	Hela	426.34	8.32	5.32	51.24	0.12	0	C-33A	2165.44	20.21	11.01	107.16	0.08	0	CaSki	2728.69	45.26	12.92	60.29	0.06	0
KIF20A	kinesin family member 20A	hCG39940.2	118830	probe	A	90	125	SW756	5041.03	27.42	36.47	183.88	0.05	0	GH354	7524.01	31.3	52.42	240.36	0.07	0	C-4i	2719.2	35.28	18.22	77.08	0.06	0	Hela	1255.02	15.48	15.65	81.05	0.07	0	C-33A	6360.44	22.33	32.34	284.8	0.08	0	CaSki	7811.86	52.06	36.99	150.06	0.06	0
KIF2C	kinesin family member 2C	hCG1776116.2	212531	probe	A	193	17	SW756	3555.06	44.9	26.55	79.17	0.05	0	GH354	4328.67	52.33	24.6	82.71	0.04	0	C-4i	2008.69	20.26	14.79	99.14	0.07	0	Hela	733.65	6.72	11.87	109.19	0.16	0	C-33A	4184.46	25.43	27.64	164.55	0.06	0	CaSki	4088.82	35.38	18.95	115.56	0.04	0
KIF4A	kinesin family member 4A	hCG15346.3	115354	probe	A	196	78	SW756	2254.71	27.5	16.84	81.98	0.06	0	GH354	2446.79	42.35	13.91	57.78	0.04	0	C-4i	668.92	5.17	4.93	129.3	0.2	0	Hela	494.08	13.72	8	36.01	0.09	0	C-33A	2280.33	19.85	15.06	114.9	0.07	0	CaSki	3418.92	43.56	15.84	78.48	0.04	0
KIFC1	kinesin family member C1	hCG17528.3	141343	probe	A	102	123	SW756	3686.02	42.32	26.67	87.09	0.04	0	GH354	1831.09	46.78	12.76	39.14	0.07	0	C-4i	1161.05	20.7	7.78	56.08	0.07	0	Hela	589.81	21.36	7.35	27.61	0.06	0	C-33A	2621.7	18.74	13.33	139.88	0.09	0	CaSki	4321.29	46.5	20.46	92.93	0.06	0
KLF5	Kruppel-like factor 5 (intestinal)	hCG32789.3	156864	probe	A	91	152	SW756	1613.73	37.67	11.68	42.84	0.05	0	GH354	3066.98	41.43	21.37	74.02	0.07	0	C-4i	4523.25	66.96	30.3	67.55	0.05	0	Hela	1237.07	33.09	15.42	37.39	0.05	0	C-33A	2257.22	11.39	11.48	198.23	0.11	0	CaSki	2940.25	22.38	13.92	131.41	0.07	0
KLP1	K562 cell-derived leucine-zipper-like protein 1	hCG38651.2	111478	probe	A	10	103	SW756	5412.08	59.06	39.16	91.63	0.04	0	GH354	3092.5	32.69	21.54	94.6	0.07	0	C-4i	1213.1	15.49	8.13	78.29	0.08	0	Hela	1617.03	40.73	20.16	39.7	0.04	0	C-33A	13490.2	46.57	68.59	289.67	0.07	0	CaSki	3236.3	25.45	15.33	127.16	0.07	0
KNSL7	kinesin-like 7	hCG15443.2	188149	probe	A	19	157	SW756	1375.61	9.77	9.95	140.86	0.11	0	GH354	1232.25	19.78	8.58	62.3	0.08	0	C-4i	691.87	7.09	4.64	97.6	0.15	0	Hela	663.48	8.93	8.27	74.26	0.12	0	C-33A	3891.69	11.16	19.79	348.8	0.11	0	CaSki	1921.65	29.21	9.1	65.78	0.06	0
KRT14	keratin 14 (epidermolysis bullosa simplex, Dowling-Meara, Koebner)	hCG2005483.1	113888	probe	A	144	110	SW756	102.28	4.5	0.76	22.74	0.23	0	GH354	123.5	2.1	0.7	58.93	0.48	0	C-4i	28647.8	81.6	211	351.08	0.06	0	Hela	806.13	28.08	13.05	28.71	0.06	0	C-33A	228.57	5.76	1.51	39.69	0.18	0	CaSki	72564.7	88.05	336.23	824.12	0.03	0
KRT14	keratin 14 (epidermolysis bullosa simplex, Dowling-Meara, Koebner)	hCG2005483.1	144371	probe	A	35	98	SW756	487.07	12.23	3.52	39.81	0.09	0	GH354	33574.7	81.91	233.9	409.91	0.07	0	C-4i	92402.2	79.8	619.03	1157.9	0.05	0	Hela	31678.7	88.33	394.99	358.63	0.04	0	C-33A	380.84	-0.68	1.94	380.84	1.47	1	CaSki	165513	80.66	783.78	2052	0.05	0
LAMA5	laminin, alpha 5	hCG41774.2	201249	probe	A	99	105	SW756	2222.4	12.53	16.08	177.34	0.09	0	GH354	559.2	3.4	3.9	164.48	0.3	0	C-4i	1464.69	18.42	9.81	79.53	0.07	0	Hela	668.86	6.45	8.34	103.71	0.16	0	C-33A	787.86	3.36	4.01	234.38	0.31	0	CaSki	2604.76	28.37	12.33	91.83	0.06	0
LAMB1	laminin, beta 1	hCG17112.2	117740	probe	A	150	101	SW756	3844.63	68.47	28.72	56.15	0.05	0	GH354	2630.3	55.89	14.95	47.06	0.04	0	C-4i	3672.2	58.09	27.05	63.21	0.06	0	Hela	784.98	21.96	12.71	35.74	0.06	0	C-33A	45.28	-1	0.3	45.28	1	1	CaSki	7819.82	68.82	36.23	113.63	0.03	0
LAMB2	laminin, beta 2 (laminin S)	hCG96721.3	176679	probe	A	226	153	SW756	2602.09	48.42	19.44	53.74	0.05	0	GH354	1146.22	14.26	6.51	80.4	0.08	0	C-4i	1210.03	14.8	8.91	81.73	0.09	0	Hela	898.15	20.46	14.54	43.9	0.07	0	C-33A	4447.74	39.09	29.37	113.8	0.06	0	CaSki	741.51	22.18	3.44	33.44	0.05	0
LAMB3	laminin, beta 3	hCG21281.3	176623	probe	A	115	11	SW756	1419.89	26.79	10.27	53.01	0.05	0	GH354	1046.04	8.66	7.29	120.8	0.13	0	C-4i	6380.23	45.48	42.74	140.27	0.06	0	Hela	394.73	5.49	4.92	71.96	0.19	0	C-33A	211.95	-0.46	1.08	211.95	2.16	1	CaSki	4077.85	30.07	19.31	135.6	0.06	0
LAPTM4B	lysosomal associated protein transmembrane 4 beta	hCG2008559.1	171400	probe	A	169	158	SW756	8933.6	52.59	66.73	169.88	0.05	0	GH354	12835.7	59.42	72.95	216.02	0.04	0	C-4i	6380.57	43.22	47	147.63	0.06	0	Hela	4279.48	40.46	69.27	105.78	0.05	0	C-33A	13364.3	45.7	88.26	292.47	0.05	0	CaSki	30925.5	62.01	143.3	498.71	0.03	0
LDLR	low density lipoprotein receptor (familial hypercholesterolemia)	hCG29965.2	103382	probe	A	126	19	SW756	1984.65	39.43	14.82	50.33	0.06	0	GH354	1715.32	29.06	9.75	59.03	0.05	0	C-4i	2516.2	65.16	18.53	38.62	0.06	0	Hela	753.72	22.42	12.2	33.62	0.06	0	C-33A	600.01	7.88	3.96	76.13	0.14	0	CaSki	4128.91	63.39	19.13	65.14	0.03	0
LGR4	leucine-rich repeat-containing G protein-coupled receptor 4	hCG27392.4	155675	probe	A	152	47	SW756	1029.91	9.3	7.69	110.73	0.12	0	GH354	5264.11	73.72	29.92	71.4	0.04	0	C-4i	706.46	19.73	5.2	35.81	0.07	0	Hela	1075.21	19.17	17.4	56.07	0.07	0	C-33A	478.29	2.68	3.16	178.15	0.38	0	CaSki	4115.07	35.16	19.07	117.03	0.04	0
LOC116238	hypothetical protein BC014072	hCG31813.3	123195	probe	A	18	90	SW756	951.94	6.1	6.89	156.11	0.17	0	GH354	1309.33	32.37	9.12	40.45	0.07	0	C-4i	1936.12	25.92	12.97	74.69	0.06	0	Hela	1346.81	26.06	16.79	51.67	0.05	0	C-33A	1610.17	20.38	8.19	79	0.08	64	CaSki	3275.17	32.7	15.51	100.15	0.06	0
LOC134147	similar to mouse 2310016A09Rik gene	hCG1758400.1	120950	probe	A	64	62	SW756	990.07	11.88	7.16	83.36	0.09	0	GH354	3419.55	66.27	23.82	51.6	0.07	0	C-4i	2406.36	39.77	16.12	60.51	0.06	0	Hela	2205.51	33.9	27.5	65.05	0.05	0	C-33A	2466.97	24.86	12.54	99.21	0.08	0	CaSki	4415.13	56.3	20.91	78.42	0.06	0
LOC144501	hypothetical protein LOC144501	hCG21639.3	126866	probe	A	183	138	SW756	3733.87	32.27	27.89	115.72	0.06	0	GH354	7108.95	42.99	40.4	165.36	0.04	0	C-4i	2275.8	43.77	16.76	52	0.06	0	Hela	4582.69	41.08	74.17	111.57	0.05	0	C-33A	86.42	-1.76	0.57	86.42	0.57	1	CaSki	5325.65	42.25	24.68	126.04	0.04	0
LOC55971	insulin receptor tyrosine kinase substrate	hCG41326.3	145049	probe	A	136	55	SW756	1495.26	32.59	11.17	45.89	0.06	0	GH354	626.27	3.59	3.56	174.29	0.28	0	C-4i	973.96	10.04	7.17	97.04	0.11	0	Hela	405.51	13.26	6.56	30.58	0.09	0	C-33A	121.49	0.65	0.8	121.49	1.54	1	CaSki	2822.67	20.31	13.08	138.97	0.06	0
LOC92689	hypothetical protein BC001096	hCG39019.2	176280	probe	A	192	126	SW756	1280.73	32.4	9.57	39.52	0.06	0	GH354	2208.33	10.07	12.55	219.33	0.1	0	C-4i	813.64	8.29	5.99	98.12	0.13	0	Hela	1228.64	34.27	19.89	35.85	0.05	0	C-33A	917.02	9.33	6.06	98.3	0.12	0	CaSki	875.56	16.91	4.06	51.78	0.07	0
LRP11	low density lipoprotein receptor-related protein 11	hCG2030035.1	198534	probe	A	149	150	SW756	3759.39	29.61	28.08	126.95	0.06	0	GH354	2751.08	36.17	15.63	76.06	0.04	0	C-4i	3865.62	43.12	28.47	89.65	0.06	0	Hela	1941.99	41.95	31.43	46.29	0.05	0	C-33A	1495.96	26.95	9.88	55.5	0.06	0	CaSki	2955.2	51.38	13.69	57.51	0.03	0
LRP16	LRP16 protein	hCG21365.3	120483	probe	A	68	103	SW756	231.44	7.95	1.67	29.12	0.13	0	GH354	1438.04	13.35	10.02	107.73	0.1	0	C-4i	274.03	4.46	1.84	61.4	0.23	0	Hela	893.37	11.75	11.14	76.03	0.09	0	C-33A	1286.16	9.49	6.54	135.48	0.13	0	CaSki	2505.97	38.69	11.87	64.77	0.06	0
LRP6	low density lipoprotein receptor-related protein 6	hCG27690.3	154437	probe	A	215	77	SW756	1976.55	12.8	14.76	154.44	0.09	0	GH354	1708.24	36.02	9.71	47.42	0.04	0	C-4i	443.61	4.84	3.27	91.73	0.21	0	Hela	746.8	21.98	12.09	33.97	0.06	0	C-33A	2091.33	23.11	13.81	90.49	0.07	0	CaSki	1853.05	14.33	8.59	129.34	0.08	0
LTB4DH	leukotriene B4 12-hydroxydehydrogenase	hCG28760.2	210882	probe	A	219	73	SW756	5102.07	30.29	38.11	168.43	0.06	0	GH354	9588.9	62.49	54.5	153.44	0.04	0	C-4i	5921.93	35.24	43.62	168.02	0.06	0	Hela	3635.9	32.22	58.85	112.84	0.06	0	C-33A	6062.65	32.75	40.04	185.14	0.06	0	CaSki	8059.45	50.68	37.34	159.03	0.03	0
MAC30	hypothetical protein MAC30	hCG31811.3	156964	probe	A	74	74	SW756	1458.82	13.51	10.56	108.01	0.08	0	GH354	1864.83	38.3	12.99	48.69	0.07	0	C-4i	1671.57	42.66	11.2	39.18	0.06	0	Hela	1393.8	16.42	17.38	84.9	0.07	0	C-33A	1814.77	15.27	9.23	118.88	0.09	0	CaSki	6016.3	50.74	28.49	118.56	0.06	0
MAL2	mal, T-cell differentiation protein 2	hCG1653390.2	194621	probe	A	86	83	SW756	129.34	1.73	0.94	74.85	0.58	0	GH354	317.05	10.95	2.21	28.96	0.11	0	C-4i	16087.2	109.75	107.77	146.58	0.05	0	Hela	726.47	29.24	9.06	24.85	0.05	0	C-33A	77.94	1.5	0.4	52.01	0.67	0	CaSki	12863.2	65.41	60.91	196.66	0.06	0
MCM4	MCM4 minichromosome maintenance deficient 4 (S. cerevisiae)	hCG19799.2	115589	probe	A	25	132	SW756	3301.48	75.87	23.89	43.51	0.04	0	GH354	2603.94	38.53	18.14	67.58	0.07	0	C-4i	2215.34	35.33	14.84	62.71	0.06	0	Hela	1389.14	40.88	17.32	33.98	0.04	0	C-33A	1384.59	20.01	7.04	69.19	0.08	0	CaSki	9773.6	94.94	46.28	102.95	0.05	0
ME1	malic enzyme 1, NADP(+)-dependent, cytosolic	hCG1817355.1	144554	probe	A	1	136	SW756	1016.24	29.77	7.35	34.14	0.05	0	GH354	7340.28	60.64	51.14	121.05	0.07	0	C-4i	2226.59	27.36	14.92	81.38	0.06	0	Hela	1698.11	43.57	21.17	38.97	0.04	0	C-33A	82.48	1.57	0.42	52.54	0.64	0	CaSki	8109.76	63.25	38.4	128.22	0.06	0
ME1	malic enzyme 1, NADP(+)-dependent, cytosolic	hCG1817355.1	156511	probe	A	147	110	SW756	1494.7	18.52	11.16	80.7	0.07	0	GH354	8978.68	47.39	51.03	189.45	0.04	0	C-4i	2936.12	60.57	21.63	48.47	0.06	0	Hela	1845.43	54.95	29.87	33.59	0.05	0	C-33A	81.5	2.71	0.54	30.03	0.37	0	CaSki	7010.57	65.28	32.48	107.39	0.03	0
MEIS2	Meis1, myeloid ecotropic viral integration site 1 homolog 2 (mouse)	hCG39301.2	133986	probe	A	36	67	SW756	678.9	6.51	4.91	104.23	0.16	0	GH354	596.26	11.87	4.15	50.22	0.11	0	C-4i	396.28	7.73	2.65	51.3	0.14	0	Hela	288.36	6.67	3.6	43.22	0.15	0	C-33A	368.1	1.74	1.87	211.05	0.58	0	CaSki	3784.09	52.9	17.92	71.53	0.06	0
MELK	maternal embryonic leucine zipper kinase	hCG31373.3	156792	probe	A	67	45	SW756	2500.5	59.91	18.09	41.74	0.04	0	GH354	3986.63	61.04	27.77	65.31	0.07	0	C-4i	2431.07	30.73	16.29	79.12	0.06	0	Hela	1489.58	41.09	18.57	36.25	0.04	0	C-33A	3102.11	24.29	15.77	127.72	0.08	0	CaSki	5925.99	52.64	28.06	112.58	0.06	0
MGC24665	hypothetical protein MGC24665	hCG15070.3	191055	probe	A	201	146	SW756	1405.95	24.3	10.5	57.86	0.06	0	GH354	557.34	8.39	3.17	66.42	0.12	0	C-4i	1096.65	10.71	8.08	102.44	0.11	0	Hela	427.46	14.59	6.92	29.29	0.08	0	C-33A	1198.91	14.64	7.92	81.87	0.08	0	CaSki	2881.86	28.62	13.35	100.69	0.05	0
MGC2610	hypothetical protein MGC2610	hCG2005698.1	226111	probe	A	71	6	SW756	772.49	8.94	5.59	86.45	0.12	0	GH354	898.21	8.36	6.26	107.4	0.14	0	C-4i	175.75	3.15	1.18	55.78	0.32	0	Hela	296.6	8.54	3.7	34.72	0.12	0	C-33A	1967.7	12.44	10	158.15	0.11	0	CaSki	1385.62	8.08	6.56	171.48	0.13	0
MGC2610	hypothetical protein MGC2610	hCG2005698.1	226883	probe	A	52	141	SW756	943.88	21.8	6.83	43.29	0.06	0	GH354	972.76	12.75	6.78	76.29	0.1	0	C-4i	369.7	8.76	2.48	42.22	0.13	0	Hela	344.05	10.53	4.29	32.67	0.1	0	C-33A	2407.14	18.16	12.24	132.55	0.09	0	CaSki	1700.92	15.5	8.05	109.74	0.08	0
MGP	matrix Gla protein	hCG24416.2	121617	probe	A	108	132	SW756	751.68	9.35	5.44	80.36	0.11	0	GH354	1953.86	19.67	13.61	99.31	0.08	0	C-4i	1515.65	20.67	10.15	73.31	0.07	0	Hela	1245	39.27	15.52	31.7	0.04	0	C-33A	3203.29	18.45	16.29	173.61	0.09	0	CaSki	1521.3	26.48	7.2	57.44	0.07	0
MGP	matrix Gla protein	hCG24416.2	190435	probe	A	194	9	SW756	92.91	-0.99	0.69	92.91	1.01	1	GH354	112.89	0.81	0.64	112.89	1.24	1	C-4i	39.92	-1.92	0.29	39.92	0.52	1	Hela	141.83	4.06	2.3	34.94	0.25	0	C-33A	67.48	-3.99	0.45	67.48	0.26	131073	CaSki	94.68	-0.09	0.44	94.68	11.4	1
MID1	midline 1 (Opitz/BBB syndrome)	hCG1811944.1	214412	probe	A	93	150	SW756	850.13	20.32	6.15	41.84	0.06	0	GH354	2927.92	40.97	20.4	71.47	0.07	0	C-4i	1635.66	26.07	10.96	62.74	0.06	0	Hela	548.22	9.98	6.84	54.91	0.11	0	C-33A	1340.05	12.73	6.81	105.24	0.1	0	CaSki	5643.37	46.36	26.72	121.74	0.06	0
MID1	midline 1 (Opitz/BBB syndrome)	hCG1811944.1	216171	probe	A	7	154	SW756	94.68	1.32	0.69	71.69	0.76	0	GH354	642.51	6.7	4.48	95.85	0.16	0	C-4i	337.5	7.72	2.26	43.74	0.14	0	Hela	100.79	1.99	1.26	50.71	0.5	0	C-33A	516.13	2.2	2.62	235.07	0.46	0	CaSki	2195.05	27.06	10.39	81.12	0.06	0
MLF1IP	MLF1 interacting protein	hCG17005.2	147135	probe	A	187	124	SW756	3344.89	28.63	24.98	116.84	0.06	0	GH354	1406.47	17.61	7.99	79.86	0.07	0	C-4i	1593.24	16.84	11.73	94.6	0.08	0	Hela	340.05	13.03	5.5	26.1	0.09	0	C-33A	2855.48	25.22	18.86	113.23	0.06	0	CaSki	5682.34	37.76	26.33	150.5	0.04	0
MLPH	melanophilin	hCG23030.2	127260	probe	A	18	78	SW756	108.85	0.54	0.79	108.85	1.86	1	GH354	73.39	-0.24	0.51	73.39	4.16	1	C-4i	90.06	0.62	0.6	90.06	1.6	1	Hela	88.56	-0.18	1.1	88.56	5.7	1	C-33A	194.63	0.96	0.99	194.63	1.05	1	CaSki	1431.69	21.42	6.78	66.84	0.07	0
MPZL1	myelin protein zero-like 1	hCG42390.4	206371	probe	A	74	15	SW756	1690.68	18.63	12.23	90.75	0.07	0	GH354	3090.55	59.6	21.53	51.86	0.07	0	C-4i	3716.31	65.55	24.9	56.7	0.05	0	Hela	1029.02	20.49	12.83	50.21	0.06	0	C-33A	978.1	9.12	4.97	107.2	0.13	0	CaSki	3744.38	33.05	17.73	113.29	0.06	0
MPZL1	myelin protein zero-like 1	hCG42390.4	208490	probe	A	196	8	SW756	3849.07	32.89	28.75	117.01	0.06	0	GH354	3905.85	35.52	22.2	109.96	0.04	0	C-4i	3077.26	33.57	22.67	91.67	0.06	0	Hela	2102.33	24.92	34.03	84.36	0.06	0	C-33A	4129.31	23.03	27.27	179.33	0.07	0	CaSki	5558.04	35.8	25.75	155.24	0.04	0
MRRF	mitochondrial ribosome recycling factor	hCG2021061	121386	probe	A	116	48	SW756	625.44	11.4	4.53	54.86	0.1	0	GH354	3643.95	52.73	25.39	69.11	0.07	0	C-4i	714.54	14.41	4.79	49.59	0.09	0	Hela	1254.77	26.25	15.65	47.79	0.05	0	C-33A	1716.28	10.39	8.73	165.17	0.12	0	CaSki	1789.91	24.2	8.48	73.96	0.07	0
MRRF	mitochondrial ribosome recycling factor	hCG2021061	235933	probe	A	231	73	SW756	837.71	13.59	6.26	61.65	0.09	0	GH354	5051.59	86.77	28.71	58.22	0.03	0	C-4i	886.4	22.76	6.53	38.95	0.07	0	Hela	1188.23	21.11	19.23	56.3	0.07	0	C-33A	1186.23	14.93	7.83	79.43	0.08	0	CaSki	2470.12	25	11.45	98.79	0.05	0
MSRB3	methionine sulfoxide reductase B3	hCG1644178.3	110387	probe	A	193	144	SW756	2928.04	39.56	21.87	74.02	0.06	0	GH354	2115.78	22.86	12.02	92.55	0.05	0	C-4i	536.13	5.55	3.95	96.62	0.19	0	Hela	686.8	15.22	11.12	45.11	0.08	0	C-33A	2346.75	13.91	15.5	168.68	0.09	0	CaSki	1271.58	12.12	5.89	104.94	0.09	0
MYBL2	v-myb myeloblastosis viral oncogene homolog (avian)-like 2	hCG38470.3	154410	probe	A	86	71	SW756	2417.32	52.6	17.49	45.96	0.04	0	GH354	1402.41	14.64	9.77	95.8	0.1	0	C-4i	916.01	12.98	6.14	70.59	0.09	0	Hela	557.22	20.88	6.95	26.69	0.06	0	C-33A	1598.69	13.68	8.13	116.9	0.1	0	CaSki	8649.27	55.45	40.96	155.99	0.06	0
MYH10	myosin, heavy polypeptide 10, non-muscle	hCG1811052.1	121179	probe	A	189	69	SW756	3978.18	28.36	29.71	140.28	0.06	0	GH354	92.68	0.46	0.53	92.68	2.16	1	C-4i	95.26	1.08	0.7	88.03	0.93	0	Hela	43.85	1.65	0.71	26.65	0.61	0	C-33A	3762.15	20.26	24.85	185.67	0.07	0	CaSki	1362.31	32.68	6.31	41.69	0.04	0
MYO10	myosin X	hCG37573.2	162961	probe	A	66	50	SW756	315.99	7.46	2.29	42.39	0.14	0	GH354	3397.61	56.19	23.67	60.47	0.07	0	C-4i	742.76	18.22	4.98	40.76	0.08	0	Hela	749.09	20.42	9.34	36.68	0.06	0	C-33A	150.21	-0.44	0.76	150.21	2.25	1	CaSki	2638.6	40.98	12.49	64.39	0.06	0
MYO10	myosin X	hCG37573.2	216696	probe	A	47	39	SW756	612.36	8.07	4.43	75.84	0.13	0	GH354	7333.37	82.23	51.09	89.18	0.07	0	C-4i	1753.9	32.08	11.75	54.67	0.06	0	Hela	1769.49	45.97	22.06	38.49	0.04	0	C-33A	193.22	1.87	0.98	103.35	0.54	0	CaSki	5485.75	60.24	25.98	91.06	0.06	0
MYO1C	myosin IC	hCG28722.3	148637	probe	A	161	33	SW756	3524.22	51.07	26.32	69.01	0.05	0	GH354	776.21	24.11	4.41	32.19	0.05	0	C-4i	396.64	4.06	2.92	97.65	0.25	0	Hela	460.1	12.83	7.45	35.85	0.09	0	C-33A	1829.23	19.2	12.08	95.26	0.07	0	CaSki	2869.61	58.71	13.3	48.87	0.03	64
NCKAP1	NCK-associated protein 1	hCG2004705	113222	probe	A	186	34	SW756	7985.82	76.16	59.65	104.85	0.05	0	GH354	9259.93	67.88	52.63	136.41	0.04	0	C-4i	5570.39	59.33	41.03	93.89	0.06	0	Hela	1473.18	39.08	23.84	37.7	0.05	0	C-33A	7484.45	56.74	49.43	131.9	0.05	0	CaSki	12046.9	88.24	55.82	136.52	0.03	0
NDFIP2	Nedd4 family interacting protein 2	hCG33149.3	123465	probe	A	166	142	SW756	1811.76	46	13.53	39.39	0.05	0	GH354	5577.83	56.61	31.7	98.54	0.04	0	C-4i	6749.23	58.22	49.71	115.92	0.06	0	Hela	2011.49	47.77	32.56	42.1	0.05	0	C-33A	695.12	7.69	4.59	90.35	0.14	0	CaSki	3129.25	40.15	14.5	77.94	0.04	0
NEK2	NIMA (never in mitosis gene a)-related kinase 2	hCG23474.2	115004	probe	A	115	112	SW756	3733.26	55	27.01	67.88	0.04	0	GH354	5871.73	60.81	40.91	96.56	0.07	0	C-4i	3137.55	52.78	21.02	59.45	0.05	0	Hela	1742.8	26.16	21.73	66.61	0.05	0	C-33A	4839.43	27.02	24.6	179.11	0.08	0	CaSki	6465.76	70.39	30.62	91.86	0.06	0
NFIB	nuclear factor I/B	hCG1742080.2	141557	probe	A	58	139	SW756	1766.57	11.83	12.78	149.37	0.09	0	GH354	780.09	6.86	5.43	113.75	0.16	0	C-4i	551.25	4.18	3.69	132.01	0.24	0	Hela	1366.4	11.7	17.04	116.82	0.09	0	C-33A	2755.96	11.15	14.01	247.25	0.11	0	CaSki	1551.33	15.02	7.35	103.26	0.09	0
NQO1	NAD(P)H dehydrogenase, quinone 1	hCG28204.3	203807	probe	A	85	104	SW756	2195.8	23.41	15.89	93.8	0.06	0	GH354	6900.61	79.9	48.07	86.37	0.07	0	C-4i	4837.13	60.01	32.41	80.6	0.05	0	Hela	5050.18	68.63	62.97	73.58	0.04	0	C-33A	81.17	-0.47	0.41	81.17	2.13	1	CaSki	9173.73	75.92	43.44	120.83	0.05	0
NR2F2	nuclear receptor subfamily 2, group F, member 2	hCG21309.4	111955	probe	A	107	113	SW756	990.49	10.57	7.17	93.72	0.1	0	GH354	1377.06	13.35	9.59	103.14	0.1	0	C-4i	1281.84	14.34	8.59	89.41	0.09	0	Hela	484.91	4.77	6.05	101.73	0.21	0	C-33A	1559.62	16.31	7.93	95.62	0.09	0	CaSki	1169.16	9.84	5.54	118.84	0.11	0
NR2F2	nuclear receptor subfamily 2, group F, member 2	hCG21309.4	234096	probe	A	191	59	SW756	72.52	0.78	0.54	72.52	1.29	1	GH354	157.19	1.79	0.89	87.87	0.56	0	C-4i	95.81	0.88	0.71	95.81	1.13	1	Hela	76.49	-0.02	1.24	76.49	55.42	1	C-33A	59.12	-3.88	0.39	59.12	0.26	131073	CaSki	137.3	-0.04	0.64	137.3	25.61	1
NUSAP1	nucleolar and spindle associated protein 1	hCG38853.3	128435	probe	A	122	61	SW756	14536.7	74.89	108.57	194.1	0.05	0	GH354	14306.3	53.84	81.3	265.71	0.04	0	C-4i	6947.97	27.04	51.17	256.91	0.07	0	Hela	4152.07	14.98	67.2	277.23	0.08	0	C-33A	10848	32.72	71.64	331.58	0.06	0	CaSki	11581.2	48.6	53.66	238.3	0.04	0
NUSAP1	nucleolar and spindle associated protein 1	hCG38853.3	217548	probe	A	51	132	SW756	9524.34	55.78	68.91	170.73	0.04	0	GH354	8281.2	78.58	57.69	105.38	0.07	0	C-4i	4466.49	46.86	29.92	95.32	0.06	0	Hela	2997.66	49.1	37.38	61.05	0.04	0	C-33A	7783.93	37.98	39.57	204.96	0.07	0	CaSki	7515.12	44.62	35.59	168.43	0.06	0
NXN	nucleoredoxin	hCG1811375.3	160193	probe	A	161	3	SW756	2103.66	42.18	15.71	49.87	0.05	0	GH354	2426.12	21.98	13.79	110.39	0.06	0	C-4i	1216.19	21.53	8.96	56.48	0.07	0	Hela	298.25	10.83	4.83	27.55	0.1	0	C-33A	2020.54	48.43	13.34	41.72	0.05	0	CaSki	2202.68	22.37	10.21	98.48	0.05	0
NY-REN-41	NY-REN-41 antigen	hCG1811039.1	200675	probe	A	183	143	SW756	1575.42	42.27	11.77	37.27	0.05	0	GH354	3858.19	28.77	21.93	134.09	0.05	0	C-4i	315.82	5.98	2.33	52.83	0.18	0	Hela	1122.73	29.89	18.17	37.56	0.06	0	C-33A	1933.54	16.71	12.77	115.69	0.08	0	CaSki	2454.49	25.77	11.37	95.25	0.05	0
OIP5	Opa interacting protein 5	hCG1642334.2	211010	probe	A	68	129	SW756	845.07	20.14	6.11	41.97	0.06	0	GH354	2610.28	50.83	18.18	51.36	0.07	0	C-4i	1196.06	31.94	8.01	37.45	0.06	0	Hela	1079.76	35.21	13.46	30.67	0.04	0	C-33A	1674.73	34.98	8.51	47.88	0.07	0	CaSki	1638.91	42.62	7.76	38.45	0.06	0
ORC6L	origin recognition complex, subunit 6 homolog-like (yeast)	hCG32369.2	114866	probe	A	97	132	SW756	1474.32	17.26	10.67	85.44	0.07	0	GH354	2490.54	23.93	17.35	104.06	0.08	0	C-4i	2217.79	31.22	14.86	71.03	0.06	0	Hela	744.06	14.57	9.28	51.07	0.08	0	C-33A	3567.43	17.8	18.14	200.42	0.09	0	CaSki	4699.33	62.86	22.25	74.76	0.06	0
P4HA2	procollagen-proline, 2-oxoglutarate 4-dioxygenase (proline 4-hydroxylase), alpha polypeptide II	hCG24118.4	182482	probe	A	105	76	SW756	5863.19	39.98	42.42	146.64	0.05	0	GH354	6426.77	50.56	44.77	127.11	0.07	0	C-4i	2087.96	35.17	13.99	59.37	0.06	0	Hela	2950.65	37.37	36.79	78.95	0.04	0	C-33A	1670.46	11.18	8.49	149.47	0.11	0	CaSki	11525.6	58.51	54.58	196.98	0.06	0
P4HA2	procollagen-proline, 2-oxoglutarate 4-dioxygenase (proline 4-hydroxylase), alpha polypeptide II	hCG24118.4	208880	probe	A	189	70	SW756	5778.5	71.4	43.16	80.93	0.05	0	GH354	6464.91	40.56	36.74	159.39	0.04	0	C-4i	2632.26	34.27	19.39	76.8	0.06	0	Hela	2072.75	33.16	33.55	62.51	0.05	0	C-33A	1927.11	22.5	12.73	85.65	0.07	0	CaSki	9345.5	71.58	43.3	130.57	0.03	0
PACRG	PARK2 co-regulated	hCG1810756.1	126107	probe	A	128	53	SW756	1828	45.67	13.65	40.03	0.05	0	GH354	2587.73	31.69	14.71	81.66	0.05	0	C-4i	1706.6	35.86	12.57	47.6	0.06	0	Hela	823.09	15.35	13.32	53.63	0.08	0	C-33A	2062.15	19.53	13.62	105.57	0.07	0	CaSki	2210.86	23.02	10.24	96.04	0.05	0
PACRG	PARK2 co-regulated	hCG1810756.1	147853	probe	A	77	128	SW756	47.55	-0.18	0.34	47.55	5.7	1	GH354	97.51	1.1	0.68	88.37	0.91	0	C-4i	171.64	1.49	1.15	115.5	0.67	0	Hela	74.16	-0.37	0.92	74.16	2.69	1	C-33A	259.67	1.12	1.32	232.18	0.9	0	CaSki	109.42	-1.22	0.52	109.42	0.82	1
PACSIN3	protein kinase C and casein kinase substrate in neurons 3	hCG25176.4	110889	probe	A	11	142	SW756	763.39	12.17	5.52	62.73	0.09	0	GH354	1214.91	20.06	8.46	60.57	0.08	0	C-4i	838.93	16.53	5.62	50.75	0.08	0	Hela	784.66	25.49	9.78	30.78	0.05	0	C-33A	690.32	12.17	3.51	56.72	0.11	0	CaSki	4929.24	40.01	23.34	123.2	0.06	0
PAK4	p21(CDKN1A)-activated kinase 4	hCG20282.3	145376	probe	A	199	3	SW756	946.19	7.47	7.07	126.59	0.14	0	GH354	460.94	3.29	2.62	140.16	0.31	0	C-4i	955.35	13.12	7.04	72.8	0.09	0	Hela	377.46	2.32	6.11	162.78	0.43	0	C-33A	1230.43	23.28	8.13	52.85	0.07	0	CaSki	1437.26	30.29	6.66	47.45	0.04	0
PANK1	pantothenate kinase 1	hCG24575.3	125392	probe	A	56	24	SW756	603.59	16.66	4.37	36.23	0.07	0	GH354	772.82	12.63	5.38	61.18	0.1	0	C-4i	440.38	4.66	2.95	94.55	0.22	0	Hela	294.18	6.19	3.67	47.49	0.17	0	C-33A	1036.7	9.84	5.27	105.4	0.12	0	CaSki	986.61	16.38	4.67	60.23	0.08	0
PARVA	parvin, alpha	hCG23646.3	145721	probe	A	74	97	SW756	1633.85	15.3	11.82	106.77	0.08	0	GH354	2477.79	46.5	17.26	53.29	0.07	0	C-4i	419.75	10.01	2.81	41.92	0.11	0	Hela	604.75	11.94	7.54	50.65	0.09	0	C-33A	665.09	11.08	3.38	60	0.11	0	CaSki	3351.84	53.81	15.87	62.29	0.06	0
PAWR	PRKC, apoptosis, WT1, regulator	hCG1774391.2	124737	probe	A	175	7	SW756	749.23	8.17	5.6	91.72	0.13	0	GH354	4831.87	41	27.46	117.85	0.04	0	C-4i	3507.53	33.58	25.83	104.46	0.06	0	Hela	921.1	17.91	14.91	51.42	0.07	0	C-33A	1741.69	23.26	11.5	74.89	0.07	0	CaSki	8170.24	62.62	37.86	130.48	0.03	0
PBK	PDZ binding kinase	hCG17288.4	169723	probe	A	16	17	SW756	2628.1	49.29	19.02	53.32	0.04	0	GH354	6763.36	58.74	47.12	115.14	0.07	0	C-4i	1447.96	15.32	9.7	94.5	0.08	0	Hela	1712.82	48.22	21.36	35.52	0.04	0	C-33A	5972.12	37.5	30.36	159.27	0.07	0	CaSki	4810.95	40.45	22.78	118.94	0.06	0
PCDHGB1	protocadherin gamma subfamily B, 1	hCG1982215.1	111441	probe	A	37	7	SW756	241.84	1.92	1.75	125.63	0.52	0	GH354	376.05	6.3	2.62	59.73	0.17	0	C-4i	63.41	1.17	0.42	54.27	0.86	0	Hela	140.19	3.21	1.75	43.67	0.31	0	C-33A	250.78	0.22	1.28	250.78	4.51	1	CaSki	50.79	0.47	0.24	50.79	2.12	1
PCDHGB1	protocadherin gamma subfamily B, 1	hCG1982215.1	128299	probe	A	32	57	SW756	88.57	0.01	0.64	88.57	130.65	1	GH354	44.43	-2.53	0.31	44.43	0.4	1	C-4i	60.12	-0.54	0.4	60.12	1.84	1	Hela	46.46	1.9	0.58	24.5	0.53	0	C-33A	170.4	-0.11	0.87	170.4	9.21	1	CaSki	37.11	0.93	0.18	37.11	1.07	1
PCDHGB1	protocadherin gamma subfamily B, 1	hCG1982215.1	131242	probe	A	122	69	SW756	62.93	-2.08	0.47	62.93	0.48	1	GH354	114.75	2.52	0.65	45.6	0.4	0	C-4i	63.17	-0.87	0.47	63.17	1.15	1	Hela	14.63	0.08	0.24	14.63	12.16	1	C-33A	130.62	1.25	0.86	104.74	0.8	0	CaSki	108.61	1.86	0.5	58.36	0.54	0
PCDHGB1	protocadherin gamma subfamily B, 1	hCG1982215.1	167693	probe	A	47	112	SW756	22.9	-1.79	0.17	22.9	0.56	1	GH354	121.77	-1.14	0.85	121.77	0.88	1	C-4i	55.02	0.16	0.37	55.02	6.4	1	Hela	67.37	-0.21	0.84	67.37	4.68	1	C-33A	71.59	0.02	0.36	71.59	62.49	1	CaSki	57.25	1.86	0.27	30.84	0.54	0
PCDHGB1	protocadherin gamma subfamily B, 1	hCG1982215.1	173538	probe	A	126	97	SW756	187.32	6.35	1.4	29.5	0.17	0	GH354	137.88	1.1	0.78	125.64	0.91	0	C-4i	143.23	3.51	1.05	40.81	0.29	0	Hela	17.42	0.48	0.28	17.42	2.09	1	C-33A	216.31	2.99	1.43	72.41	0.34	0	CaSki	123.07	0.4	0.57	123.07	2.48	1
PCDHGB1	protocadherin gamma subfamily B, 1	hCG1982215.1	209182	probe	A	26	67	SW756	412.64	3.78	2.99	109.03	0.27	0	GH354	246.76	1.22	1.72	202.04	0.82	0	C-4i	142.74	1.12	0.96	127.32	0.89	0	Hela	178.42	2.69	2.22	66.41	0.37	0	C-33A	416.73	1.72	2.12	241.74	0.58	0	CaSki	1746.18	7.85	8.27	222.32	0.14	0
PCDHGB1	protocadherin gamma subfamily B, 1	hCG1982215.1	217779	probe	A	76	65	SW756	69.21	0.55	0.5	69.21	1.83	1	GH354	32.08	-0.98	0.22	32.08	1.02	1	C-4i	25.69	-2.17	0.17	25.69	0.46	1	Hela	25.01	0.29	0.31	25.01	3.41	1	C-33A	149.17	1.95	0.76	76.69	0.52	0	CaSki	41.45	0.12	0.2	41.45	8.47	1
PCDHGB1	protocadherin gamma subfamily B, 1	hCG1982215.1	217907	probe	A	49	103	SW756	58.32	-0.81	0.42	58.32	1.23	1	GH354	65.65	-0.52	0.46	65.65	1.92	1	C-4i	56.62	0.55	0.38	56.62	1.83	1	Hela	41.71	1.51	0.52	27.67	0.66	0	C-33A	100.12	-0.87	0.51	100.12	1.15	1	CaSki	24.9	-0.05	0.12	24.9	22.07	1
PCDHGB1	protocadherin gamma subfamily B, 1	hCG1982215.1	218524	probe	A	117	131	SW756	49.19	0.03	0.36	49.19	35.83	1	GH354	97.18	-0.68	0.68	97.18	1.48	1	C-4i	34.35	0.8	0.23	34.35	1.25	1	Hela	32.85	-1.14	0.41	32.85	0.88	1	C-33A	135.85	0.41	0.69	135.85	2.44	1	CaSki	27.67	-1.17	0.13	27.67	0.85	1
PCDHGB1	protocadherin gamma subfamily B, 1	hCG1982215.1	219556	probe	A	75	92	SW756	74.34	-0.04	0.54	74.34	22.76	1	GH354	176.02	2.87	1.23	61.43	0.36	0	C-4i	75	1.6	0.5	46.92	0.63	0	Hela	68.43	-0.1	0.85	68.43	10.16	1	C-33A	89.33	-0.86	0.45	89.33	1.16	1	CaSki	134.93	2.25	0.64	59.9	0.45	0
PCDHGB1	protocadherin gamma subfamily B, 1	hCG1982215.1	220056	probe	A	125	82	SW756	204.08	2.46	1.52	82.97	0.41	0	GH354	252.26	3.57	1.43	70.6	0.28	0	C-4i	146.96	2.89	1.08	50.8	0.35	0	Hela	53.91	1.31	0.87	41.29	0.77	0	C-33A	61	0.59	0.4	61	1.71	1	CaSki	188.98	3.2	0.88	59.08	0.31	0
PCDHGB1	protocadherin gamma subfamily B, 1	hCG1982215.1	221896	probe	A	9	131	SW756	43.05	-3.07	0.31	43.05	0.33	131073	GH354	64.69	0.12	0.45	64.69	8.17	1	C-4i	65.68	2.15	0.44	30.58	0.47	0	Hela	37.02	2.17	0.46	17.04	0.46	0	C-33A	83.74	-0.43	0.43	83.74	2.3	1	CaSki	102.09	-0.69	0.48	102.09	1.44	1
PCDHGB1	protocadherin gamma subfamily B, 1	hCG1982215.1	222533	probe	A	159	87	SW756	128.46	0.89	0.96	128.46	1.13	1	GH354	154.22	1.94	0.88	79.57	0.52	0	C-4i	176.49	3.54	1.3	49.86	0.29	0	Hela	72.04	-0.28	1.17	72.04	3.61	1	C-33A	160.04	-0.14	1.06	160.04	7.27	1	CaSki	104.06	0.48	0.48	104.06	2.09	1
PCDHGB1	protocadherin gamma subfamily B, 1	hCG1982215.1	223334	probe	A	196	58	SW756	93.74	-1.5	0.7	93.74	0.67	1	GH354	86.1	0.25	0.49	86.1	4.06	1	C-4i	112.36	0.56	0.83	112.36	1.79	1	Hela	89.8	0.36	1.45	89.8	2.79	1	C-33A	188.28	1.02	1.24	184.16	0.98	0	CaSki	71.05	0.51	0.33	71.05	1.97	1
PCDHGB1	protocadherin gamma subfamily B, 1	hCG1982215.1	223790	probe	A	185	37	SW756	26.7	0.64	0.2	26.7	1.57	1	GH354	167.22	2.53	0.95	66.22	0.4	0	C-4i	59.41	-1.15	0.44	59.41	0.87	1	Hela	22.3	0.59	0.36	22.3	1.69	1	C-33A	62.87	1.15	0.42	54.64	0.87	0	CaSki	82.42	2.32	0.38	35.57	0.43	0
PCDHGB1	protocadherin gamma subfamily B, 1	hCG1982215.1	224303	probe	A	31	42	SW756	150.65	-0.18	1.09	150.65	5.7	1	GH354	60.48	2.04	0.42	29.59	0.49	0	C-4i	96.6	1.02	0.65	95.02	0.98	0	Hela	104.15	0	1.3	104.15	288.9	1	C-33A	127.75	0.18	0.65	127.75	5.58	1	CaSki	93.25	-0.74	0.44	93.25	1.36	1
PCDHGB1	protocadherin gamma subfamily B, 1	hCG1982215.1	224541	probe	A	93	32	SW756	74.37	-0.7	0.54	74.37	1.43	1	GH354	125.41	2.38	0.87	52.64	0.42	0	C-4i	45.4	-0.73	0.3	45.4	1.37	1	Hela	72.48	0.76	0.9	72.48	1.31	1	C-33A	155.41	-0.32	0.79	155.41	3.12	1	CaSki	71.18	-1.19	0.34	71.18	0.84	1
PCDHGB1	protocadherin gamma subfamily B, 1	hCG1982215.1	226088	probe	A	51	104	SW756	160.14	2.71	1.16	59.1	0.37	0	GH354	30.9	0.8	0.22	30.9	1.25	1	C-4i	158.28	2.63	1.06	60.07	0.38	0	Hela	26.61	-0.3	0.33	26.61	3.39	1	C-33A	113.78	0.59	0.58	113.78	1.69	1	CaSki	111.72	3.58	0.53	31.22	0.28	0
PCDHGB1	protocadherin gamma subfamily B, 1	hCG1982215.1	226138	probe	A	2	42	SW756	83.4	0.85	0.6	83.4	1.17	1	GH354	56.85	0.07	0.4	56.85	14.61	1	C-4i	147.56	-1.17	0.99	147.56	0.85	1	Hela	77.34	0.02	0.96	77.34	40.95	1	C-33A	109	0.08	0.55	109	12.25	1	CaSki	143.35	0.74	0.68	143.35	1.34	1
PCDHGB1	protocadherin gamma subfamily B, 1	hCG1982215.1	226913	probe	A	91	55	SW756	261.51	4.12	1.89	63.43	0.25	0	GH354	484.6	2.61	3.38	185.74	0.39	0	C-4i	382.33	1.74	2.56	219.69	0.58	0	Hela	222.39	1.99	2.77	111.98	0.5	0	C-33A	370.03	1.41	1.88	261.53	0.71	0	CaSki	158.24	0.55	0.75	158.24	1.83	1
PCDHGB1	protocadherin gamma subfamily B, 1	hCG1982215.1	227600	probe	A	1	135	SW756	75.93	0.06	0.55	75.93	15.75	1	GH354	58.18	-1.91	0.41	58.18	0.53	1	C-4i	59.39	-0.33	0.4	59.39	2.99	1	Hela	80.95	1.35	1.01	60.13	0.74	0	C-33A	33.66	-1.96	0.17	33.66	0.52	1	CaSki	78.31	1.86	0.37	42.1	0.54	0
PCDHGB2	protocadherin gamma subfamily B, 2	hCG1982215.1	218348	probe	A	78	27	SW756	78.29	-0.27	0.57	78.29	3.7	1	GH354	65.56	1.12	0.46	58.63	0.9	0	C-4i	78.73	-0.43	0.53	78.73	2.33	1	Hela	48.06	0.34	0.6	48.06	2.94	1	C-33A	151.9	-0.02	0.77	151.9	44.48	1	CaSki	59.95	1.28	0.28	46.9	0.78	0
PCDHGC3	protocadherin gamma subfamily C, 3	hCG1982215.1	222534	probe	A	83	67	SW756	99.47	2.72	0.72	36.55	0.37	0	GH354	96.46	-0.52	0.67	96.46	1.92	1	C-4i	81.15	1.47	0.54	55.09	0.68	0	Hela	108.35	2.2	1.35	49.35	0.46	0	C-33A	86.28	-0.01	0.44	86.28	81.32	1	CaSki	47.45	1.65	0.22	28.73	0.61	0
PCGF2	polycomb group ring finger 2	hCG31397.3	144040	probe	A	175	71	SW756	713.79	9.45	5.33	75.57	0.12	0	GH354	119.12	1.03	0.68	115.26	0.97	0	C-4i	403.59	7.52	2.97	53.69	0.14	0	Hela	186.97	2.78	3.03	67.16	0.36	0	C-33A	1289.19	9.27	8.51	139.11	0.12	0	CaSki	1200.83	34.33	5.56	34.98	0.04	0
[truncated: 136 more rows]
[truncated: 21 more columns]

## Sheet: ovarian
Symbol	Name	GENE_ID	PROBE_ID	PROBE_TYPE	REGION	ROW	COLUMN	SAMPLE_NAME	SIGNAL	SN	ASSAY_NORMALIZED_SIGNAL	SDEV	CV	FLAGS	SAMPLE_NAME_A	SIGNAL_A	SN_A	ASSAY_NORMALIZED_SIGNAL_A	SDEV_A	CV_A	FLAGS_A	SAMPLE_NAME_B	SIGNAL_B	SN_B	ASSAY_NORMALIZED_SIGNAL_B	SDEV_B	CV_B	FLAGS_B	SAMPLE_NAME_C	SIGNAL_C	SN_C	ASSAY_NORMALIZED_SIGNAL_C	SDEV_C	CV_C	FLAGS_C	SAMPLE_NAME_D	SIGNAL_D	SN_D	ASSAY_NORMALIZED_SIGNAL_D	SDEV_D	CV_D	FLAGS_D	SAMPLE_NAME_E	SIGNAL_E	SN_E	ASSAY_NORMALIZED_SIGNAL_E	SDEV_E	CV_E	FLAGS_E
[truncated: 476 more rows]
[truncated: 28 more columns]

[truncated: 1 more sheets: breast]
