# Supplementary material for: Assessment of a six gene panel for the molecular detection of circulating tumor cells in the blood of female cancer patients
Source: BMC Cancer. 2010 Dec 3;10:666. doi: 10.1186/1471-2407-10-666 (PMC3013085; doi:10.1186/1471-2407-10-666)
Supplement: Additional file 3 — Gene identifiers of the TLDA 96a platform. 93 genes were selected as CTC candidate genes for the RT-qPCR analysis of blood and tumor tissue samples from cancer patients. Additionally, three house-keeping genes (B2M, GAPDH, and PGK1) were chosen as an internal reference. [file 1471-2407-10-666-S3.XLS]

## Sheet: Tabelle1
GENE ID	GENE SYMBOL	GENE NAME
hCG1640825	ALDH1B1	aldehyde dehydrogenase 1 family, member B1
hCG14791	AMOTL2	angiomotin like 2
hCG1646237	ANKRD9	ankyrin repeat domain 9
hCG1810762	ANTXR1	anthrax toxin receptor 1
hCG16103	ARK5	NUAK family, SNF1-like kinase, 1
hCG2039667	ASPM	asp (abnormal spindle)-like, microcephaly associated (Drosophila)
hCG31281	AURKB	aurora kinase B
hCG1786707	B2M	beta-2-microglobulin
hCG25202	B4GALT2	UDP-Gal:betaGlcNAc beta 1,4- galactosyltransferase, polypeptide 2
hCG2028796	BCAR3	breast cancer anti-estrogen resistance 3
hCG2032093	BCLP	transmembrane protein 54
hCG38062	C20orf129	chromosome 20 open reading frame 129
hCG17453	CALD1	caldesmon 1
hCG37307	CAP2	CAP, adenylate cyclase-associated protein, 2 (yeast)
hCG15054	CCNE2	cyclin E2
hCG23164	CDC20	CDC20 cell division cycle 20 homolog (S. cerevisiae)
hCG17896	CDC45L	CDC45 cell division cycle 45-like (S. cerevisiae)
hCG23394	CDCA5	cell division cycle associated 5
hCG2013407	CHPF	unassigned
hCG32502	CT120	family with sequence similarity 57, member A
hCG23652	CYR61	cysteine-rich, angiogenic inducer, 61
hCG20139	DCBLD2	discoidin, CUB and LCCL domain containing 2
hCG40384	DEPDC1B	DEP domain containing 1B
hCG2012788	DKFZp762E1312	hypothetical protein DKFZp762E1312
hCG14644	EMP2	epithelial membrane protein 2
hCG1640408	ENAH	enabled homolog (Drosophila)
hCG1785709	EPB41L1	erythrocyte membrane protein band 4.1-like 1
hCG1983413	EPPB9	B9 protein
hCG1778932	ESPL1	extra spindle poles like 1 (S. cerevisiae)
hCG32848	EXTL2	exostoses (multiple)-like 2
hCG1811328	FARP1	FERM, RhoGEF (ARHGEF) and pleckstrin domain protein 1 (chondrocyte-derived)
hCG16250	FAT	FAT tumor suppressor homolog 1 (Drosophila)
hCG15599	FBLN1	fibulin 1
hCG40645	FLJ11196	La ribonucleoprotein domain family, member 6
hCG25681	FLJ31434	mannosidase, endo-alpha-like
hCG1731745	FOXM1	forkhead box M1
hCG2005673	GAPDH	glyceraldehyde-3-phosphate dehydrogenase
hCG39145	GNAI1	guanine nucleotide binding protein (G protein), alpha inhibiting activity polypeptide 1
hCG27693	GPCR5A	G protein-coupled receptor, family C, group 5, member A
hCG23322	GPT2	glutamic pyruvate transaminase (alanine aminotransferase) 2
hCG1984823	GTF2IRD1	GTF2I repeat domain containing 1
hCG1992685	GTSE1	G-2 and S-phase expressed 1
hCG33002	HIG2	hypoxia-inducible protein 2
hCG29840	HUMPPA	paraneoplastic antigen
hCG29787	KDELC1	KDEL (Lys-Asp-Glu-Leu) containing 1
hCG2010805	KDELR3	KDEL (Lys-Asp-Glu-Leu) endoplasmic reticulum protein retention receptor 3
hCG1776116	KIF2C	kinesin family member 2C
hCG17112	LAMB1	laminin, beta 1
hCG31813	LOC116238	hypothetical protein BC014072
hCG1653390	MAL2	mal, T-cell differentiation protein 2
hCG39301	MEIS2	Meis1, myeloid ecotropic viral integration site 1 homolog 2 (mouse)
hCG1811944	MID1	midline 1 (Opitz/BBB syndrome)
hCG38470	MYBL2	v-myb myeloblastosis viral oncogene homolog (avian)-like 2
hCG28204	NQO1	NAD(P)H dehydrogenase, quinone 1
hCG21309	NR2F2	nuclear receptor subfamily 2, group F, member 2
hCG1642334	OIP5	Opa interacting protein 5
hCG32369	ORC6L	origin recognition complex, subunit 6 homolog-like (yeast)
hCG25176	PACSIN3	protein kinase C and casein kinase substrate in neurons 3
hCG23646	PARVA	parvin, alpha
hCG1982215	PCDHGC3	unassigned
hCG20034	PGK1	phosphoglycerate kinase 1
hCG40225	PHLDB1	pleckstrin homology-like domain, family B, member 1
hCG15614	PKMYT1	protein kinase, membrane associated tyrosine/threonine 1
hCG17154	PLAT	plasminogen activator, tissue
hCG20966	PLEKHC1	pleckstrin homology domain containing, family C (with FERM domain) member 1
hCG39584	PLK2	polo-like kinase 2 (Drosophila)
hCG18528	PPAP2C	phosphatidic acid phosphatase type 2C
hCG37361	PPIC	peptidylprolyl isomerase C (cyclophilin C)
hCG1811513	PSPH	phosphoserine phosphatase
hCG25208	PTPRF	protein tyrosine phosphatase, receptor type, F
hCG38803	PYCR1	pyrroline-5-carboxylate reductase 1
hCG1998805	RAD51	RAD51 homolog (RecA homolog, E. coli) (S. cerevisiae)
hCG1768049	RAI14	retinoic acid induced 14
hCG1818529	RAMP	denticleless homolog (Drosophila)
hCG2010626	RBM9	RNA binding motif protein 9
hCG1982350	RHPN2	rhophilin, Rho GTPase binding protein 2
hCG1743779	S100A16	S100 calcium binding protein A16
hCG15745	SDC2	syndecan 2 (heparan sulfate proteoglycan 1, cell surface-associated, fibroglycan)
hCG20638	SGCB	sarcoglycan, beta (43kDa dystrophin-associated glycoprotein)
hCG30092	SHB	Src homology 2 domain containing adaptor protein B
hCG2007960	SLC6A8	unassigned
hCG1980650	SMARCA1	SWI/SNF related, matrix associated, actin dependent regulator of chromatin, subfamily a, member 1
hCG41293	SMTN	smoothelin
hCG31796	SPAG5	sperm associated antigen 5
hCG17043	Spc25	spindle pole body component 25 homolog (S. cerevisiae)
hCG39506	SPR	sepiapterin reductase (7,8-dihydrobiopterin:NADP+ oxidoreductase)
hCG1820982	SPRY4	sprouty homolog 4 (Drosophila)
hCG39095	STK6	serine/threonine kinase 6
hCG29392	TK1	thymidine kinase 1, soluble
hCG19468	TM4SF6	tetraspanin 6
hCG32771	TOM1L1	target of myb1-like 1 (chicken)
hCG20940	TPD52L1	tumor protein D52-like 1
hCG2019820	TRIB3	tribbles homolog 3 (Drosophila)
hCG41040	WDR34	WD repeat domain 34
hCG21216	WWTR1	WW domain containing transcription regulator 1
hCG1645136	ZDHHC9	zinc finger, DHHC-type containing 9
