# Supplementary material for: Assessment of a six gene panel for the molecular detection of circulating tumor cells in the blood of female cancer patients
Source: BMC Cancer. 2010 Dec 3;10:666. doi: 10.1186/1471-2407-10-666 (PMC3013085; doi:10.1186/1471-2407-10-666)
Supplement: Additional file 4 — Gene expression in tumor tissues. The percentage of breast, endometrial and ovarian cancer patients with gene expression detected by RT-qPCR is shown for each of the 93 candidate genes and for the three internal reference genes (B2M, GAPDH, and PGK1). [file 1471-2407-10-666-S4.XLS]

## Sheet: Tabelle1
GENE SYMBOL	Endometrial cancer (%)	Breast Cancer (%)	Ovarian Cancer (%)
ALDH1B1	64	94	88.2353
AMOTL2	72	80	96.0784
ANKRD9	16	16	72.549
ANTXR1	64	98	88.2353
ARK5	16	28	72.549
ASPM	20	60	76.4706
AURKB	16	16	60.7843
B2M	100	100	100
B4GALT2	32	66	86.2745
BCAR3	52	66	90.1961
BCLP	100	100	98.0392
C20orf129	72	92	96.0784
CALD1	100	100	100
CAP2	16	50	68.6275
CCNE2	20	58	76.4706
CDC20	52	44	86.2745
CDC45L	16	38	64.7059
CDCA5	20	64	78.4314
CHPF	100	100	100
CT120	16	20	68.6275
CYR61	28	40	78.4314
DCBLD2	16	14	66.6667
DEPDC1B	16	18	68.6275
DKFZp762E1312	24	74	78.4314
EMP2	16	32	70.5882
ENAH	16	34	68.6275
EPB41L1	64	92	94.1176
EPPB9	16	18	66.6667
ESPL1	16	18	70.5882
EXTL2	16	18	68.6275
FARP1	80	94	96.0784
FAT	100	100	100
FBLN1	96	98	98.0392
FLJ11196	16	16	68.6275
FLJ31434	20	52	66.6667
FOXM1	76	100	96.0784
GAPDH	100	100	100
GNAI1	12	0	52.9412
GPCR5A	84	88	92.1569
GPT2	20	26	72.549
GTF2IRD1	36	62	90.1961
GTSE1	32	64	78.4314
HIG2	24	40	72.549
HUMPPA	16	16	62.7451
KDELC1	52	36	78.4314
KDELR3	28	88	76.4706
KIF2C	16	20	62.7451
LAMB1	60	98	88.2353
LOC116238	72	96	86.2745
MAL2	92	100	98.0392
MEIS2	96	100	98.0392
MID1	92	64	88.2353
MYBL2	16	22	64.7059
NQO1	96	100	98.0392
NR2F2	80	100	98.0392
OIP5	52	48	82.3529
ORC6L	24	26	68.6275
PACSIN3	52	46	76.4706
PARVA	88	78	94.1176
PCDHGC3	64	80	82.3529
PGK1	100	100	100
PHLDB1	16	40	78.4314
PKMYT1	12	30	62.7451
PLAT	64	100	88.2353
PLEKHC1	0	0	41.1765
PLK2	20	76	84.3137
PPAP2C	76	94	88.2353
PPIC	80	96	90.1961
PSPH	88	100	98.0392
PTPRF	16	36	76.4706
PYCR1	24	84	74.5098
RAD51	20	78	76.4706
RAI14	32	52	74.5098
RAMP	20	84	78.4314
RBM9	32	54	84.3137
RHPN2	76	94	94.1176
S100A16	52	96	90.1961
SDC2	32	52	84.3137
SGCB	0	0	41.1765
SHB	92	100	94.1176
SLC6A8	16	26	68.6275
SMARCA1	16	44	72.549
SMTN	24	26	72.549
SPAG5	12	10	58.8235
Spc25	4	12	58.8235
SPR	52	70	82.3529
SPRY4	32	86	84.3137
STK6	28	6	47.0588
TK1	64	100	92.1569
TM4SF6	72	80	96.0784
TOM1L1	16	36	72.549
TPD52L1	60	68	88.2353
TRIB3	16	76	72.549
WDR34	64	86	88.2353
WWTR1	20	40	80.3922
ZDHHC9	12	8	54.902
